# Supplementary material for: A drone-based prototype technique for monitoring soil degassing at active volcanic craters
Source: Earth Planets Space. 2025 Oct 23;77(1):164. doi: 10.1186/s40623-025-02303-9 (PMC12546497; doi:10.1186/s40623-025-02303-9)
Supplement: Supplementary file 1 — Additional file 1. [file 40623_2025_2303_MOESM1_ESM.xlsx]

## Sheet: Sheet1
Format	Date	Time	Plot	REc. Number	CO2	Pressure	FLow	H2O	Tsensor	O2	Error	Aux_V	PAR	Tsoil	Tair	Msoil	P1	P2	P3	P4	P5
M5	13/03/25	10:15:31	1	1965	346	756.7	232	13.8	23.4	0	0	0	0	20.7	0	0	20	0	1	0	0
M5	13/03/25	10:15:32	1	1966	346	756.7	232	13.8	23.4	0	0	0	0	20.7	0	0	20	0	2	0	0
M5	13/03/25	10:15:33	1	1967	346	756.7	232	13.8	23.4	0	0	0	0	20.7	0	0	20	0	3	0	0
M5	13/03/25	10:15:34	1	1968	346	756.7	231	13.8	23.4	0	0	0	0	20.7	0	0	20	0	4	0	0
M5	13/03/25	10:15:35	1	1969	346	756.7	232	13.8	23.4	0	0	0	0	0	0	0	20	0	5	0	0
M5	13/03/25	10:15:36	1	1970	346	756.7	232	13.8	23.4	0	0	0	0	0	0	0	20	0	6	0	0
M5	13/03/25	10:15:37	1	1971	346	756.7	232	13.8	23.4	0	0	0	0	0	0	0	20	0	7	0	0
M5	13/03/25	10:15:38	1	1972	346	756.7	232	13.8	23.4	0	0	0	0	0	0	0	20	0	8	0	0
M5	13/03/25	10:15:39	1	1973	346	756.6	232	13.8	23.4	0	0	0	0	0	0	0	20	0	9	0	0
M5	13/03/25	10:15:40	1	1974	346	756.6	232	13.8	23.4	0	0	0	0	20.7	0	0	25	0	10	0	0
M5	13/03/25	10:15:41	1	1975	346	756.7	232	13.8	23.4	0	0	0	0	20.7	0	0	25	0	11	0	0
M5	13/03/25	10:15:42	1	1976	346	756.7	232	13.9	23.5	0	0	0	0	20.7	0	0	25	0	12	0	0
M5	13/03/25	10:15:43	1	1977	346	756.6	232	13.9	23.5	0	0	0	0	20.7	0	0	25	0	13	0.0012	0.2287
M5	13/03/25	10:15:44	1	1978	346	756.6	232	13.9	23.5	0	0	0	0	20.7	0	0	25	0	14	-0.0136	0.1162
M5	13/03/25	10:15:45	1	1979	346	756.7	232	13.9	23.5	0	0	0	0	20.7	0	0	25	0	15	-0.0408	0.1041
M5	13/03/25	10:15:46	1	1980	346	756.7	232	13.9	23.5	0	0	0	0	20.7	0	0	25	0	16	-0.0459	0.0508
M5	13/03/25	10:15:47	1	1981	346	756.7	232	13.9	23.5	0	21	0	0	20.7	0	0	25	0	17	-0.032	-0.0252
M5	13/03/25	10:15:48	1	1982	346	756.6	232	13.8	23.4	0	21	0	0	20.7	0	0	25	0	18	-0.0135	-0.0836
M5	13/03/25	10:15:49	1	1983	346	756.7	232	13.8	23.4	0	21	0	0	20.7	0	0	25	0	19	-0.0027	-0.089
M5	13/03/25	10:15:50	1	1984	346	756.6	232	13.9	23.5	0	21	0	0	20.7	0	0	25	0	20	0.0038	-0.0794
M5	13/03/25	10:15:51	1	1985	346	756.6	232	13.9	23.5	0	21	0	0	20.7	0	0	25	0	21	0.0073	-0.0653
M5	13/03/25	10:15:52	1	1986	346	756.6	232	13.9	23.5	0	21	0	0	20.7	0	0	25	0	22	0.0099	-0.0514
M5	13/03/25	10:15:53	1	1987	346	756.6	232	13.9	23.5	0	21	0	0	20.7	0	0	25	0	23	0.0155	-0.053
M5	13/03/25	10:15:54	1	1988	346	756.6	232	13.9	23.5	0	21	0	0	20.7	0	0	25	0	24	0.023	-0.0581
M5	13/03/25	10:15:55	1	1989	347	756.6	232	13.9	23.5	0	21	0	0	20.7	0	0	25	1	25	0.0308	-0.0649
M5	13/03/25	10:15:56	1	1990	347	756.6	232	13.9	23.5	0	21	0	0	20.7	0	0	25	1	26	0.0418	-0.0795
M5	13/03/25	10:15:57	1	1991	347	756.6	231	13.9	23.5	0	21	0	0	20.7	0	0	25	1	27	0.0515	-0.0866
M5	13/03/25	10:15:58	1	1992	347	756.6	231	13.9	23.5	0	21	0	0	20.7	0	0	25	1	28	0.0598	-0.0883
M5	13/03/25	10:15:59	1	1993	347	756.7	231	13.9	23.5	0	21	0	0	20.7	0	0	25	1	29	0.0651	-0.0786
M5	13/03/25	10:16:00	1	1994	348	756.6	231	13.9	23.5	0	21	0	0	20.7	0	0	25	2	30	0.0707	-0.0705
M5	13/03/25	10:16:01	1	1995	348	756.6	231	13.9	23.5	0	21	0	0	20.7	0	0	25	2	31	0.0739	-0.0578
M5	13/03/25	10:16:02	1	1996	348	756.6	231	13.9	23.5	0	21	0	0	20.8	0	0	25	2	32	0.0771	-0.0484
M5	13/03/25	10:16:03	1	1997	348	756.6	231	13.9	23.5	0	21	0	0	20.8	0	0	25	2	33	0.079	-0.0353
M5	13/03/25	10:16:04	1	1998	348	756.6	231	13.9	23.5	0	21	0	0	20.8	0	0	25	2	34	0.0795	-0.0207
M5	13/03/25	10:16:05	1	1999	347	756.6	232	13.9	23.5	0	21	0	0	20.8	0	0	25	1	35	0.0766	0.0037
M5	13/03/25	10:16:06	1	2000	347	756.6	232	13.9	23.5	0	21	0	0	20.8	0	0	25	1	36	0.0715	0.0328
M5	13/03/25	10:16:07	1	2001	347	756.6	232	13.9	23.5	0	0	0	0	0	0	0	25	1	37	0.0666	0.055
M5	13/03/25	10:16:08	1	2002	347	756.7	232	13.9	23.5	0	0	0	0	0	0	0	25	1	38	0.061	0.0759
M5	13/03/25	10:16:09	1	2003	347	756.7	231	13.9	23.5	0	0	0	0	0	0	0	25	1	39	0.0561	0.0913
M5	13/03/25	10:16:11	1	2004	347	756.6	231	13.9	23.5	0	0	0	0	0	0	0	25	1	40	0.0509	0.1059
M5	13/03/25	10:16:12	1	2005	346	756.7	231	13.9	23.5	0	0	0	0	0	0	0	25	0	41	0.0453	0.1191
M5	13/03/25	10:16:13	1	2006	346	756.7	232	13.9	23.5	0	0	0	0	20.8	0	0	25	0	42	0.0399	0.1312
M5	13/03/25	10:16:14	1	2007	346	756.7	232	13.9	23.5	0	0	0	0	20.8	0	0	25	0	43	0.0342	0.1415
M5	13/03/25	10:16:15	1	2008	346	756.6	232	13.9	23.5	0	0	0	0	20.8	0	0	25	0	44	0.0284	0.1504
M5	13/03/25	10:16:16	1	2009	346	756.6	232	13.9	23.5	0	0	0	0	20.8	0	0	25	0	45	0.0234	0.1551
M5	13/03/25	10:16:17	1	2010	346	756.6	232	13.9	23.5	0	0	0	0	20.8	0	0	25	0	46	0.0185	0.1593
M5	13/03/25	10:16:18	1	2011	346	756.6	231	13.9	23.5	0	0	0	0	20.8	0	0	25	0	47	0.0142	0.1605
M5	13/03/25	10:16:19	1	2012	346	756.6	231	13.9	23.5	0	0	0	0	20.8	0	0	25	0	48	0.0109	0.157
M5	13/03/25	10:16:20	1	2013	346	756.6	232	13.9	23.5	0	0	0	0	20.8	0	0	25	0	49	0.0082	0.1527
M5	13/03/25	10:16:21	1	2014	346	756.7	231	13.9	23.5	0	0	0	0	20.8	0	0	25	0	50	0.0067	0.1461
M5	13/03/25	10:16:22	1	2015	346	756.6	231	13.9	23.5	0	0	0	0	20.8	0	0	25	0	51	0.0051	0.139
M5	13/03/25	10:16:23	1	2016	346	756.6	232	14	23.5	0	0	0	0	20.8	0	0	25	0	52	0.0038	0.1321
M5	13/03/25	10:16:24	1	2017	346	756.6	231	14	23.5	0	0	0	0	20.8	0	0	25	0	53	0.0021	0.1271
M5	13/03/25	10:16:25	1	2018	346	756.7	231	13.9	23.5	0	0	0	0	20.8	0	0	25	0	54	0.0004	0.1217
M5	13/03/25	10:16:26	1	2019	346	756.7	231	13.9	23.5	0	0	0	0	20.8	0	0	25	0	55	-0.0013	0.118
M5	13/03/25	10:16:27	1	2020	345	756.7	231	14	23.6	0	0	0	0	20.8	0	0	25	-1	56	-0.0031	0.1157
M5	13/03/25	10:16:28	1	2021	345	756.6	231	14	23.6	0	0	0	0	20.8	0	0	25	-1	57	-0.0048	0.1124
M5	13/03/25	10:16:29	1	2022	345	756.7	231	14	23.6	0	0	0	0	20.8	0	0	25	-1	58	-0.0064	0.1087
M5	13/03/25	10:16:30	1	2023	345	756.6	231	14	23.6	0	0	0	0	20.8	0	0	25	-1	59	-0.0081	0.106
M5	13/03/25	10:16:31	1	2024	345	756.6	231	13.9	23.5	0	0	0	0	20.8	0	0	25	-1	60	-0.0097	0.1027
M5	13/03/25	10:16:32	1	2025	345	756.6	231	13.9	23.5	0	0	0	0	20.8	0	0	25	-1	61	-0.011	0.0991
M5	13/03/25	10:16:33	1	2026	345	756.6	231	13.9	23.6	0	0	0	0	20.8	0	0	25	-1	62	-0.0122	0.0952
M5	13/03/25	10:16:34	1	2027	345	756.7	232	13.9	23.6	0	0	0	0	20.8	0	0	25	-1	63	-0.0131	0.0911
M5	13/03/25	10:16:35	1	2028	345	756.6	231	13.9	23.6	0	0	0	0	20.8	0	0	25	-1	64	-0.014	0.0869
M5	13/03/25	10:16:36	1	2029	345	756.7	231	13.9	23.6	0	0	0	0	20.8	0	0	25	-1	65	-0.0148	0.0827
M5	13/03/25	10:16:37	1	2030	345	756.7	231	14	23.6	0	0	0	0	20.8	0	0	25	-1	66	-0.0154	0.0797
M5	13/03/25	10:16:38	1	2031	345	756.7	232	14	23.6	0	0	0	0	20.8	0	0	25	-1	67	-0.0163	0.0763
M5	13/03/25	10:16:39	1	2032	345	756.7	231	14	23.6	0	0	0	0	20.8	0	0	25	-1	68	-0.0173	0.0739
M5	13/03/25	10:16:40	1	2033	345	756.7	232	14	23.6	0	0	0	0	20.8	0	0	25	-1	69	-0.0181	0.0712
M5	13/03/25	10:16:41	1	2034	345	756.7	232	14	23.6	0	0	0	0	20.8	0	0	25	-1	70	-0.019	0.0682
M5	13/03/25	10:16:42	1	2035	345	756.6	231	14	23.6	0	0	0	0	20.8	0	0	25	-1	71	-0.0194	0.0641
M5	13/03/25	10:16:43	1	2036	345	756.7	232	14	23.6	0	0	0	0	20.8	0	0	25	-1	72	-0.0195	0.0592
M5	13/03/25	10:16:44	1	2037	345	756.6	232	14	23.6	0	0	0	0	20.8	0	0	25	-1	73	-0.0195	0.0546
M5	13/03/25	10:16:45	1	2038	345	756.7	231	14	23.6	0	0	0	0	20.8	0	0	25	-1	74	-0.0196	0.0502
M5	13/03/25	10:16:46	1	2039	345	756.7	231	14	23.6	0	0	0	0	20.8	0	0	25	-1	75	-0.0194	0.0453
M5	13/03/25	10:16:47	1	2040	345	756.7	231	14	23.6	0	0	0	0	20.8	0	0	25	-1	76	-0.0191	0.0407
M5	13/03/25	10:16:48	1	2041	345	756.7	232	14	23.6	0	0	0	0	20.8	0	0	25	0	77	-0.0187	0.0356
M5	13/03/25	10:16:49	1	2042	345	756.7	232	13.9	23.6	0	0	0	0	20.8	0	0	25	0	78	-0.0184	0.0309
M5	13/03/25	10:16:50	1	2043	346	756.7	232	13.9	23.6	0	0	0	0	20.8	0	0	25	0	79	-0.0178	0.0259
M5	13/03/25	10:16:51	1	2044	346	756.7	231	13.9	23.6	0	0	0	0	20.8	0	0	25	0	80	-0.0171	0.0205
M5	13/03/25	10:16:52	1	2045	346	756.7	231	13.9	23.6	0	0	0	0	20.8	0	0	25	0	81	-0.0162	0.0151
M5	13/03/25	10:16:53	1	2046	346	756.7	231	13.9	23.6	0	0	0	0	20.8	0	0	25	0	82	-0.0154	0.0101
M5	13/03/25	10:16:54	1	2047	346	756.7	231	13.9	23.6	0	0	0	0	20.8	0	0	25	0	83	-0.0144	0.0051
M5	13/03/25	10:16:55	1	2048	346	756.7	231	13.9	23.6	0	0	0	0	20.8	0	0	25	0	84	-0.0135	0.0006
M5	13/03/25	10:16:56	1	2049	346	756.7	232	13.9	23.6	0	0	0	0	20.8	0	0	25	0	85	-0.0127	-0.0034
M5	13/03/25	10:16:57	1	2050	346	756.7	232	13.9	23.6	0	0	0	0	20.8	0	0	25	0	86	-0.0118	-0.0068
M5	13/03/25	10:16:58	1	2051	346	756.7	232	13.9	23.6	0	21	0	0	20.8	0	0	25	0	87	-0.011	-0.0099
M5	13/03/25	10:16:59	1	2052	346	756.7	232	13.9	23.6	0	21	0	0	20.8	0	0	25	0	88	-0.0104	-0.0127
M5	13/03/25	10:17:00	1	2053	346	756.7	232	13.9	23.6	0	21	0	0	20.8	0	0	25	0	89	-0.0098	-0.0146
M5	13/03/25	10:17:01	1	2054	346	756.7	232	14	23.6	0	21	0	0	20.8	0	0	25	0	90	-0.0093	-0.0162
M5	13/03/25	10:17:02	1	2055	346	756.7	232	14	23.6	0	21	0	0	20.8	0	0	25	0	91	-0.0089	-0.0177
M5	13/03/25	10:17:03	1	2056	346	756.7	232	13.9	23.6	0	21	0	0	20.8	0	0	25	0	92	-0.0086	-0.0192
M5	13/03/25	10:17:04	1	2057	346	756.7	232	13.9	23.6	0	21	0	0	20.8	0	0	25	0	93	-0.0082	-0.0203
M5	13/03/25	10:17:05	1	2058	346	756.6	232	13.9	23.6	0	21	0	0	20.8	0	0	25	0	94	-0.0076	-0.0218
M5	13/03/25	10:17:06	1	2059	346	756.6	232	13.9	23.6	0	21	0	0	20.8	0	0	25	0	95	-0.0071	-0.0231
M5	13/03/25	10:17:07	1	2060	346	756.6	232	13.9	23.6	0	21	0	0	20.8	0	0	25	0	96	-0.0065	-0.0241
M5	13/03/25	10:17:08	1	2061	346	756.6	232	13.9	23.6	0	21	0	0	20.8	0	0	25	0	97	-0.0061	-0.0251
M5	13/03/25	10:17:09	1	2062	347	756.6	232	13.9	23.6	0	21	0	0	20.8	0	0	25	1	98	-0.0057	-0.0265
M5	13/03/25	10:17:10	1	2063	347	756.6	232	13.9	23.6	0	21	0	0	20.8	0	0	25	1	99	-0.0051	-0.0281
M5	13/03/25	10:17:11	1	2064	347	756.6	232	13.9	23.7	0	21	0	0	20.8	0	0	25	1	100	-0.0043	-0.0293
M5	13/03/25	10:17:12	1	2065	347	756.6	232	13.9	23.7	0	21	0	0	20.8	0	0	25	1	101	-0.0037	-0.0304
M5	13/03/25	10:17:13	1	2066	347	756.6	232	13.9	23.6	0	21	0	0	20.8	0	0	25	1	102	-0.0034	-0.031
M5	13/03/25	10:17:14	1	2067	346	756.6	232	13.9	23.6	0	21	0	0	20.8	0	0	25	0	103	-0.0031	-0.031
M5	13/03/25	10:17:15	1	2068	346	756.6	232	13.9	23.7	0	21	0	0	20.8	0	0	25	0	104	-0.0027	-0.0308
M5	13/03/25	10:17:16	1	2069	346	756.6	232	13.9	23.7	0	21	0	0	20.8	0	0	25	0	105	-0.0025	-0.0306
M5	13/03/25	10:17:17	1	2070	346	756.6	232	13.9	23.7	0	21	0	0	20.8	0	0	25	0	106	-0.0022	-0.0305
M5	13/03/25	10:17:18	1	2071	346	756.6	232	13.9	23.7	0	21	0	0	20.8	0	0	25	0	107	-0.002	-0.0303
M5	13/03/25	10:17:19	1	2072	346	756.6	232	13.9	23.6	0	21	0	0	20.8	0	0	25	0	108	-0.0022	-0.029
M5	13/03/25	10:17:20	1	2073	345	756.6	232	13.9	23.6	0	21	0	0	20.8	0	0	25	-1	109	-0.0025	-0.0266
M5	13/03/25	10:17:21	1	2074	345	756.6	232	13.9	23.7	0	21	0	0	20.8	0	0	25	-1	110	-0.0028	-0.024
M5	13/03/25	10:17:22	1	2075	345	756.6	232	13.9	23.7	0	21	0	0	20.8	0	0	25	-1	111	-0.0032	-0.0217
M5	13/03/25	10:17:23	1	2076	345	756.6	232	13.9	23.7	0	21	0	0	20.8	0	0	25	-1	112	-0.0037	-0.0192
M5	13/03/25	10:17:24	1	2077	345	756.6	232	13.9	23.7	0	21	0	0	20.8	0	0	25	-1	113	-0.0042	-0.0166
M5	13/03/25	10:17:25	1	2078	345	756.6	232	14	23.7	0	21	0	0	20.8	0	0	25	-1	114	-0.0046	-0.0143
M5	13/03/25	10:17:26	1	2079	345	756.6	232	14	23.7	0	21	0	0	20.8	0	0	25	-1	115	-0.0051	-0.0121
M5	13/03/25	10:17:28	1	2080	345	756.6	232	14	23.7	0	21	0	0	20.8	0	0	25	-1	116	-0.0054	-0.0109
M5	13/03/25	10:17:29	1	2081	345	756.6	232	14	23.7	0	21	0	0	20.8	0	0	25	-1	117	-0.0055	-0.01
M5	13/03/25	10:17:30	1	2082	345	756.6	232	13.9	23.7	0	21	0	0	20.8	0	0	25	-1	118	-0.0057	-0.0096
M5	13/03/25	10:17:31	1	2083	346	756.6	232	13.9	23.7	0	21	0	0	20.8	0	0	25	0	119	-0.0056	-0.0096
M5	13/03/25	10:17:32	1	2084	346	756.6	232	14	23.7	0	21	0	0	20.8	0	0	25	0	120	-0.0056	-0.0095
M5	13/03/25	10:17:33	1	2085	346	756.6	232	14	23.7	0	21	0	0	20.8	0	0	25	0	121	-0.0056	-0.0094
M5	13/03/25	10:17:34	1	2086	346	756.6	232	14	23.7	0	21	0	0	20.8	0	0	25	0	122	-0.0056	-0.0093
M5	13/03/25	10:17:35	1	2087	346	756.6	232	14	23.7	0	21	0	0	20.8	0	0	25	0	123	-0.0056	-0.0093
M5	13/03/25	10:17:36	1	2088	346	756.6	232	14	23.7	0	21	0	0	20.8	0	0	25	0	124	-0.0055	-0.0091
M5	13/03/25	10:17:37	1	2089	346	756.6	232	14	23.7	0	21	0	0	20.8	0	0	25	0	125	-0.0054	-0.0091
M5	13/03/25	10:17:38	1	2090	346	756.6	232	14	23.7	0	21	0	0	20.8	0	0	25	0	126	-0.0054	-0.0094
M5	13/03/25	10:17:39	1	2091	346	756.6	232	14	23.7	0	21	0	0	20.8	0	0	25	0	127	-0.0053	-0.0099
M5	13/03/25	10:17:40	1	2092	346	756.6	232	14	23.7	0	21	0	0	20.8	0	0	25	0	128	-0.005	-0.0106
M5	13/03/25	10:17:41	1	2093	346	756.6	232	14	23.7	0	21	0	0	20.8	0	0	25	0	129	-0.0048	-0.0113
M5	13/03/25	10:17:42	1	2094	346	756.6	232	13.9	23.7	0	21	0	0	20.8	0	0	25	0	130	-0.0047	-0.0119
M5	13/03/25	10:17:43	1	2095	346	756.6	232	13.9	23.7	0	21	0	0	20.8	0	0	25	0	131	-0.0045	-0.0125
M5	13/03/25	10:17:44	1	2096	346	756.6	232	14	23.7	0	21	0	0	20.8	0	0	25	0	132	-0.0042	-0.0129
M5	13/03/25	10:17:45	1	2097	346	756.6	232	14	23.7	0	21	0	0	0	0	0	25	0	133	-0.004	-0.0133
M5	13/03/25	10:17:46	1	2098	346	756.6	232	13.9	23.7	0	21	0	0	0	0	0	25	0	134	-0.004	-0.0136
M5	13/03/25	10:17:47	1	2099	346	756.6	232	13.9	23.7	0	21	0	0	0	0	0	25	0	135	-0.0038	-0.0137
M5	13/03/25	10:17:48	1	2100	346	756.6	232	14	23.7	0	21	0	0	0	0	0	25	0	136	-0.0037	-0.0138
M5	13/03/25	10:17:49	1	2101	346	756.6	232	14	23.7	0	21	0	0	0	0	0	25	0	137	-0.0037	-0.0137
M5	13/03/25	10:17:50	1	2102	346	756.6	232	13.9	23.7	0	21	0	0	20.8	0	0	25	0	138	-0.0037	-0.0136
M5	13/03/25	10:17:51	1	2103	346	756.6	232	13.9	23.7	0	21	0	0	20.8	0	0	25	0	139	-0.0037	-0.0132
M5	13/03/25	10:17:52	1	2104	345	756.7	232	13.9	23.7	0	21	0	0	20.8	0	0	25	-1	140	-0.0038	-0.0127
M5	13/03/25	10:17:53	1	2105	345	756.6	232	13.9	23.7	0	21	0	0	20.8	0	0	25	-1	141	-0.0039	-0.012
M5	13/03/25	10:17:54	1	2106	345	756.6	232	14	23.7	0	21	0	0	20.8	0	0	25	-1	142	-0.0039	-0.0115
M5	13/03/25	10:17:55	1	2107	345	756.6	232	14	23.7	0	21	0	0	20.8	0	0	25	-1	143	-0.0039	-0.011
M5	13/03/25	10:17:56	1	2108	345	756.6	232	14	23.7	0	21	0	0	20.8	0	0	25	-1	144	-0.004	-0.0106
M5	13/03/25	10:17:57	1	2109	345	756.6	232	14	23.7	0	21	0	0	20.8	0	0	25	-1	145	-0.004	-0.0103
M5	13/03/25	10:17:58	1	2110	345	756.6	232	14	23.7	0	21	0	0	20.8	0	0	25	-1	146	-0.0041	-0.01
M5	13/03/25	10:17:59	1	2111	346	756.6	232	14	23.7	0	21	0	0	20.8	0	0	25	0	147	-0.004	-0.0099
M5	13/03/25	10:18:00	1	2112	346	756.6	232	13.9	23.7	0	21	0	0	20.8	0	0	25	0	148	-0.0041	-0.0098
M5	13/03/25	10:18:01	1	2113	346	756.6	232	13.9	23.7	0	21	0	0	20.8	0	0	25	0	149	-0.004	-0.0099
M5	13/03/25	10:18:02	1	2114	346	756.6	232	13.9	23.7	0	21	0	0	20.8	0	0	25	0	150	-0.004	-0.0102
M5	13/03/25	10:18:03	1	2115	346	756.6	232	13.9	23.7	0	21	0	0	20.8	0	0	25	0	151	-0.0038	-0.0106
M5	13/03/25	10:18:04	1	2116	347	756.6	232	13.9	23.7	0	21	0	0	20.8	0	0	25	1	152	-0.0035	-0.0113
M5	13/03/25	10:18:05	1	2117	347	756.6	232	13.9	23.7	0	21	0	0	20.8	0	0	25	1	153	-0.0033	-0.0122
M5	13/03/25	10:18:06	1	2118	347	756.6	232	13.9	23.7	0	21	0	0	20.8	0	0	25	1	154	-0.003	-0.013
M5	13/03/25	10:18:07	1	2119	347	756.6	232	13.9	23.7	0	21	0	0	20.8	0	0	25	1	155	-0.0028	-0.0138
M5	13/03/25	10:18:08	1	2120	347	756.6	232	13.9	23.7	0	21	0	0	20.8	0	0	25	1	156	-0.0025	-0.0144
M5	13/03/25	10:18:09	1	2121	347	756.6	232	13.9	23.7	0	21	0	0	20.8	0	0	25	1	157	-0.0022	-0.0152
M5	13/03/25	10:18:10	1	2122	348	756.6	232	13.9	23.7	0	21	0	0	20.8	0	0	25	2	158	-0.0018	-0.0166
M5	13/03/25	10:18:11	1	2123	349	756.6	232	13.9	23.7	0	21	0	0	20.8	0	0	25	3	159	-0.0012	-0.0185
M5	13/03/25	10:18:12	1	2124	348	756.6	231	13.9	23.7	0	21	0	0	20.8	0	0	25	2	160	-0.0008	-0.0197
M5	13/03/25	10:18:13	1	2125	347	756.6	232	13.9	23.7	0	21	0	0	20.8	0	0	25	1	161	-0.0006	-0.0203
M5	13/03/25	10:18:14	1	2126	347	756.6	232	13.9	23.7	0	21	0	0	20.8	0	0	25	1	162	-0.0004	-0.0203
M5	13/03/25	10:18:15	1	2127	346	756.6	231	13.9	23.7	0	21	0	0	20.8	0	0	25	0	163	-0.0004	-0.02
M5	13/03/25	10:18:16	1	2128	345	756.6	232	13.9	23.8	0	21	0	0	20.8	0	0	25	-1	164	-0.0005	-0.0191
M5	13/03/25	10:18:17	1	2129	346	756.6	231	13.9	23.8	0	21	0	0	0	0	0	25	0	165	-0.0004	-0.019
M5	13/03/25	10:18:18	1	2130	347	756.5	231	13.9	23.8	0	21	0	0	0	0	0	25	1	166	-0.0002	-0.0197
M5	13/03/25	10:18:19	1	2131	348	756.6	232	13.9	23.8	0	21	0	0	0	0	0	25	2	167	0.0002	-0.0207
M5	13/03/25	10:18:20	1	2132	348	756.6	232	13.9	23.7	0	21	0	0	0	0	0	25	2	168	0.0006	-0.0219
M5	13/03/25	10:18:21	1	2133	349	756.6	232	13.9	23.7	0	21	0	0	0	0	0	25	3	169	0.0012	-0.0235
M5	13/03/25	10:18:22	1	2134	350	756.6	232	13.9	23.8	0	21	0	0	20.8	0	0	25	4	170	0.0019	-0.0257
M5	13/03/25	10:18:23	1	2135	350	756.6	231	13.9	23.8	0	21	0	0	20.8	0	0	25	4	171	0.0026	-0.0278
M5	13/03/25	10:18:24	1	2136	349	756.6	232	13.9	23.8	0	21	0	0	20.8	0	0	25	3	172	0.0032	-0.0292
M5	13/03/25	10:18:25	1	2137	346	756.6	232	13.9	23.8	0	21	0	0	20.8	0	0	25	0	173	0.003	-0.0278
M5	13/03/25	10:18:26	1	2138	342	756.6	231	13.9	23.8	0	21	0	0	20.8	0	0	25	-4	174	0.0022	-0.0244
M5	13/03/25	10:18:27	1	2139	343	756.6	232	13.9	23.8	0	21	0	0	20.8	0	0	25	-3	175	0.0017	-0.0217
M5	13/03/25	10:18:28	1	2140	345	756.6	232	13.9	23.8	0	21	0	0	20.8	0	0	25	-1	176	0.0015	-0.0203
M5	13/03/25	10:18:29	1	2141	346	756.6	232	13.9	23.8	0	21	0	0	20.8	0	0	25	0	177	0.0015	-0.0198
M5	13/03/25	10:18:30	1	2142	345	756.6	231	13.9	23.8	0	21	0	0	20.8	0	0	25	-1	178	0.0013	-0.0185
M5	13/03/25	10:18:31	1	2143	346	756.6	231	13.9	23.8	0	21	0	0	20.8	0	0	25	0	179	0.0012	-0.0177
M5	13/03/25	10:18:32	1	2144	347	756.6	231	13.9	23.8	0	21	0	0	20.8	0	0	25	1	180	0.0013	-0.0176
M5	13/03/25	10:18:33	1	2145	348	756.6	231	13.9	23.8	0	21	0	0	20.8	0	0	25	2	181	0.0015	-0.0181
M5	13/03/25	10:18:34	1	2146	348	756.6	231	13.9	23.8	0	21	0	0	20.8	0	0	25	2	182	0.0017	-0.0185
M5	13/03/25	10:18:35	1	2147	345	756.6	231	13.9	23.8	0	21	0	0	20.8	0	0	25	-1	183	0.0016	-0.0174
M5	13/03/25	10:18:36	1	2148	344	756.6	232	13.8	23.8	0	21	0	0	20.8	0	0	25	-2	184	0.0012	-0.0155
M5	13/03/25	10:18:37	1	2149	344	756.6	232	13.8	23.8	0	21	0	0	20.8	0	0	25	-2	185	0.0008	-0.0136
M5	13/03/25	10:18:38	1	2150	344	756.6	232	13.8	23.8	0	21	0	0	20.8	0	0	25	-2	186	0.0005	-0.0123
M5	13/03/25	10:18:39	1	2151	346	756.6	232	13.8	23.8	0	21	0	0	20.8	0	0	25	0	187	0.0004	-0.0118
M5	13/03/25	10:18:40	1	2152	347	756.6	232	13.8	23.8	0	21	0	0	20.8	0	0	25	1	188	0.0005	-0.0118
M5	13/03/25	10:18:41	1	2153	347	756.6	232	13.8	23.8	0	21	0	0	20.8	0	0	25	1	189	0.0006	-0.0118
M5	13/03/25	10:18:42	1	2154	346	756.6	232	13.8	23.8	0	21	0	0	20.8	0	0	25	0	190	0.0006	-0.0114
M5	13/03/25	10:18:44	1	2155	345	756.6	232	13.8	23.8	0	21	0	0	20.8	0	0	25	-1	191	0.0004	-0.0106
M5	13/03/25	10:18:45	1	2156	345	756.6	231	13.8	23.8	0	21	0	0	20.9	0	0	25	-1	192	0.0003	-0.01
M5	13/03/25	10:18:46	1	2157	346	756.6	231	13.8	23.8	0	21	0	0	20.9	0	0	25	0	193	0.0002	-0.0097
M5	13/03/25	10:18:47	1	2158	344	756.6	231	13.8	23.8	0	21	0	0	20.9	0	0	25	-2	194	0.0001	-0.0085
M5	13/03/25	10:18:48	1	2159	344	756.6	231	13.8	23.8	0	21	0	0	20.9	0	0	25	-2	195	-0.0002	-0.0072
M5	13/03/25	10:18:49	1	2160	345	756.6	231	13.8	23.8	0	21	0	0	20.9	0	0	25	-1	196	-0.0004	-0.0064
M5	13/03/25	10:18:50	1	2161	345	756.6	231	13.8	23.8	0	21	0	0	20.9	0	0	25	-1	197	-0.0006	-0.0055
M5	13/03/25	10:18:51	1	2162	345	756.6	232	13.8	23.8	0	21	0	0	20.9	0	0	25	-1	198	-0.0007	-0.0052
M5	13/03/25	10:18:52	1	2163	345	756.6	232	13.8	23.8	0	21	0	0	20.9	0	0	25	-1	199	-0.0008	-0.0046
M5	13/03/25	10:18:53	1	2164	345	756.6	231	13.8	23.8	0	21	0	0	20.9	0	0	25	-1	200	-0.001	-0.004
M5	13/03/25	10:18:54	1	2165	345	756.6	231	13.8	23.8	0	21	0	0	20.9	0	0	25	-1	201	-0.001	-0.0036
M5	13/03/25	10:18:55	1	2166	345	756.6	231	13.8	23.8	0	21	0	0	20.9	0	0	25	-1	202	-0.0012	-0.0031
M5	13/03/25	10:18:56	1	2167	345	756.6	231	13.8	23.8	0	21	0	0	20.9	0	0	25	-1	203	-0.0012	-0.0028
M5	13/03/25	10:18:57	1	2168	347	756.6	231	13.8	23.8	0	21	0	0	20.9	0	0	25	1	204	-0.0011	-0.0035
M5	13/03/25	10:18:58	1	2169	348	756.6	231	13.8	23.8	0	21	0	0	20.9	0	0	25	2	205	-0.0008	-0.0045
M5	13/03/25	10:18:59	1	2170	346	756.6	232	13.8	23.8	0	21	0	0	20.9	0	0	25	0	206	-0.0008	-0.0045
M5	13/03/25	10:19:00	1	2171	345	756.6	232	13.8	23.8	0	21	0	0	20.9	0	0	25	-1	207	-0.0009	-0.0039
M5	13/03/25	10:19:01	1	2172	345	756.6	232	13.8	23.9	0	21	0	0	20.9	0	0	25	-1	208	-0.0009	-0.0035
M5	13/03/25	10:19:02	1	2173	346	756.6	232	13.8	23.9	0	21	0	0	20.9	0	0	25	0	209	-0.0009	-0.0036
M5	13/03/25	10:19:03	1	2174	347	756.6	232	13.8	23.9	0	21	0	0	20.9	0	0	25	1	210	-0.0008	-0.004
M5	13/03/25	10:19:04	1	2175	346	756.6	232	13.8	23.9	0	21	0	0	20.9	0	0	25	0	211	-0.0008	-0.0039
M5	13/03/25	10:19:05	1	2176	346	756.6	232	13.8	23.8	0	21	0	0	20.9	0	0	25	0	212	-0.0009	-0.0038
M5	13/03/25	10:19:06	1	2177	347	756.6	231	13.8	23.8	0	21	0	0	20.9	0	0	25	1	213	-0.0008	-0.0043
M5	13/03/25	10:19:07	1	2178	347	756.6	231	13.8	23.8	0	21	0	0	20.9	0	0	25	1	214	-0.0007	-0.0046
M5	13/03/25	10:19:08	1	2179	347	756.6	231	13.8	23.8	0	21	0	0	20.9	0	0	25	1	215	-0.0006	-0.0049
M5	13/03/25	10:19:09	1	2180	347	756.6	232	13.8	23.8	0	21	0	0	20.9	0	0	25	1	216	-0.0005	-0.0052
M5	13/03/25	10:19:10	1	2181	346	756.7	232	13.8	23.8	0	21	0	0	20.9	0	0	25	0	217	-0.0005	-0.0051
M5	13/03/25	10:19:11	1	2182	345	756.7	232	13.8	23.9	0	21	0	0	20.9	0	0	25	-1	218	-0.0006	-0.0044
M5	13/03/25	10:19:12	1	2183	344	756.7	233	13.8	23.9	0	21	0	0	20.9	0	0	25	-2	219	-0.0008	-0.0036
M5	13/03/25	10:19:13	1	2184	346	756.6	233	13.8	23.9	0	21	0	0	20.9	0	0	25	0	220	-0.0008	-0.0035
M5	13/03/25	10:19:14	1	2185	346	756.7	233	13.8	23.9	0	21	0	0	20.9	0	0	25	0	221	-0.0008	-0.0036
M5	13/03/25	10:19:15	1	2186	346	756.7	233	13.8	23.9	0	21	0	0	20.9	0	0	25	0	222	-0.0007	-0.0038
M5	13/03/25	10:19:16	1	2187	346	756.7	232	13.8	23.9	0	21	0	0	20.9	0	0	25	0	223	-0.0007	-0.0037
M5	13/03/25	10:19:17	1	2188	346	756.6	233	13.8	23.9	0	21	0	0	20.9	0	0	25	0	224	-0.0007	-0.0037
M5	13/03/25	10:19:18	1	2189	346	756.6	233	13.8	23.9	0	21	0	0	20.9	0	0	25	0	225	-0.0007	-0.0037
M5	13/03/25	10:19:19	1	2190	345	756.6	233	13.8	23.9	0	21	0	0	20.9	0	0	25	-1	226	-0.0008	-0.0033
M5	13/03/25	10:19:20	1	2191	345	756.6	233	13.8	23.9	0	21	0	0	20.9	0	0	25	-1	227	-0.0009	-0.003
M5	13/03/25	10:19:21	1	2192	346	756.6	233	13.8	23.9	0	21	0	0	20.9	0	0	25	0	228	-0.0009	-0.0028
M5	13/03/25	10:19:22	1	2193	346	756.7	233	13.8	23.9	0	21	0	0	20.9	0	0	25	0	229	-0.0009	-0.0027
M5	13/03/25	10:19:23	1	2194	346	756.6	233	13.8	23.9	0	21	0	0	20.9	0	0	25	0	230	-0.0009	-0.0027
M5	13/03/25	10:19:24	1	2195	345	756.7	233	13.8	23.9	0	21	0	0	20.9	0	0	25	-1	231	-0.001	-0.0023
M5	13/03/25	10:19:25	1	2196	345	756.6	233	13.8	23.9	0	21	0	0	20.9	0	0	25	-1	232	-0.001	-0.0021
M5	13/03/25	10:19:26	1	2197	349	756.7	233	13.8	23.9	0	21	0	0	20.9	0	0	25	3	233	-0.0008	-0.0032
M5	13/03/25	10:19:27	1	2198	351	756.7	233	13.8	23.9	0	21	0	0	20.9	0	0	25	5	234	-0.0003	-0.005
M5	13/03/25	10:19:28	1	2199	350	756.7	233	13.8	23.9	0	21	0	0	20.9	0	0	25	4	235	0	-0.0063
M5	13/03/25	10:19:29	1	2200	347	756.6	233	13.8	23.9	0	21	0	0	20.9	0	0	25	1	236	0.0001	-0.0067
M5	13/03/25	10:19:30	1	2201	346	756.7	233	13.8	23.9	0	21	0	0	20.9	0	0	25	0	237	0.0001	-0.0066
M5	13/03/25	10:19:31	1	2202	347	756.6	233	13.8	23.9	0	21	0	0	20.9	0	0	25	1	238	0.0002	-0.0067
M5	13/03/25	10:19:32	1	2203	348	756.6	233	13.8	23.9	0	21	0	0	20.9	0	0	25	2	239	0.0004	-0.0073
M5	13/03/25	10:19:33	1	2204	346	756.6	233	13.8	23.9	0	21	0	0	20.9	0	0	25	0	240	0.0004	-0.0072
M5	13/03/25	10:19:34	1	2205	346	756.6	233	13.8	23.9	0	21	0	0	20.9	0	0	25	0	241	0.0004	-0.0069
M5	13/03/25	10:19:35	1	2206	347	756.6	233	13.8	23.9	0	21	0	0	20.9	0	0	25	1	242	0.0004	-0.007
M5	13/03/25	10:19:36	1	2207	347	756.6	233	13.8	23.9	0	21	0	0	20.9	0	0	25	1	243	0.0005	-0.0072
M5	13/03/25	10:19:37	1	2208	346	756.6	233	13.8	23.9	0	21	0	0	20.9	0	0	25	0	244	0.0005	-0.0072
M5	13/03/25	10:19:38	1	2209	345	756.6	233	13.8	23.9	0	21	0	0	20.9	0	0	25	-1	245	0.0005	-0.0067
M5	13/03/25	10:19:39	1	2210	345	756.6	233	13.7	23.9	0	21	0	0	20.9	0	0	25	-1	246	0.0003	-0.0061
M5	13/03/25	10:19:40	1	2211	346	756.6	233	13.7	23.9	0	21	0	0	20.9	0	0	25	0	247	0.0003	-0.0059
M5	13/03/25	10:19:41	1	2212	346	756.6	233	13.8	23.9	0	21	0	0	20.9	0	0	25	0	248	0.0004	-0.0058
M5	13/03/25	10:19:42	1	2213	345	756.6	233	13.8	23.9	0	21	0	0	20.9	0	0	25	-1	249	0.0003	-0.0053
M5	13/03/25	10:19:43	1	2214	345	756.6	233	13.7	23.9	0	21	0	0	20.9	0	0	25	-1	250	0.0001	-0.0049
M5	13/03/25	10:19:44	1	2215	345	756.6	233	13.7	23.9	0	21	0	0	20.9	0	0	25	-1	251	0	-0.0045
M5	13/03/25	10:19:45	1	2216	345	756.6	233	13.8	23.9	0	21	0	0	20.9	0	0	25	-1	252	0	-0.0041
M5	13/03/25	10:19:46	1	2217	345	756.6	233	13.8	23.9	0	21	0	0	20.9	0	0	25	-1	253	-0.0001	-0.0038
M5	13/03/25	10:19:47	1	2218	345	756.6	233	13.8	23.9	0	21	0	0	20.9	0	0	25	-1	254	-0.0002	-0.0034
M5	13/03/25	10:19:48	1	2219	345	756.7	233	13.8	23.9	0	21	0	0	20.9	0	0	25	-1	255	-0.0003	-0.003
M5	13/03/25	10:19:49	1	2220	345	756.7	233	13.7	23.9	0	21	0	0	20.9	0	0	25	-1	256	-0.0004	-0.0027
M5	13/03/25	10:19:50	1	2221	345	756.6	233	13.7	23.9	0	21	0	0	20.9	0	0	25	-1	257	-0.0004	-0.0024
M5	13/03/25	10:19:51	1	2222	346	756.6	233	13.7	23.9	0	21	0	0	20.9	0	0	25	0	258	-0.0004	-0.0023
M5	13/03/25	10:19:52	1	2223	347	756.6	233	13.7	23.9	0	21	0	0	20.9	0	0	25	1	259	-0.0004	-0.0024
M5	13/03/25	10:19:53	1	2224	346	756.6	233	13.8	23.9	0	21	0	0	20.9	0	0	25	0	260	-0.0004	-0.0025
M5	13/03/25	10:19:54	1	2225	346	756.7	233	13.8	23.9	0	21	0	0	20.9	0	0	25	0	261	-0.0004	-0.0023
M5	13/03/25	10:19:55	1	2226	345	756.6	233	13.8	23.9	0	21	0	0	20.9	0	0	25	-1	262	-0.0004	-0.0021
M5	13/03/25	10:19:56	1	2227	346	756.6	233	13.8	23.9	0	21	0	0	20.9	0	0	25	0	263	-0.0004	-0.002
M5	13/03/25	10:19:57	1	2228	347	756.6	233	13.7	23.9	0	21	0	0	20.9	0	0	25	1	264	-0.0004	-0.0023
M5	13/03/25	10:19:58	1	2229	347	756.7	233	13.7	23.9	0	21	0	0	20.9	0	0	25	1	265	-0.0004	-0.0025
M5	13/03/25	10:19:59	1	2230	346	756.6	233	13.7	23.9	0	21	0	0	20.9	0	0	25	0	266	-0.0003	-0.0025
M5	13/03/25	10:20:01	1	2231	344	756.7	233	13.7	23.9	0	21	0	0	20.9	0	0	25	-2	267	-0.0004	-0.002
M5	13/03/25	10:20:02	1	2232	344	756.6	233	13.7	23.9	0	21	0	0	20.9	0	0	25	-2	268	-0.0006	-0.0014
M5	13/03/25	10:20:03	1	2233	345	756.6	233	13.7	23.9	0	21	0	0	20.9	0	0	25	-1	269	-0.0007	-0.0011
M5	13/03/25	10:20:04	1	2234	345	756.6	233	13.8	24	0	21	0	0	20.9	0	0	25	-1	270	-0.0006	-0.0009
M5	13/03/25	10:20:05	1	2235	347	756.6	233	13.8	24	0	21	0	0	20.9	0	0	25	1	271	-0.0006	-0.0012
M5	13/03/25	10:20:06	1	2236	348	756.7	233	13.7	23.9	0	21	0	0	20.9	0	0	25	2	272	-0.0005	-0.0017
M5	13/03/25	10:20:07	1	2237	348	756.6	233	13.7	23.9	0	21	0	0	20.9	0	0	25	2	273	-0.0004	-0.0021
M5	13/03/25	10:20:08	1	2238	348	756.6	233	13.8	23.9	0	21	0	0	20.9	0	0	25	2	274	-0.0003	-0.0025
M5	13/03/25	10:20:09	1	2239	348	756.6	233	13.8	23.9	0	21	0	0	20.9	0	0	25	2	275	-0.0001	-0.0032
M5	13/03/25	10:20:10	1	2240	348	756.7	233	13.7	23.9	0	21	0	0	20.9	0	0	25	2	276	0	-0.0036
M5	13/03/25	10:20:11	1	2241	346	756.6	233	13.7	23.9	0	21	0	0	20.9	0	0	25	0	277	0	-0.0036
M5	13/03/25	10:20:12	1	2242	346	756.6	233	13.8	24	0	21	0	0	20.9	0	0	25	0	278	0.0001	-0.0036
M5	13/03/25	10:20:13	1	2243	347	756.6	233	13.8	24	0	21	0	0	20.9	0	0	25	1	279	0.0001	-0.0037
M5	13/03/25	10:20:14	1	2244	348	756.6	233	13.7	23.9	0	21	0	0	20.9	0	0	25	2	280	0.0003	-0.0043
M5	13/03/25	10:20:15	1	2245	348	756.6	233	13.7	23.9	0	21	0	0	20.9	0	0	25	2	281	0.0003	-0.0046
M5	13/03/25	10:20:16	1	2246	347	756.6	233	13.7	23.9	0	21	0	0	20.9	0	0	25	1	282	0.0004	-0.0047
M5	13/03/25	10:20:17	1	2247	345	756.6	233	13.7	23.9	0	21	0	0	20.9	0	0	25	-1	283	0.0003	-0.0044
M5	13/03/25	10:20:18	1	2248	344	756.6	233	13.8	24	0	21	0	0	20.9	0	0	25	-2	284	0.0002	-0.0037
M5	13/03/25	10:20:19	1	2249	345	756.6	233	13.8	24	0	21	0	0	20.9	0	0	25	-1	285	0.0001	-0.0033
M5	13/03/25	10:20:20	1	2250	346	756.6	233	13.7	23.9	0	21	0	0	20.9	0	0	25	0	286	0.0001	-0.0034
M5	13/03/25	10:20:21	1	2251	347	756.6	233	13.7	23.9	0	21	0	0	20.9	0	0	25	1	287	0.0002	-0.0035
M5	13/03/25	10:20:22	1	2252	348	756.6	233	13.8	24	0	21	0	0	20.9	0	0	25	2	288	0.0003	-0.0039
M5	13/03/25	10:20:23	1	2253	348	756.6	233	13.8	24	0	21	0	0	20.9	0	0	25	2	289	0.0004	-0.0042
M5	13/03/25	10:20:24	1	2254	345	756.6	233	13.7	23.9	0	21	0	0	20.9	0	0	25	-1	290	0.0003	-0.0039
M5	13/03/25	10:20:25	1	2255	343	756.6	233	13.7	23.9	0	21	0	0	20.9	0	0	25	-3	291	0.0001	-0.0032
M5	13/03/25	10:20:26	1	2256	342	756.6	233	13.7	24	0	21	0	0	20.9	0	0	25	-4	292	-0.0001	-0.0022
M5	13/03/25	10:20:27	1	2257	343	756.6	233	13.7	24	0	21	0	0	20.9	0	0	25	-3	293	-0.0003	-0.0014
M5	13/03/25	10:20:28	1	2258	344	756.6	233	13.8	24	0	21	0	0	20.9	0	0	25	-2	294	-0.0004	-0.0009
M5	13/03/25	10:20:29	1	2259	344	756.6	233	13.8	24	0	21	0	0	20.9	0	0	25	-2	295	-0.0005	-0.0005
M5	13/03/25	10:20:30	1	2260	344	756.6	233	13.8	24	0	0	0	0	20.9	0	0	25	-2	296	-0.0006	0
M5	13/03/25	10:20:31	1	2261	344	756.6	233	13.8	24	0	0	0	0	20.9	0	0	25	-2	297	-0.0007	0.0005
M5	13/03/25	10:20:32	1	2262	343	756.6	233	13.8	24	0	0	0	0	21	0	0	25	-3	298	-0.0008	0.0011
M5	13/03/25	10:20:33	1	2263	343	756.6	233	13.8	24	0	0	0	0	21	0	0	25	-3	299	-0.001	0.0017
M5	13/03/25	10:20:34	1	2264	344	756.7	233	13.7	24	0	0	0	0	21	0	0	25	-2	300	-0.0011	0.002
M5	13/03/25	10:20:35	1	2265	344	756.8	233	13.7	24	0	0	0	0	21	0	0	25	-2	301	-0.0012	0.0023
M5	13/03/25	10:20:36	1	2266	344	757.1	232	13.7	24	0	0	0	0	21	0	0	25	-2	302	-0.0013	0.0026
M5	13/03/25	10:20:37	1	2267	345	756.7	232	13.7	24	0	0	0	0	21	0	0	25	0	303	-0.0013	0.0025
M5	13/03/25	10:20:38	1	2268	346	756.5	232	13.7	24	0	0	0	0	21	0	0	25	0	304	-0.0013	0.0025
M5	13/03/25	10:20:39	1	2269	346	756.4	233	13.7	24	0	0	0	0	21	0	0	25	0	305	-0.0013	0.0023
M5	13/03/25	10:20:40	1	2270	347	756.3	233	13.8	24	0	0	0	0	21	0	0	25	1	306	-0.0012	0.002
M5	13/03/25	10:20:41	1	2271	345	756.2	233	13.8	24	0	0	0	0	21	0	0	25	-1	307	-0.0012	0.0021
M5	13/03/25	10:20:42	1	2272	343	756.2	232	13.8	24	0	0	0	0	21	0	0	25	-3	308	-0.0013	0.0027
M5	13/03/25	10:20:43	1	2273	343	756.1	233	13.8	24	0	0	0	0	21	0	0	25	-3	309	-0.0015	0.0032
M5	13/03/25	10:20:44	1	2274	343	756.2	233	13.9	24	0	0	0	0	21	0	0	25	-3	310	-0.0015	0.0037
M5	13/03/25	10:20:45	1	2275	345	756.1	233	13.9	24	0	0	0	0	21	0	0	25	-1	311	-0.0016	0.0038
M5	13/03/25	10:20:46	1	2276	346	756.1	233	13.9	24	0	0	0	0	21	0	0	25	1	312	-0.0014	0.0036
M5	13/03/25	10:20:47	1	2277	347	756.1	233	13.9	24	0	0	0	0	21	0	0	25	1	313	-0.0013	0.0033
M5	13/03/25	10:20:48	1	2278	346	756.1	233	14	24	0	0	0	0	21	0	0	25	0	314	-0.0012	0.0032
M5	13/03/25	10:20:49	1	2279	345	756.2	233	14	24	0	0	0	0	21	0	0	25	-1	315	-0.0012	0.0032
M5	13/03/25	10:20:50	1	2280	346	756.1	233	14.1	24	0	0	0	0	21	0	0	25	0	316	-0.0011	0.0031
M5	13/03/25	10:20:51	1	2281	346	756.1	233	14.1	24	0	0	0	0	21	0	0	25	0	317	-0.0011	0.0029
M5	13/03/25	10:20:52	1	2282	344	756.2	233	14.2	24	0	0	0	0	21	0	0	25	-2	318	-0.0011	0.0032
M5	13/03/25	10:20:53	1	2283	344	756.1	233	14.2	24	0	0	0	0	21	0	0	25	-2	319	-0.0012	0.0036
M5	13/03/25	10:20:54	1	2284	343	756.1	234	14.2	24	0	0	0	0	21	0	0	25	-3	320	-0.0013	0.004
M5	13/03/25	10:20:55	1	2285	342	756.1	234	14.2	24	0	0	0	0	21	0	0	25	-4	321	-0.0015	0.0047
M5	13/03/25	10:20:56	1	2286	342	756.1	233	14.2	24	0	0	0	0	21	0	0	25	-4	322	-0.0017	0.0052
M5	13/03/25	10:20:57	1	2287	343	756.1	233	14.2	24	0	0	0	0	21	0	0	25	-3	323	-0.0018	0.0055
M5	13/03/25	10:20:58	1	2288	344	756.2	233	14.1	24	0	0	0	0	21	0	0	25	-2	324	-0.0019	0.0056
M5	13/03/25	10:20:59	1	2289	345	756.2	233	14.1	24	0	0	0	0	21	0	0	25	-1	325	-0.0019	0.0056
M5	13/03/25	10:21:00	1	2290	345	756.2	233	14.1	24	0	0	0	0	21	0	0	25	-1	326	-0.002	0.0056
M5	13/03/25	10:21:01	1	2291	344	756.2	232	14.1	24	0	0	0	0	21	0	0	25	-2	327	-0.002	0.0057
M5	13/03/25	10:21:02	1	2292	344	756.2	233	14	24	0	0	0	0	21	0	0	25	-2	328	-0.0022	0.0058
M5	13/03/25	10:21:03	1	2293	344	756.2	233	14	24	0	0	0	0	21	0	0	25	-2	329	-0.0022	0.0059
M5	13/03/25	10:21:04	1	2294	345	756.2	233	14	24	0	0	0	0	21	0	0	25	-1	330	-0.0022	0.0059
M5	13/03/25	10:21:05	1	2295	344	756.2	233	14	24	0	0	0	0	21	0	0	25	-2	331	-0.0023	0.006
M5	13/03/25	10:21:06	1	2296	344	756.1	233	14	24	0	0	0	0	21	0	0	25	-2	332	-0.0023	0.0061
M5	13/03/25	10:21:07	1	2297	345	756.1	233	14	24	0	0	0	0	21	0	0	25	-1	333	-0.0024	0.006
M5	13/03/25	10:21:08	1	2298	345	756	233	14	24	0	0	0	0	21	0	0	25	-1	334	-0.0024	0.0058
M5	13/03/25	10:21:09	1	2299	345	756.1	233	14	24	0	0	0	0	21	0	0	25	-1	335	-0.0024	0.0057
M5	13/03/25	10:21:10	1	2300	345	756.1	232	14	24	0	0	0	0	20.9	0	0	25	-1	336	-0.0024	0.0056
M5	13/03/25	10:21:11	1	2301	346	756	232	14	24	0	0	0	0	20.9	0	0	25	0	337	-0.0023	0.0054
M5	13/03/25	10:21:12	1	2302	345	756.1	232	13.9	24	0	0	0	0	20.9	0	0	25	-1	338	-0.0024	0.0052
M5	13/03/25	10:21:13	1	2303	343	756	233	13.9	24	0	0	0	0	20.9	0	0	25	-3	339	-0.0025	0.0055
M5	13/03/25	10:21:14	1	2304	341	756	232	13.8	24	0	0	0	0	20.9	0	0	25	-5	340	-0.0028	0.006
M5	13/03/25	10:21:15	1	2305	342	756	233	13.8	24	0	0	0	0	20.9	0	0	25	-4	341	-0.0029	0.0065
M5	13/03/25	10:21:16	1	2306	343	756.1	233	13.8	24	0	0	0	0	20.9	0	0	25	-3	342	-0.0031	0.0066
M5	13/03/25	10:21:18	1	2307	344	756.2	233	13.8	24	0	0	0	0	20.9	0	0	25	-2	343	-0.0031	0.0067
M5	13/03/25	10:21:19	1	2308	344	756.2	233	13.7	24	0	0	0	0	20.9	0	0	25	-2	344	-0.0032	0.0068
M5	13/03/25	10:21:20	1	2309	345	756.3	233	13.7	24	0	0	0	0	20.9	0	0	25	-1	345	-0.0033	0.0068
M5	13/03/25	10:21:21	1	2310	344	756.4	233	13.6	24	0	0	0	0	20.9	0	0	25	-2	346	-0.0034	0.0067
M5	13/03/25	10:21:22	1	2311	345	756.4	233	13.6	24	0	0	0	0	20.9	0	0	25	0	347	-0.0034	0.0065
M5	13/03/25	10:21:23	1	2312	351	756.5	233	13.5	24	0	0	0	0	20.9	0	0	25	5	348	-0.0033	0.0053
M5	13/03/25	10:21:24	1	2313	350	756.5	233	13.5	24	0	0	0	0	20.9	0	0	25	4	349	-0.0031	0.0044
M5	13/03/25	10:21:25	1	2314	348	756.6	233	13.4	24	0	0	0	0	20.9	0	0	25	2	350	-0.0031	0.0038
M5	13/03/25	10:21:26	1	2315	349	756.7	233	13.4	24	0	0	0	0	20.9	0	0	25	3	351	-0.0029	0.0031
M5	13/03/25	10:21:27	1	2316	350	756.7	233	13.4	24	0	0	0	0	20.9	0	0	25	5	352	-0.0028	0.0021
M5	13/03/25	10:21:28	1	2317	350	756.7	233	13.4	24	0	0	0	0	20.9	0	0	25	4	353	-0.0026	0.0013
M5	13/03/25	10:21:29	1	2318	347	756.8	233	13.3	24	0	0	0	0	20.9	0	0	25	1	354	-0.0025	0.0009
M5	13/03/25	10:21:30	1	2319	345	756.9	233	13.3	24	0	0	0	0	20.9	0	0	25	-1	355	-0.0026	0.001
M5	13/03/25	10:21:31	1	2320	345	757	233	13.2	24	0	0	0	0	20.9	0	0	25	-1	356	-0.0026	0.0009
M5	13/03/25	10:21:32	1	2321	346	757.1	233	13.2	24	0	0	0	0	0	0	0	25	0	357	-0.0026	0.0007
M5	13/03/25	10:21:33	1	2322	345	757.2	233	13.2	24	0	0	0	0	0	0	0	25	-1	358	-0.0026	0.0007
M5	13/03/25	10:21:34	1	2323	347	757.2	234	13.2	24	0	0	0	0	0	0	0	25	1	359	-0.0025	0.0004
M5	13/03/25	10:21:35	1	2324	349	757.3	233	13.2	24	0	0	0	0	0	0	0	25	3	360	-0.0024	-0.0001
M5	13/03/25	10:21:36	1	2325	349	757.3	233	13.2	24	0	0	0	0	0	0	0	25	4	361	-0.0023	-0.0008
M5	13/03/25	10:21:37	1	2326	349	757.5	234	13.2	24	0	0	0	0	20.9	0	0	25	3	362	-0.0021	-0.0013
M5	13/03/25	10:21:38	1	2327	347	757.5	234	13.2	24	0	0	0	0	20.9	0	0	25	1	363	-0.0021	-0.0016
M5	13/03/25	10:21:39	1	2328	348	757.6	234	13.3	24	0	21	0	0	20.9	0	0	25	2	364	-0.0019	-0.002
M5	13/03/25	10:21:40	1	2329	350	757.7	234	13.3	24	0	21	0	0	20.9	0	0	25	4	365	-0.0018	-0.0026
M5	13/03/25	10:21:41	1	2330	346	757.7	234	13.3	24	0	21	0	0	20.9	0	0	25	0	366	-0.0017	-0.0027
M5	13/03/25	10:21:42	1	2331	342	757.7	234	13.3	24	0	21	0	0	20.9	0	0	25	-4	367	-0.0019	-0.0021
M5	13/03/25	10:21:43	1	2332	342	757.8	234	13.3	23.9	0	0	0	0	20.9	0	0	25	-4	368	-0.002	-0.0015
M5	13/03/25	10:21:44	1	2333	344	757.8	234	13.3	23.9	0	0	0	0	20.9	0	0	25	-2	369	-0.0021	-0.0012
M5	13/03/25	10:21:45	1	2334	342	757.8	234	13.3	23.9	0	0	0	0	20.9	0	0	25	-4	370	-0.0021	-0.0008
M5	13/03/25	10:21:46	1	2335	343	757.9	234	13.3	23.9	0	0	0	0	20.9	0	0	25	-3	371	-0.0022	-0.0005
M5	13/03/25	10:21:47	1	2336	343	757.9	233	13.4	24	0	0	0	0	20.9	0	0	25	-3	372	-0.0023	-0.0001
M5	13/03/25	10:21:48	1	2337	343	758	233	13.4	24	0	0	0	0	0	0	0	25	-3	373	-0.0023	0.0002
M5	13/03/25	10:21:49	1	2338	344	758	233	13.3	23.9	0	0	0	0	0	0	0	25	-2	374	-0.0024	0.0004
M5	13/03/25	10:21:50	1	2339	342	758.1	234	13.3	23.9	0	0	0	0	0	0	0	25	-4	375	-0.0025	0.0008
M5	13/03/25	10:21:51	1	2340	340	758.2	234	13.3	23.9	0	0	0	0	0	0	0	25	-6	376	-0.0027	0.0015
M5	13/03/25	10:21:52	1	2341	339	758.3	234	13.3	23.9	0	0	0	0	0	0	0	25	-7	377	-0.0029	0.0024
M5	13/03/25	10:21:53	1	2342	338	758.3	234	13.3	23.9	0	0	0	0	20.8	0	0	25	-8	378	-0.0032	0.0033
M5	13/03/25	10:21:54	1	2343	343	758.4	233	13.3	23.9	0	0	0	0	20.8	0	0	25	-2	379	-0.0032	0.0035
M5	13/03/25	10:21:55	1	2344	347	758.4	234	13.3	23.9	0	0	0	0	20.8	0	0	25	1	380	-0.0032	0.0031
M5	13/03/25	10:21:56	1	2345	346	758.4	234	13.3	23.9	0	0	0	0	20.8	0	0	25	1	381	-0.0031	0.0029
M5	13/03/25	10:21:57	1	2346	348	758.5	234	13.3	23.9	0	0	0	0	20.8	0	0	25	2	382	-0.0031	0.0025
M5	13/03/25	10:21:58	1	2347	346	758.6	234	13.3	23.9	0	0	0	0	20.8	0	0	25	0	383	-0.003	0.0023
M5	13/03/25	10:21:59	1	2348	343	758.7	234	13.3	23.9	0	0	0	0	20.8	0	0	25	-3	384	-0.0031	0.0025
M5	13/03/25	10:22:00	1	2349	343	758.8	234	13.3	23.9	0	0	0	0	20.8	0	0	25	-3	385	-0.0032	0.0027
M5	13/03/25	10:22:01	1	2350	343	758.8	234	13.3	23.9	0	0	0	0	20.8	0	0	25	-3	386	-0.0032	0.0029
M5	13/03/25	10:22:02	1	2351	349	758.9	235	13.3	23.9	0	0	0	0	20.8	0	0	25	3	387	-0.0031	0.0023
M5	13/03/25	10:22:03	1	2352	356	758.9	235	13.3	23.9	0	0	0	0	20.8	0	0	25	10	388	-0.0027	0.0009
M5	13/03/25	10:22:04	1	2353	355	759	234	13.3	23.9	0	0	0	0	20.8	0	0.3	25	9	389	-0.0024	-0.0004
M5	13/03/25	10:22:05	1	2354	348	759.2	234	13.4	23.9	0	0	0	0	20.8	0	0.3	25	2	390	-0.0023	-0.0008
M5	13/03/25	10:22:06	1	2355	343	759.2	234	13.4	23.9	0	0	0	0	20.8	0	0.3	25	-3	391	-0.0023	-0.0005
M5	13/03/25	10:22:07	1	2356	341	759.2	234	13.4	23.9	0	0	0	0	20.8	0	0.3	25	-5	392	-0.0025	-0.0001
M5	13/03/25	10:22:08	1	2357	341	759.3	234	13.4	23.9	0	0	0	0	20.8	0	0.3	25	-5	393	-0.0026	0.0004
M5	13/03/25	10:22:09	1	2358	343	759.4	234	13.4	23.9	0	0	0	0	20.8	0	0	25	-3	394	-0.0027	0.0007
M5	13/03/25	10:22:10	1	2359	344	759.4	234	13.4	23.9	0	0	0	0	20.8	0	0	25	-2	395	-0.0027	0.0008
M5	13/03/25	10:22:11	1	2360	347	759.5	235	13.4	23.9	0	0	0	0	20.8	0	0	25	1	396	-0.0026	0.0006
M5	13/03/25	10:22:12	1	2361	351	759.6	235	13.4	23.9	0	0	0	0	20.8	0	0	25	5	397	-0.0024	-0.0002
M5	13/03/25	10:22:13	1	2362	354	759.6	235	13.4	23.9	0	0	0	0	20.8	0	0	25	8	398	-0.0022	-0.0013
M5	13/03/25	10:22:14	1	2363	350	759.7	235	13.4	23.9	0	21	0	0	20.8	0	0	25	4	399	-0.002	-0.0019
M5	13/03/25	10:22:15	1	2364	350	759.8	234	13.4	23.9	0	21	0	0	20.7	0	0	25	5	400	-0.0018	-0.0025
M5	13/03/25	10:22:16	1	2365	353	759.9	235	13.4	23.9	0	21	0	0	20.7	0	0	25	7	401	-0.0016	-0.0035
M5	13/03/25	10:22:17	1	2366	355	760	235	13.4	23.8	0	21	0	0	20.7	0	0	25	9	402	-0.0013	-0.0046
M5	13/03/25	10:22:18	1	2367	351	760	234	13.4	23.8	0	21	0	0	20.7	0	0	25	5	403	-0.0011	-0.0053
M5	13/03/25	10:22:19	1	2368	350	760.1	235	13.4	23.8	0	21	0	0	20.7	0	0	25	4	404	-0.001	-0.0057
M5	13/03/25	10:22:20	1	2369	347	760.1	235	13.4	23.8	0	21	0	0	20.7	0	0	25	1	405	-0.001	-0.0058
M5	13/03/25	10:22:21	1	2370	346	760.2	235	13.4	23.8	0	21	0	0	20.7	0	0	25	0	406	-0.001	-0.0058
M5	13/03/25	10:22:22	1	2371	348	760.3	235	13.4	23.8	0	21	0	0	20.7	0	0	25	2	407	-0.0009	-0.0061
M5	13/03/25	10:22:23	1	2372	347	760.4	235	13.4	23.8	0	21	0	0	20.7	0	0	25	1	408	-0.0009	-0.0062
M5	13/03/25	10:22:24	1	2373	347	760.5	235	13.4	23.8	0	21	0	0	20.7	0	0	25	1	409	-0.0008	-0.0062
M5	13/03/25	10:22:25	1	2374	351	760.6	235	13.4	23.8	0	21	0	0	20.7	0	0	25	5	410	-0.0007	-0.0068
M5	13/03/25	10:22:26	1	2375	352	760.6	235	13.4	23.8	0	21	0	0	20.7	0	0	25	6	411	-0.0005	-0.0075
M5	13/03/25	10:22:27	1	2376	348	760.6	235	13.4	23.8	0	21	0	0	20.7	0	0	25	2	412	-0.0004	-0.0076
M5	13/03/25	10:22:28	1	2377	344	760.7	235	13.4	23.8	0	21	0	0	20.7	0	0	25	-2	413	-0.0005	-0.0073
M5	13/03/25	10:22:29	1	2378	346	760.8	235	13.4	23.8	0	21	0	0	20.7	0	0	25	0	414	-0.0005	-0.0072
M5	13/03/25	10:22:30	1	2379	345	760.8	235	13.4	23.8	0	21	0	0	20.7	0	0	25	-1	415	-0.0005	-0.0071
M5	13/03/25	10:22:31	1	2380	340	760.9	235	13.4	23.8	0	21	0	0	20.6	0	0	25	-6	416	-0.0006	-0.0064
M5	13/03/25	10:22:32	1	2381	341	761	235	13.4	23.8	0	21	0	0	20.6	0	0	25	-5	417	-0.0008	-0.0058
M5	13/03/25	10:22:33	1	2382	342	761.1	236	13.4	23.8	0	21	0	0	20.6	0	0	25	-4	418	-0.0009	-0.0054
M5	13/03/25	10:22:35	1	2383	344	761.1	236	13.4	23.8	0	21	0	0	20.6	0	0	25	-2	419	-0.0009	-0.0052
M5	13/03/25	10:22:36	1	2384	352	761.2	235	13.4	23.8	0	21	0	0	20.6	0	0	25	6	420	-0.0008	-0.0058
M5	13/03/25	10:22:37	1	2385	353	761.3	235	13.4	23.8	0	21	0	0	0	0	0	25	7	421	-0.0005	-0.0066
M5	13/03/25	10:22:38	1	2386	349	761.3	235	13.4	23.8	0	21	0	0	0	0	0	25	3	422	-0.0005	-0.0069
M5	13/03/25	10:22:39	1	2387	345	761.4	235	13.4	23.8	0	21	0	0	0	0	0	25	-1	423	-0.0005	-0.0067
M5	13/03/25	10:22:40	1	2388	342	761.4	235	13.4	23.8	0	21	0	0	0	0	0	25	-4	424	-0.0006	-0.0062
M5	13/03/25	10:22:41	1	2389	345	761.5	235	13.4	23.8	0	21	0	0	0	0	0	25	-1	425	-0.0006	-0.0061
M5	13/03/25	10:22:42	1	2390	346	761.6	235	13.4	23.8	0	21	0	0	20.6	0	0	25	0	426	-0.0006	-0.0061
M5	13/03/25	10:22:43	1	2391	346	761.7	235	13.4	23.8	0	21	0	0	20.6	0	0	25	0	427	-0.0006	-0.006
M5	13/03/25	10:22:44	1	2392	344	761.7	235	13.4	23.8	0	21	0	0	20.6	0	0	25	-2	428	-0.0006	-0.0058
M5	13/03/25	10:22:45	1	2393	342	761.7	235	13.4	23.8	0	21	0	0	20.6	0	0	25	-4	429	-0.0007	-0.0054
M5	13/03/25	10:22:46	1	2394	344	761.7	235	13.4	23.8	0	21	0	0	20.6	0	0	25	-2	430	-0.0008	-0.0051
M5	13/03/25	10:22:47	1	2395	343	761.7	235	13.4	23.8	0	21	0	0	20.6	0	0	25	-3	431	-0.0008	-0.0048
M5	13/03/25	10:22:48	1	2396	343	761.8	235	13.4	23.8	0	21	0	0	20.5	0	0	25	-3	432	-0.0009	-0.0044
M5	13/03/25	10:22:49	1	2397	340	761.9	235	13.4	23.8	0	21	0	0	20.5	0	0	25	-6	433	-0.001	-0.0038
M5	13/03/25	10:22:50	1	2398	337	761.9	235	13.4	23.7	0	21	0	0	20.5	0	0	25	-9	434	-0.0013	-0.0029
M5	13/03/25	10:22:51	1	2399	334	762	235	13.4	23.7	0	21	0	0	20.5	0	0	25	-12	435	-0.0016	-0.0017
M5	13/03/25	10:22:52	1	2400	337	762	235	13.4	23.8	0	0	0	0	20.5	0	0	25	-9	436	-0.0018	-0.0009
M5	13/03/25	10:22:53	1	2401	342	762.1	235	13.4	23.8	0	0	0	0	20.5	0	0	25	-4	437	-0.0019	-0.0005
M5	13/03/25	10:22:54	1	2402	344	762.1	235	13.4	23.7	0	0	0	0	20.5	0	0	25	-2	438	-0.0019	-0.0004
M5	13/03/25	10:22:55	1	2403	344	762.1	235	13.4	23.7	0	0	0	0	20.5	0	0	25	-2	439	-0.0019	-0.0003
M5	13/03/25	10:22:56	1	2404	344	762.1	236	13.5	23.7	0	0	0	0	20.5	0	0	25	-2	440	-0.0019	-0.0001
M5	13/03/25	10:22:57	1	2405	344	762.1	236	13.5	23.7	0	0	0	0	20.5	0	0	25	-2	441	-0.002	0
M5	13/03/25	10:22:58	1	2406	345	762.1	235	13.5	23.7	0	0	0	0	20.5	0	0.1	25	-1	442	-0.002	0
M5	13/03/25	10:22:59	1	2407	340	762.1	235	13.5	23.7	0	0	0	0	20.5	0	0.1	25	-6	443	-0.0021	0.0005
M5	13/03/25	10:23:00	1	2408	339	762.1	235	13.5	23.7	0	0	0	0	20.5	0	0.1	25	-7	444	-0.0023	0.0011
M5	13/03/25	10:23:01	1	2409	342	762.2	235	13.5	23.7	0	0	0	0	20.5	0	0.1	25	-4	445	-0.0024	0.0015
M5	13/03/25	10:23:02	1	2410	341	762.2	235	13.5	23.7	0	0	0	0	20.5	0	0.1	25	-5	446	-0.0025	0.0019
M5	13/03/25	10:23:03	1	2411	339	762.3	235	13.5	23.7	0	0	0	0	20.5	0	0.1	25	-7	447	-0.0026	0.0024
M5	13/03/25	10:23:04	1	2412	341	762.3	235	13.5	23.7	0	0	0	0	20.5	0	0	25	-5	448	-0.0027	0.0027
M5	13/03/25	10:23:05	1	2413	342	762.4	235	13.5	23.7	0	0	0	0	20.5	0	0	25	-4	449	-0.0028	0.003
M5	13/03/25	10:23:06	1	2414	344	762.5	235	13.5	23.7	0	0	0	0	20.5	0	0	25	-2	450	-0.0028	0.003
M5	13/03/25	10:23:07	1	2415	348	762.5	235	13.5	23.7	0	0	0	0	20.5	0	0	25	2	451	-0.0027	0.0027
M5	13/03/25	10:23:08	1	2416	351	762.6	235	13.5	23.7	0	0	0	0	20.5	0	0	25	5	452	-0.0026	0.0021
M5	13/03/25	10:23:09	1	2417	351	762.7	235	13.5	23.7	0	0	0	0	20.4	0	0	25	5	453	-0.0024	0.0015
M5	13/03/25	10:23:10	1	2418	352	762.8	235	13.5	23.7	0	0	0	0	20.4	0	0	25	6	454	-0.0023	0.0008
M5	13/03/25	10:23:11	1	2419	351	762.8	235	13.5	23.7	0	0	0	0	20.4	0	0	25	5	455	-0.0021	0.0003
M5	13/03/25	10:23:12	1	2420	347	762.9	235	13.5	23.7	0	0	0	0	20.4	0	0	25	2	456	-0.0021	0
M5	13/03/25	10:23:13	1	2421	345	762.9	235	13.5	23.7	0	0	0	0	20.4	0	0	25	0	457	-0.0021	0
M5	13/03/25	10:23:14	1	2422	344	763	235	13.5	23.7	0	0	0	0	20.4	0	0	25	-2	458	-0.0021	0.0001
M5	13/03/25	10:23:15	1	2423	346	763.1	235	13.5	23.7	0	0	0	0	20.4	0	0	25	0	459	-0.0021	0
M5	13/03/25	10:23:16	1	2424	346	763.1	235	13.4	23.7	0	0	0	0	20.4	0	0	25	0	460	-0.0021	-0.0001
M5	13/03/25	10:23:17	1	2425	344	763.2	235	13.4	23.7	0	0	0	0	20.4	0	0	25	-2	461	-0.0021	0
M5	13/03/25	10:23:18	1	2426	339	763.3	235	13.4	23.6	0	0	0	0	20.4	0	0	25	-7	462	-0.0023	0.0005
M5	13/03/25	10:23:19	1	2427	337	763.4	235	13.4	23.6	0	0	0	0	20.4	0	0	25	-9	463	-0.0024	0.0012
M5	13/03/25	10:23:20	1	2428	338	763.4	236	13.5	23.7	0	0	0	0	20.4	0	0	25	-8	464	-0.0026	0.0018
M5	13/03/25	10:23:21	1	2429	340	763.5	235	13.5	23.7	0	0	0	0	20.4	0	0	25	-6	465	-0.0027	0.0023
M5	13/03/25	10:23:22	1	2430	344	763.6	235	13.5	23.6	0	0	0	0	20.4	0	0	25	-2	466	-0.0027	0.0023
M5	13/03/25	10:23:23	1	2431	348	763.6	235	13.5	23.6	0	0	0	0	20.4	0	0	25	2	467	-0.0026	0.002
M5	13/03/25	10:23:24	1	2432	348	763.7	235	13.5	23.6	0	0	0	0	20.4	0	0	25	2	468	-0.0026	0.0017
M5	13/03/25	10:23:25	1	2433	345	763.7	235	13.5	23.6	0	0	0	0	0	0	0	25	-1	469	-0.0026	0.0016
M5	13/03/25	10:23:26	1	2434	344	763.8	235	13.5	23.6	0	0	0	0	0	0	0	25	-2	470	-0.0026	0.0016
M5	13/03/25	10:23:27	1	2435	342	763.9	235	13.5	23.6	0	0	0	0	0	0	0	25	-4	471	-0.0026	0.0019
M5	13/03/25	10:23:28	1	2436	341	763.9	235	13.5	23.6	0	0	0	0	0	0	0	25	-5	472	-0.0027	0.0022
M5	13/03/25	10:23:29	1	2437	342	764	235	13.5	23.6	0	0	0	0	0	0	0	25	-4	473	-0.0028	0.0024
M5	13/03/25	10:23:30	1	2438	339	764	235	13.5	23.6	0	0	0	0	20.3	0	0	25	-7	474	-0.0029	0.0029
M5	13/03/25	10:23:31	1	2439	337	764.1	235	13.5	23.6	0	0	0	0	20.3	0	0	25	-8	475	-0.0031	0.0035
M5	13/03/25	10:23:32	1	2440	339	764.1	235	13.5	23.6	0	0	0	0	20.3	0	0	25	-7	476	-0.0032	0.0039
M5	13/03/25	10:23:33	1	2441	344	764.1	235	13.5	23.6	0	0	0	0	20.3	0	0	25	-2	477	-0.0032	0.0039
M5	13/03/25	10:23:34	1	2442	350	764.1	235	13.5	23.6	0	0	0	0	20.3	0	0	25	4	478	-0.0031	0.0034
M5	13/03/25	10:23:35	1	2443	352	764.1	235	13.5	23.6	0	0	0	0	20.3	0	0	25	6	479	-0.0029	0.0027
M5	13/03/25	10:23:36	1	2444	350	764.1	235	13.5	23.6	0	0	0	0	20.3	0	0	25	4	480	-0.0028	0.0022
M5	13/03/25	10:23:37	1	2445	352	764.1	235	13.5	23.6	0	0	0	0	20.3	0	0	25	6	481	-0.0027	0.0015
M5	13/03/25	10:23:38	1	2446	354	764.1	235	13.5	23.6	0	0	0	0	20.3	0	0	25	8	482	-0.0025	0.0007
M5	13/03/25	10:23:39	1	2447	354	764.1	235	13.5	23.6	0	0	0	0	20.3	0	0	25	8	483	-0.0023	0
M5	13/03/25	10:23:40	1	2448	355	764.1	235	13.5	23.6	0	0	0	0	20.3	0	0	25	9	484	-0.0021	-0.0009
M5	13/03/25	10:23:41	1	2449	353	764	234	13.5	23.6	0	21	0	0	20.2	0	0	25	7	485	-0.0019	-0.0016
M5	13/03/25	10:23:42	1	2450	345	764.1	234	13.5	23.6	0	21	0	0	20.2	0	0	25	-1	486	-0.0019	-0.0015
M5	13/03/25	10:23:43	1	2451	342	764.1	235	13.5	23.6	0	0	0	0	20.2	0	0	25	-4	487	-0.002	-0.0013
M5	13/03/25	10:23:44	1	2452	347	764	234	13.5	23.6	0	0	0	0	20.2	0	0	25	1	488	-0.0019	-0.0014
M5	13/03/25	10:23:45	1	2453	349	764.1	235	13.5	23.6	0	21	0	0	20.2	0	0	25	3	489	-0.0019	-0.0017
M5	13/03/25	10:23:46	1	2454	348	764.1	235	13.5	23.6	0	21	0	0	20.2	0	0	25	2	490	-0.0018	-0.002
M5	13/03/25	10:23:47	1	2455	345	764.1	235	13.5	23.6	0	21	0	0	20.2	0	0	25	-1	491	-0.0018	-0.002
M5	13/03/25	10:23:48	1	2456	346	764.1	235	13.5	23.6	0	21	0	0	20.2	0	0	25	0	492	-0.0018	-0.002
M5	13/03/25	10:23:49	1	2457	345	764.1	235	13.5	23.6	0	21	0	0	20.2	0	0	25	-1	493	-0.0018	-0.002
M5	13/03/25	10:23:51	1	2458	348	764.1	235	13.5	23.6	0	21	0	0	20.2	0	0	25	2	494	-0.0017	-0.0022
M5	13/03/25	10:23:52	1	2459	350	764	235	13.5	23.6	0	21	0	0	20.2	0	0	25	4	495	-0.0016	-0.0026
M5	13/03/25	10:23:53	1	2460	347	764	235	13.5	23.5	0	21	0	0	20.2	0	0	25	1	496	-0.0016	-0.0027
M5	13/03/25	10:23:54	1	2461	345	764.1	235	13.5	23.5	0	21	0	0	20.2	0	0	25	-1	497	-0.0016	-0.0027
M5	13/03/25	10:23:55	1	2462	345	764.1	235	13.5	23.5	0	21	0	0	20.2	0	0	25	-1	498	-0.0016	-0.0027
M5	13/03/25	10:23:56	1	2463	348	764.1	235	13.5	23.5	0	21	0	0	20.2	0	0	25	2	499	-0.0015	-0.0029
M5	13/03/25	10:23:57	1	2464	350	764.1	235	13.5	23.5	0	21	0	0	20.2	0	0	25	4	500	-0.0015	-0.0033
M5	13/03/25	10:23:58	1	2465	353	764.1	235	13.5	23.5	0	21	0	0	20.2	0	0	25	7	501	-0.0013	-0.0039
M5	13/03/25	10:23:59	1	2466	357	764.1	235	13.5	23.5	0	21	0	0	20.2	0	0	25	11	502	-0.0011	-0.0048
M5	13/03/25	10:24:00	1	2467	359	764.1	235	13.5	23.5	0	21	0	0	20.2	0	0	25	13	503	-0.0008	-0.0058
M5	13/03/25	10:24:01	1	2468	359	764.1	235	13.5	23.5	0	21	0	0	20.2	0	0	25	13	504	-0.0005	-0.0069
M5	13/03/25	10:24:02	1	2469	358	764.1	235	13.5	23.5	0	21	0	0	20.2	0	0	25	12	505	-0.0003	-0.0078
M5	13/03/25	10:24:03	1	2470	357	764.1	235	13.5	23.5	0	21	0	0	20.1	0	0	25	11	506	-0.0001	-0.0086
M5	13/03/25	10:24:04	1	2471	354	764.1	235	13.5	23.5	0	21	0	0	20.1	0	0	25	8	507	0.0001	-0.0091
M5	13/03/25	10:24:05	1	2472	349	764	235	13.5	23.5	0	21	0	0	20.1	0	0	25	3	508	0.0001	-0.0093
M5	13/03/25	10:24:06	1	2473	346	764	234	13.5	23.5	0	21	0	0	20.1	0	0	25	0	509	0.0001	-0.0092
M5	13/03/25	10:24:07	1	2474	348	764	235	13.5	23.5	0	21	0	0	20.1	0	0	25	2	510	0.0002	-0.0093
M5	13/03/25	10:24:08	1	2475	348	764.1	235	13.5	23.5	0	21	0	0	20.1	0	0	25	2	511	0.0002	-0.0093
M5	13/03/25	10:24:09	1	2476	349	764	236	13.5	23.5	0	21	0	0	20.1	0	0	25	3	512	0.0003	-0.0095
M5	13/03/25	10:24:10	1	2477	348	764.1	235	13.5	23.5	0	21	0	0	20.1	0	0	25	2	513	0.0003	-0.0096
M5	13/03/25	10:24:11	1	2478	347	764.1	236	13.5	23.5	0	21	0	0	20.1	0	0	25	1	514	0.0003	-0.0096
M5	13/03/25	10:24:12	1	2479	350	764	236	13.5	23.5	0	21	0	0	20.1	0	0	25	4	515	0.0004	-0.0098
M5	13/03/25	10:24:13	1	2480	350	764	235	13.5	23.5	0	21	0	0	20.1	0	0	25	4	516	0.0005	-0.01
M5	13/03/25	10:24:14	1	2481	347	764	235	13.5	23.5	0	21	0	0	0	0	0	25	1	517	0.0005	-0.01
M5	13/03/25	10:24:15	1	2482	344	764	235	13.5	23.5	0	21	0	0	0	0	0	25	-2	518	0.0004	-0.0097
M5	13/03/25	10:24:16	1	2483	342	764.1	235	13.5	23.5	0	21	0	0	0	0	0	25	-4	519	0.0004	-0.0093
M5	13/03/25	10:24:17	1	2484	342	764.1	235	13.5	23.5	0	21	0	0	0	0	0	25	-4	520	0.0003	-0.009
M5	13/03/25	10:24:18	1	2485	344	764.1	235	13.5	23.5	0	21	0	0	0	0	0	25	-2	521	0.0003	-0.0088
M5	13/03/25	10:24:19	1	2486	344	764	235	13.4	23.5	0	21	0	0	20.1	0	0	25	-2	522	0.0002	-0.0085
M5	13/03/25	10:24:20	1	2487	349	764	236	13.4	23.5	0	21	0	0	20.1	0	0	25	3	523	0.0003	-0.0087
M5	13/03/25	10:24:21	1	2488	356	764	236	13.5	23.5	0	21	0	0	20.1	0	0	25	10	524	0.0005	-0.0093
M5	13/03/25	10:24:22	1	2489	353	764	236	13.5	23.5	0	21	0	0	20.1	0	0	25	7	525	0.0006	-0.0098
M5	13/03/25	10:24:23	1	2490	348	763.9	236	13.4	23.5	0	21	0	0	20.1	0	0	25	2	526	0.0006	-0.0098
M5	13/03/25	10:24:24	1	2491	345	763.9	235	13.4	23.5	0	21	0	0	20.1	0	0	25	-1	527	0.0006	-0.0096
M5	13/03/25	10:24:25	1	2492	343	763.9	235	13.5	23.5	0	21	0	0	20	0	0	25	-3	528	0.0005	-0.0093
M5	13/03/25	10:24:26	1	2493	350	763.8	235	13.5	23.5	0	21	0	0	20	0	0	25	4	529	0.0006	-0.0095
M5	13/03/25	10:24:27	1	2494	353	763.9	235	13.4	23.5	0	21	0	0	20	0	0	25	7	530	0.0007	-0.0099
M5	13/03/25	10:24:28	1	2495	350	763.9	235	13.4	23.5	0	21	0	0	20	0	0	25	4	531	0.0008	-0.01
M5	13/03/25	10:24:29	1	2496	344	763.8	235	13.4	23.5	0	21	0	0	20	0	0	25	-2	532	0.0007	-0.0098
M5	13/03/25	10:24:30	1	2497	342	763.8	236	13.4	23.5	0	21	0	0	20	0	0	25	-4	533	0.0006	-0.0094
M5	13/03/25	10:24:31	1	2498	345	763.8	236	13.4	23.4	0	21	0	0	20	0	0	25	-1	534	0.0006	-0.0093
M5	13/03/25	10:24:32	1	2499	348	763.8	236	13.4	23.4	0	21	0	0	20	0	0	25	2	535	0.0006	-0.0094
M5	13/03/25	10:24:33	1	2500	346	763.9	235	13.4	23.4	0	21	0	0	20	0	0	25	0	536	0.0006	-0.0093
M5	13/03/25	10:24:34	1	2501	346	763.9	235	13.4	23.4	0	21	0	0	20	0	0	25	0	537	0.0006	-0.0092
M5	13/03/25	10:24:35	1	2502	348	763.8	235	13.4	23.4	0	21	0	0	20	0	0	25	2	538	0.0007	-0.0093
M5	13/03/25	10:24:36	1	2503	347	763.9	235	13.4	23.4	0	21	0	0	20	0	0	25	1	539	0.0007	-0.0093
M5	13/03/25	10:24:37	1	2504	351	764	234	13.4	23.4	0	21	0	0	20	0	0	25	6	540	0.0008	-0.0095
M5	13/03/25	10:24:38	1	2505	354	764	235	13.4	23.4	0	21	0	0	20	0	0	25	8	541	0.0009	-0.01
M5	13/03/25	10:24:39	1	2506	353	763.9	235	13.4	23.5	0	21	0	0	20	0	0	25	7	542	0.001	-0.0103
M5	13/03/25	10:24:40	1	2507	349	763.9	234	13.4	23.5	0	21	0	0	20	0	0	25	3	543	0.001	-0.0104
M5	13/03/25	10:24:41	1	2508	348	763.9	235	13.3	23.4	0	21	0	0	20	0	0	25	2	544	0.001	-0.0105
M5	13/03/25	10:24:42	1	2509	352	763.9	235	13.3	23.4	0	21	0	0	20	0	0	25	6	545	0.0011	-0.0107
M5	13/03/25	10:24:43	1	2510	360	763.9	235	13.4	23.5	0	21	0	0	20	0	0	25	14	546	0.0014	-0.0115
M5	13/03/25	10:24:44	1	2511	361	763.9	234	13.4	23.5	0	21	0	0	20	0	0	25	16	547	0.0016	-0.0124
M5	13/03/25	10:24:45	1	2512	354	763.9	235	13.3	23.4	0	21	0	0	20	0	0	25	8	548	0.0017	-0.0128
M5	13/03/25	10:24:46	1	2513	352	763.9	235	13.3	23.4	0	21	0	0	19.9	0	0	25	6	549	0.0018	-0.013
M5	13/03/25	10:24:47	1	2514	354	763.8	236	13.3	23.4	0	21	0	0	19.9	0	0	25	8	550	0.0019	-0.0134
M5	13/03/25	10:24:48	1	2515	352	763.9	236	13.3	23.4	0	21	0	0	19.9	0	0	25	6	551	0.002	-0.0136
M5	13/03/25	10:24:49	1	2516	353	763.9	235	13.3	23.4	0	21	0	0	19.9	0	0	25	7	552	0.0021	-0.0138
M5	13/03/25	10:24:50	1	2517	355	763.9	235	13.3	23.4	0	21	0	0	19.9	0	0	25	9	553	0.0022	-0.0142
M5	13/03/25	10:24:51	1	2518	356	763.9	235	13.4	23.4	0	21	0	0	19.9	0	0	25	10	554	0.0024	-0.0147
M5	13/03/25	10:24:52	1	2519	353	764	235	13.4	23.4	0	21	0	0	19.9	0	0	25	7	555	0.0025	-0.0149
M5	13/03/25	10:24:53	1	2520	347	764	235	13.4	23.4	0	21	0	0	19.9	0	0	25	1	556	0.0025	-0.0148
M5	13/03/25	10:24:54	1	2521	346	763.9	235	13.4	23.4	0	21	0	0	19.9	0	0	25	0	557	0.0025	-0.0145
M5	13/03/25	10:24:55	1	2522	348	764	235	13.3	23.4	0	21	0	0	19.9	0	0	25	2	558	0.0024	-0.0145
M5	13/03/25	10:24:56	1	2523	345	764	236	13.3	23.4	0	21	0	0	19.9	0	0	25	-1	559	0.0024	-0.0142
M5	13/03/25	10:24:57	1	2524	347	764.1	237	13.4	23.4	0	21	0	0	19.9	0	0	25	1	560	0.0024	-0.0141
M5	13/03/25	10:24:58	1	2525	346	764	236	13.4	23.4	0	21	0	0	19.9	0	0	25	0	561	0.0024	-0.0139
M5	13/03/25	10:24:59	1	2526	342	764.1	236	13.4	23.4	0	21	0	0	19.9	0	0	25	-4	562	0.0023	-0.0134
M5	13/03/25	10:25:00	1	2527	342	764.1	236	13.4	23.4	0	21	0	0	19.9	0	0	25	-4	563	0.0023	-0.013
M5	13/03/25	10:25:01	1	2528	347	764	236	13.4	23.4	0	21	0	0	19.9	0	0	25	1	564	0.0022	-0.0128
M5	13/03/25	10:25:02	1	2529	352	764	236	13.4	23.4	0	21	0	0	19.9	0	0	25	6	565	0.0023	-0.013
M5	13/03/25	10:25:03	1	2530	354	764	236	13.4	23.4	0	21	0	0	19.9	0	0	25	8	566	0.0024	-0.0134
M5	13/03/25	10:25:04	1	2531	350	764	236	13.4	23.4	0	21	0	0	19.9	0	0	25	4	567	0.0025	-0.0134
M5	13/03/25	10:25:05	1	2532	343	764.1	237	13.4	23.4	0	21	0	0	19.9	0	0	25	-3	568	0.0025	-0.013
M5	13/03/25	10:25:07	1	2533	341	764.1	236	13.4	23.4	0	21	0	0	19.9	0	0	25	-5	569	0.0024	-0.0126
M5	13/03/25	10:25:08	1	2534	341	764.2	236	13.5	23.4	0	21	0	0	19.8	0	0.5	25	-5	570	0.0023	-0.0121
M5	13/03/25	10:25:09	1	2535	344	764.1	236	13.5	23.4	0	21	0	0	19.8	0	0.5	25	-2	571	0.0023	-0.0118
M5	13/03/25	10:25:10	1	2536	343	764	236	13.5	23.4	0	21	0	0	19.8	0	0.5	25	-3	572	0.0023	-0.0114
M5	13/03/25	10:25:11	1	2537	347	764	236	13.5	23.4	0	21	0	0	19.8	0	0.5	25	1	573	0.0023	-0.0113
M5	13/03/25	10:25:12	1	2538	352	764	236	13.6	23.4	0	21	0	0	19.8	0	0.5	25	6	574	0.0023	-0.0115
M5	13/03/25	10:25:13	1	2539	349	764	236	13.6	23.4	0	21	0	0	19.8	0	0.5	25	3	575	0.0024	-0.0115
M5	13/03/25	10:25:14	1	2540	347	764	236	13.6	23.4	0	21	0	0	19.8	0	0	25	1	576	0.0024	-0.0114
M5	13/03/25	10:25:15	1	2541	347	764	237	13.6	23.4	0	21	0	0	19.8	0	0	25	1	577	0.0024	-0.0113
M5	13/03/25	10:25:16	1	2542	350	764	236	13.6	23.4	0	21	0	0	19.8	0	0	25	4	578	0.0024	-0.0114
M5	13/03/25	10:25:17	1	2543	351	763.9	236	13.6	23.4	0	21	0	0	19.8	0	0	25	5	579	0.0025	-0.0115
M5	13/03/25	10:25:18	1	2544	349	763.9	237	13.6	23.4	0	21	0	0	19.8	0	0	25	4	580	0.0025	-0.0116
M5	13/03/25	10:25:19	1	2545	345	763.9	236	13.6	23.4	0	21	0	0	19.8	0	0	25	-1	581	0.0025	-0.0113
M5	13/03/25	10:25:20	1	2546	343	764	236	13.6	23.4	0	21	0	0	19.8	0	0	25	-3	582	0.0025	-0.011
M5	13/03/25	10:25:21	1	2547	341	764	236	13.6	23.4	0	21	0	0	19.8	0	0	25	-5	583	0.0024	-0.0105
M5	13/03/25	10:25:22	1	2548	340	764	236	13.6	23.3	0	21	0	0	19.8	0	0	25	-6	584	0.0023	-0.01
M5	13/03/25	10:25:23	1	2549	339	764	236	13.6	23.3	0	21	0	0	19.8	0	0	25	-7	585	0.0021	-0.0094
M5	13/03/25	10:25:24	1	2550	343	764.1	236	13.6	23.4	0	21	0	0	19.8	0	0	25	-3	586	0.0021	-0.0091
M5	13/03/25	10:25:25	1	2551	347	764	236	13.6	23.4	0	21	0	0	19.8	0	0	25	1	587	0.0021	-0.009
M5	13/03/25	10:25:26	1	2552	349	764	236	13.6	23.3	0	21	0	0	19.8	0	0	25	3	588	0.0021	-0.0091
M5	13/03/25	10:25:27	1	2553	348	764	236	13.6	23.3	0	21	0	0	19.8	0	0	25	2	589	0.0021	-0.0091
M5	13/03/25	10:25:28	1	2554	350	764	237	13.6	23.3	0	21	0	0	19.8	0	0	25	4	590	0.0021	-0.0092
M5	13/03/25	10:25:29	1	2555	353	764	236	13.6	23.3	0	21	0	0	19.8	0	0	25	7	591	0.0022	-0.0094
M5	13/03/25	10:25:30	1	2556	350	764	236	13.5	23.3	0	21	0	0	19.7	0	0	25	4	592	0.0022	-0.0095
M5	13/03/25	10:25:31	1	2557	345	764	236	13.5	23.3	0	21	0	0	19.7	0	0	25	-1	593	0.0022	-0.0093
M5	13/03/25	10:25:32	1	2558	346	764	236	13.5	23.3	0	21	0	0	19.7	0	0	25	0	594	0.0022	-0.0092
M5	13/03/25	10:25:33	1	2559	346	764	236	13.5	23.3	0	21	0	0	19.7	0	0	25	0	595	0.0021	-0.0091
M5	13/03/25	10:25:34	1	2560	347	764	236	13.5	23.3	0	21	0	0	19.7	0	0	25	1	596	0.0021	-0.009
M5	13/03/25	10:25:35	1	2561	351	764	236	13.5	23.3	0	21	0	0	19.7	0	0	25	5	597	0.0022	-0.0092
M5	13/03/25	10:25:36	1	2562	352	764	236	13.5	23.3	0	21	0	0	19.7	0	0	25	6	598	0.0023	-0.0093
M5	13/03/25	10:25:37	1	2563	353	764	236	13.5	23.3	0	21	0	0	19.7	0	0	25	7	599	0.0023	-0.0096
M5	13/03/25	10:25:38	1	2564	353	764	235	13.4	23.3	0	21	0	0	19.7	0	0	25	7	600	0.0024	-0.0099
M5	13/03/25	10:25:39	1	2565	349	764	236	13.4	23.3	0	21	0	0	19.7	0	0	25	4	601	0.0024	-0.0099
M5	13/03/25	10:25:40	1	2566	351	764	236	13.4	23.3	0	21	0	0	19.7	0	0	25	5	602	0.0025	-0.0101
M5	13/03/25	10:25:41	1	2567	352	764	236	13.4	23.3	0	21	0	0	19.7	0	0	25	6	603	0.0025	-0.0103
M5	13/03/25	10:25:42	1	2568	347	764	236	13.4	23.3	0	21	0	0	19.7	0	0	25	1	604	0.0025	-0.0102
M5	13/03/25	10:25:43	1	2569	345	764	236	13.4	23.3	0	21	0	0	19.7	0	0	25	-1	605	0.0025	-0.01
M5	13/03/25	10:25:44	1	2570	348	764	237	13.4	23.3	0	21	0	0	19.7	0	0	25	2	606	0.0025	-0.0099
M5	13/03/25	10:25:45	1	2571	356	764	237	13.4	23.3	0	21	0	0	19.7	0	0	25	10	607	0.0026	-0.0103
M5	13/03/25	10:25:46	1	2572	360	764	237	13.4	23.3	0	21	0	0	19.6	0	0	25	14	608	0.0028	-0.0109
M5	13/03/25	10:25:47	1	2573	357	764.1	236	13.4	23.3	0	21	0	0	19.6	0	0	25	11	609	0.0029	-0.0113
M5	13/03/25	10:25:48	1	2574	356	764.2	236	13.5	23.3	0	21	0	0	19.6	0	0	25	10	610	0.0031	-0.0116
M5	13/03/25	10:25:49	1	2575	357	764.1	235	13.5	23.3	0	21	0	0	19.6	0	0	25	11	611	0.0032	-0.012
M5	13/03/25	10:25:50	1	2576	353	764.2	236	13.5	23.2	0	21	0	0	19.6	0	0	25	7	612	0.0033	-0.0122
M5	13/03/25	10:25:51	1	2577	345	764.3	237	13.5	23.2	0	21	0	0	19.6	0	0	25	-1	613	0.0033	-0.0119
M5	13/03/25	10:25:52	1	2578	338	764.4	237	13.6	23.2	0	21	0	0	19.6	0	0	25	-8	614	0.0032	-0.0113
M5	13/03/25	10:25:53	1	2579	338	764.5	237	13.6	23.2	0	21	0	0	19.6	0	0	25	-7	615	0.0031	-0.0107
M5	13/03/25	10:25:54	1	2580	345	764.6	236	13.6	23.2	0	21	0	0	19.6	0	0	25	-1	616	0.0031	-0.0104
M5	13/03/25	10:25:55	1	2581	348	764.6	236	13.6	23.2	0	21	0	0	19.6	0	0	25	2	617	0.0031	-0.0104
M5	13/03/25	10:25:56	1	2582	346	764.6	236	13.7	23.2	0	21	0	0	19.6	0	0	25	0	618	0.0031	-0.0102
M5	13/03/25	10:25:57	1	2583	347	764.7	236	13.7	23.2	0	21	0	0	19.6	0	0	25	1	619	0.0031	-0.0101
M5	13/03/25	10:25:58	1	2584	345	764.8	236	13.7	23.2	0	21	0	0	19.6	0	0	25	-1	620	0.003	-0.0099
M5	13/03/25	10:25:59	1	2585	342	764.9	237	13.7	23.2	0	21	0	0	19.6	0	0	25	-4	621	0.003	-0.0095
M5	13/03/25	10:26:00	1	2586	342	764.9	237	13.7	23.2	0	21	0	0	19.6	0	0	25	-4	622	0.0029	-0.0092
M5	13/03/25	10:26:01	1	2587	343	764.9	237	13.7	23.2	0	21	0	0	19.6	0	0	25	-3	623	0.0028	-0.0089
M5	13/03/25	10:26:02	1	2588	341	765	237	13.7	23.2	0	21	0	0	19.6	0	0	25	-5	624	0.0028	-0.0085
M5	13/03/25	10:26:03	1	2589	342	765	238	13.7	23.2	0	21	0	0	19.6	0	0	25	-4	625	0.0027	-0.0082
M5	13/03/25	10:26:04	1	2590	347	765.1	237	13.7	23.2	0	21	0	0	19.6	0	0	25	1	626	0.0027	-0.0081
M5	13/03/25	10:26:05	1	2591	354	765.1	236	13.7	23.2	0	21	0	0	19.6	0	0	25	8	627	0.0028	-0.0083
M5	13/03/25	10:26:06	1	2592	352	765.2	236	13.6	23.2	0	21	0	0	19.6	0	0	25	6	628	0.0028	-0.0085
M5	13/03/25	10:26:07	1	2593	345	765.2	236	13.6	23.2	0	21	0	0	19.6	0	0	25	-1	629	0.0028	-0.0083
M5	13/03/25	10:26:08	1	2594	340	765.2	237	13.6	23.2	0	21	0	0	19.6	0	0	25	-6	630	0.0027	-0.0079
M5	13/03/25	10:26:09	1	2595	334	765.2	237	13.6	23.2	0	21	0	0	19.6	0	0	25	-12	631	0.0025	-0.0072
M5	13/03/25	10:26:10	1	2596	333	765.3	237	13.6	23.2	0	21	0	0	19.6	0	0	25	-13	632	0.0024	-0.0064
M5	13/03/25	10:26:11	1	2597	336	765.3	237	13.6	23.2	0	21	0	0	19.6	0	0	25	-10	633	0.0022	-0.0058
M5	13/03/25	10:26:12	1	2598	343	765.4	236	13.6	23.2	0	21	0	0	19.5	0	0	25	-3	634	0.0022	-0.0055
M5	13/03/25	10:26:13	1	2599	348	765.4	236	13.6	23.2	0	21	0	0	19.5	0	0	25	2	635	0.0022	-0.0055
M5	13/03/25	10:26:14	1	2600	347	765.4	237	13.7	23.2	0	21	0	0	19.5	0	0	25	1	636	0.0022	-0.0054
M5	13/03/25	10:26:15	1	2601	344	765.5	237	13.7	23.2	0	21	0	0	19.5	0	0	25	-2	637	0.0022	-0.0052
M5	13/03/25	10:26:16	1	2602	347	765.5	237	13.7	23.2	0	21	0	0	19.5	0	0	25	1	638	0.0022	-0.0051
M5	13/03/25	10:26:17	1	2603	350	765.5	237	13.7	23.2	0	21	0	0	19.5	0	0	25	4	639	0.0022	-0.0052
M5	13/03/25	10:26:18	1	2604	348	765.6	237	13.7	23.1	0	21	0	0	19.5	0	0	25	3	640	0.0022	-0.0052
M5	13/03/25	10:26:19	1	2605	345	765.6	238	13.7	23.1	0	21	0	0	19.5	0	0	25	-1	641	0.0022	-0.0051
M5	13/03/25	10:26:20	1	2606	341	765.7	237	13.7	23.1	0	21	0	0	19.5	0	0	25	-5	642	0.0021	-0.0047
M5	13/03/25	10:26:22	1	2607	340	765.7	237	13.7	23.1	0	21	0	0	19.5	0	0	25	-6	643	0.0021	-0.0044
M5	13/03/25	10:26:23	1	2608	345	765.7	237	13.7	23.1	0	21	0	0	19.5	0	0	25	-1	644	0.002	-0.0042
M5	13/03/25	10:26:24	1	2609	343	765.8	236	13.7	23.1	0	21	0	0	19.5	0	0	25	-3	645	0.002	-0.004
M5	13/03/25	10:26:25	1	2610	341	765.9	237	13.7	23.1	0	21	0	0	19.5	0	0	25	-5	646	0.0019	-0.0037
M5	13/03/25	10:26:26	1	2611	339	765.9	238	13.7	23.1	0	21	0	0	19.5	0	0	25	-7	647	0.0018	-0.0033
M5	13/03/25	10:26:27	1	2612	337	766	238	13.7	23.1	0	21	0	0	19.5	0	0	25	-9	648	0.0017	-0.0028
M5	13/03/25	10:26:28	1	2613	344	766	238	13.7	23.1	0	21	0	0	19.5	0	0	25	-2	649	0.0017	-0.0026
M5	13/03/25	10:26:29	1	2614	347	766	237	13.8	23.1	0	21	0	0	19.5	0	0	25	1	650	0.0017	-0.0026
M5	13/03/25	10:26:30	1	2615	345	766	237	13.8	23.1	0	21	0	0	19.5	0	0	25	-1	651	0.0017	-0.0025
M5	13/03/25	10:26:31	1	2616	351	766	237	13.8	23.1	0	21	0	0	19.5	0	0	25	5	652	0.0017	-0.0026
M5	13/03/25	10:26:32	1	2617	350	766.1	238	13.8	23.1	0	21	0	0	19.5	0	0	25	4	653	0.0017	-0.0027
M5	13/03/25	10:26:33	1	2618	345	766.1	238	13.8	23.1	0	21	0	0	19.5	0	0	25	-1	654	0.0017	-0.0026
M5	13/03/25	10:26:34	1	2619	348	766.1	238	13.8	23.1	0	21	0	0	19.5	0	0	25	2	655	0.0017	-0.0027
M5	13/03/25	10:26:35	1	2620	351	766.1	237	13.8	23.1	0	21	0	0	19.4	0	0	25	5	656	0.0018	-0.0028
M5	13/03/25	10:26:36	1	2621	348	766.1	237	13.8	23.1	0	21	0	0	19.4	0	0	25	2	657	0.0018	-0.0028
M5	13/03/25	10:26:37	1	2622	350	766.1	237	13.8	23.1	0	21	0	0	19.4	0	0	25	4	658	0.0019	-0.0029
M5	13/03/25	10:26:38	1	2623	356	766.1	237	13.8	23.1	0	21	0	0	19.4	0	0	25	10	659	0.002	-0.0032
M5	13/03/25	10:26:39	1	2624	357	766.1	237	13.9	23.1	0	21	0	0	19.4	0	0	25	11	660	0.0021	-0.0036
M5	13/03/25	10:26:40	1	2625	353	766.1	237	13.9	23.1	0	21	0	0	19.4	0	1	25	7	661	0.0022	-0.0038
M5	13/03/25	10:26:41	1	2626	350	766.1	237	13.9	23	0	21	0	0	19.4	0	1	25	4	662	0.0023	-0.0039
M5	13/03/25	10:26:42	1	2627	349	766.1	237	13.9	23	0	21	0	0	19.4	0	1	25	3	663	0.0023	-0.0039
M5	13/03/25	10:26:43	1	2628	347	766.1	237	14	23	0	21	0	0	19.4	0	1	25	1	664	0.0023	-0.0039
M5	13/03/25	10:26:44	1	2629	347	766.1	237	14	23	0	21	0	0	19.4	0	1	25	1	665	0.0023	-0.0038
M5	13/03/25	10:26:45	1	2630	345	766.1	237	14	23.1	0	21	0	0	19.4	0	0	25	-1	666	0.0023	-0.0037
M5	13/03/25	10:26:46	1	2631	342	766.1	237	14	23.1	0	21	0	0	19.4	0	0	25	-4	667	0.0022	-0.0034
M5	13/03/25	10:26:47	1	2632	346	766	238	14	23.1	0	21	0	0	19.4	0	0	25	0	668	0.0022	-0.0033
M5	13/03/25	10:26:48	1	2633	348	766.1	238	14	23.1	0	21	0	0	19.4	0	0	25	2	669	0.0022	-0.0034
M5	13/03/25	10:26:49	1	2634	351	766.1	237	13.9	23	0	21	0	0	19.4	0	0	25	5	670	0.0022	-0.0035
M5	13/03/25	10:26:50	1	2635	353	766	238	13.9	23	0	21	0	0	19.4	0	0	25	7	671	0.0023	-0.0037
M5	13/03/25	10:26:51	1	2636	351	766.1	238	13.9	23	0	21	0	0	19.4	0	0	25	5	672	0.0023	-0.0038
M5	13/03/25	10:26:52	1	2637	346	766.1	237	13.9	23	0	21	0	0	19.4	0	0	25	0	673	0.0023	-0.0038
M5	13/03/25	10:26:53	1	2638	341	766.1	237	13.9	23	0	21	0	0	19.4	0	0	25	-5	674	0.0022	-0.0034
M5	13/03/25	10:26:54	1	2639	339	766.1	237	13.9	23	0	21	0	0	19.4	0	0	25	-7	675	0.0021	-0.003
M5	13/03/25	10:26:55	1	2640	337	766.2	237	14	23	0	21	0	0	19.4	0	0	25	-9	676	0.0021	-0.0026
M5	13/03/25	10:26:56	1	2641	337	766.2	237	14	23	0	21	0	0	19.4	0	0	25	-9	677	0.002	-0.0021
M5	13/03/25	10:26:57	1	2642	339	766.2	237	14	23	0	21	0	0	19.4	0	0	25	-7	678	0.0019	-0.0017
M5	13/03/25	10:26:58	1	2643	341	766.2	237	14	23	0	21	0	0	19.4	0	0	25	-5	679	0.0018	-0.0015
M5	13/03/25	10:26:59	1	2644	346	766.2	237	14.1	23	0	21	0	0	19.4	0	0	25	0	680	0.0018	-0.0014
M5	13/03/25	10:27:00	1	2645	347	766.3	237	14.1	23	0	21	0	0	19.4	0	0	25	1	681	0.0018	-0.0013
M5	13/03/25	10:27:01	1	2646	348	766.4	237	14.1	23	0	21	0	0	19.4	0	0	25	2	682	0.0018	-0.0014
M5	13/03/25	10:27:02	1	2647	345	766.5	237	14.1	23	0	21	0	0	19.4	0	0	25	-1	683	0.0018	-0.0013
M5	13/03/25	10:27:03	1	2648	345	766.5	237	14	23	0	21	0	0	19.4	0	0	25	-1	684	0.0018	-0.0012
M5	13/03/25	10:27:04	1	2649	348	766.5	238	14	23	0	21	0	0	19.4	0	0	25	2	685	0.0018	-0.0012
M5	13/03/25	10:27:05	1	2650	350	766.7	239	14.1	23	0	21	0	0	19.4	0	0	25	4	686	0.0019	-0.0013
M5	13/03/25	10:27:06	1	2651	353	767.1	239	14.1	23	0	21	0	0	19.4	0	0	25	7	687	0.0019	-0.0015
M5	13/03/25	10:27:07	1	2652	357	767.1	239	14	22.9	0	21	0	0	19.3	0	0	25	11	688	0.002	-0.0019
M5	13/03/25	10:27:08	1	2653	357	767.2	239	14	22.9	0	21	0	0	19.3	0	0	25	11	689	0.0021	-0.0023
M5	13/03/25	10:27:09	1	2654	353	767.1	239	14.1	22.9	0	21	0	0	19.3	0	0	25	8	690	0.0022	-0.0025
M5	13/03/25	10:27:10	1	2655	347	767.2	239	14.1	22.9	0	21	0	0	19.3	0	0	25	1	691	0.0022	-0.0025
M5	13/03/25	10:27:11	1	2656	346	767.3	238	14.1	23	0	21	0	0	19.3	0	0	25	0	692	0.0022	-0.0024
M5	13/03/25	10:27:12	1	2657	352	767.2	237	14.1	23	0	21	0	0	19.3	0	0	25	6	693	0.0023	-0.0026
M5	13/03/25	10:27:13	1	2658	352	767.1	236	14.1	22.9	0	21	0	0	19.3	0	0	25	6	694	0.0023	-0.0028
M5	13/03/25	10:27:14	1	2659	344	766.7	237	14.1	22.9	0	21	0	0	19.3	0	0	25	-2	695	0.0023	-0.0026
M5	13/03/25	10:27:15	1	2660	339	766.4	238	14.2	22.9	0	21	0	0	19.3	0	0	25	-7	696	0.0022	-0.0022
M5	13/03/25	10:27:16	1	2661	338	766.4	237	14.2	22.9	0	21	0	0	19.3	0	0	25	-8	697	0.0021	-0.0018
M5	13/03/25	10:27:17	1	2662	341	766.4	237	14.2	22.9	0	21	0	0	19.3	0	0	25	-5	698	0.0021	-0.0015
M5	13/03/25	10:27:18	1	2663	345	766.3	237	14.2	22.9	0	21	0	0	19.3	0	0	25	-1	699	0.002	-0.0014
M5	13/03/25	10:27:19	1	2664	349	766.3	238	14.2	22.9	0	21	0	0	19.3	0	0	25	3	700	0.0021	-0.0015
M5	13/03/25	10:27:20	1	2665	353	766.2	237	14.2	22.9	0	21	0	0	19.3	0	0	25	7	701	0.0021	-0.0017
M5	13/03/25	10:27:21	1	2666	354	766.1	237	14.2	22.9	0	21	0	0	19.3	0	0	25	8	702	0.0022	-0.002
M5	13/03/25	10:27:22	1	2667	353	766.1	237	14.2	22.9	0	21	0	0	19.3	0	0	25	8	703	0.0023	-0.0022
M5	13/03/25	10:27:23	1	2668	349	766	237	14.2	22.9	0	21	0	0	19.3	0	0	25	3	704	0.0023	-0.0022
M5	13/03/25	10:27:24	1	2669	344	766.1	238	14.2	22.9	0	21	0	0	19.3	0	0	25	-2	705	0.0023	-0.0021
M5	13/03/25	10:27:25	1	2670	346	766.1	238	14.2	22.9	0	21	0	0	19.3	0	0	25	0	706	0.0023	-0.002
M5	13/03/25	10:27:26	1	2671	352	766.1	238	14.2	22.9	0	21	0	0	19.3	0	0	25	6	707	0.0023	-0.0022
M5	13/03/25	10:27:27	1	2672	356	766.1	237	14.3	22.9	0	21	0	0	19.3	0	0	25	10	708	0.0024	-0.0025
M5	13/03/25	10:27:28	1	2673	357	766.1	237	14.3	22.9	0	21	0	0	19.3	0	0	25	11	709	0.0025	-0.0028
M5	13/03/25	10:27:29	1	2674	357	766.1	237	14.3	22.9	0	21	0	0	19.3	0	0	25	12	710	0.0026	-0.0032
M5	13/03/25	10:27:30	1	2675	357	766.1	237	14.3	22.9	0	21	0	0	19.3	0	0	25	11	711	0.0027	-0.0035
M5	13/03/25	10:27:31	1	2676	356	766.1	237	14.3	22.9	0	21	0	0	19.3	0	0	25	10	712	0.0028	-0.0038
M5	13/03/25	10:27:32	1	2677	352	766.1	237	14.3	22.9	0	21	0	0	19.3	0	0	25	6	713	0.0028	-0.004
M5	13/03/25	10:27:33	1	2678	346	766.1	237	14.2	22.8	0	21	0	0	19.3	0	0	25	0	714	0.0028	-0.0039
M5	13/03/25	10:27:34	1	2679	342	766.1	237	14.2	22.8	0	21	0	0	19.3	0	0	25	-4	715	0.0027	-0.0036
M5	13/03/25	10:27:35	1	2680	344	766.1	238	14.3	22.8	0	21	0	0	19.3	0	0	25	-2	716	0.0027	-0.0035
M5	13/03/25	10:27:36	1	2681	348	766.1	239	14.3	22.8	0	21	0	0	19.3	0	0	25	2	717	0.0027	-0.0035
M5	13/03/25	10:27:38	1	2682	347	766.2	238	14.2	22.8	0	21	0	0	19.3	0	0	25	1	718	0.0027	-0.0034
M5	13/03/25	10:27:39	1	2683	343	766.2	238	14.2	22.8	0	21	0	0	19.3	0	0	25	-3	719	0.0027	-0.0032
M5	13/03/25	10:27:40	1	2684	341	766.2	237	14.3	22.8	0	21	0	0	19.3	0	0	25	-4	720	0.0026	-0.0029
M5	13/03/25	10:27:41	1	2685	339	766.2	238	14.3	22.8	0	21	0	0	19.3	0	0	25	-7	721	0.0025	-0.0026
M5	13/03/25	10:27:42	1	2686	342	766.2	239	14.2	22.8	0	21	0	0	19.3	0	0	25	-4	722	0.0025	-0.0024
M5	13/03/25	10:27:43	1	2687	345	766.2	238	14.2	22.8	0	21	0	0	19.3	0	0	25	-1	723	0.0025	-0.0023
M5	13/03/25	10:27:44	1	2688	351	766.1	238	14.2	22.8	0	21	0	0	19.3	0	0	25	5	724	0.0025	-0.0024
M5	13/03/25	10:27:45	1	2689	357	766.2	238	14.2	22.8	0	21	0	0	19.3	0	0	25	11	725	0.0026	-0.0027
M5	13/03/25	10:27:46	1	2690	356	766.2	238	14.3	22.8	0	21	0	0	19.3	0	0	25	10	726	0.0027	-0.003
M5	13/03/25	10:27:47	1	2691	352	766.3	237	14.3	22.8	0	21	0	0	19.3	0	0	25	6	727	0.0027	-0.0031
M5	13/03/25	10:27:48	1	2692	349	766.3	238	14.3	22.8	0	21	0	0	19.3	0	0	25	3	728	0.0027	-0.0031
M5	13/03/25	10:27:49	1	2693	348	766.3	238	14.3	22.8	0	21	0	0	19.3	0	0	25	2	729	0.0027	-0.0031
M5	13/03/25	10:27:50	1	2694	346	766.4	238	14.3	22.8	0	21	0	0	19.3	0	0	25	0	730	0.0027	-0.003
M5	13/03/25	10:27:51	1	2695	348	766.5	237	14.3	22.8	0	21	0	0	19.3	0	0	25	2	731	0.0027	-0.003
M5	13/03/25	10:27:52	1	2696	350	766.6	237	14.3	22.8	0	21	0	0	19.3	0	0	25	4	732	0.0028	-0.003
M5	13/03/25	10:27:53	1	2697	351	766.7	237	14.3	22.8	0	21	0	0	19.3	0	0	25	5	733	0.0028	-0.0031
M5	13/03/25	10:27:54	1	2698	348	766.9	235	14.3	22.7	0	21	0	0	19.3	0	0	25	2	734	0.0028	-0.0031
M5	13/03/25	10:27:55	1	2699	342	766.9	238	14.3	22.7	0	21	0	0	19.3	0	0	25	-3	735	0.0027	-0.0028
M5	13/03/25	10:27:56	1	2700	336	766.9	238	14.3	22.8	0	21	0	0	19.3	0	0	25	-10	736	0.0026	-0.0024
M5	13/03/25	10:27:57	1	2701	334	766.7	237	14.3	22.8	0	21	0	0	19.3	0	0	25	-12	737	0.0025	-0.0019
M5	13/03/25	10:27:58	1	2702	341	766.6	237	14.4	22.8	0	21	0	0	19.3	0	0	25	-5	738	0.0025	-0.0016
M5	13/03/25	10:27:59	1	2703	348	766.5	237	14.4	22.8	0	21	0	0	19.3	0	0	25	2	739	0.0025	-0.0016
M5	13/03/25	10:28:00	1	2704	352	766.5	237	14.4	22.7	0	21	0	0	19.3	0	0	25	6	740	0.0025	-0.0017
M5	13/03/25	10:28:01	1	2705	351	766.5	237	14.4	22.7	0	21	0	0	19.2	0	0	25	5	741	0.0026	-0.0018
M5	13/03/25	10:28:02	1	2706	351	766.5	237	14.4	22.8	0	21	0	0	19.2	0	0	25	5	742	0.0026	-0.0019
M5	13/03/25	10:28:03	1	2707	352	766.5	237	14.4	22.8	0	21	0	0	19.2	0	0	25	6	743	0.0027	-0.002
M5	13/03/25	10:28:04	1	2708	352	766.5	238	14.5	22.8	0	21	0	0	19.2	0	0	25	6	744	0.0027	-0.0021
M5	13/03/25	10:28:05	1	2709	349	766.5	238	14.5	22.8	0	21	0	0	19.2	0	0	25	3	745	0.0027	-0.0021
M5	13/03/25	10:28:06	1	2710	348	766.6	238	14.5	22.7	0	21	0	0	19.2	0	0	25	2	746	0.0027	-0.0021
M5	13/03/25	10:28:07	1	2711	350	766.5	238	14.5	22.7	0	21	0	0	19.2	0	0	25	4	747	0.0027	-0.0022
M5	13/03/25	10:28:08	1	2712	348	766.5	238	14.5	22.7	0	21	0	0	19.2	0	0	25	2	748	0.0027	-0.0022
M5	13/03/25	10:28:09	1	2713	345	766.5	238	14.5	22.7	0	21	0	0	19.2	0	0	25	-1	749	0.0027	-0.0021
M5	13/03/25	10:28:10	1	2714	350	766.5	238	14.5	22.7	0	21	0	0	19.2	0	0	25	4	750	0.0027	-0.0021
M5	13/03/25	10:28:11	1	2715	349	766.6	238	14.5	22.7	0	21	0	0	19.2	0	0	25	3	751	0.0028	-0.0022
M5	13/03/25	10:28:12	1	2716	349	766.5	238	14.5	22.7	0	21	0	0	19.2	0	0	25	3	752	0.0028	-0.0022
M5	13/03/25	10:28:13	1	2717	351	766.5	238	14.5	22.7	0	21	0	0	19.2	0	0	25	5	753	0.0028	-0.0023
M5	13/03/25	10:28:14	1	2718	353	766.5	238	14.5	22.7	0	21	0	0	19.2	0	0	25	7	754	0.0029	-0.0024
M5	13/03/25	10:28:15	1	2719	354	766.5	238	14.5	22.7	0	21	0	0	19.2	0	0	25	8	755	0.0029	-0.0026
M5	13/03/25	10:28:16	1	2720	353	766.5	238	14.5	22.7	0	21	0	0	19.2	0	0	25	7	756	0.003	-0.0027
M5	13/03/25	10:28:17	1	2721	353	766.5	237	14.5	22.7	0	21	0	0	19.2	0	0	25	7	757	0.003	-0.0029
M5	13/03/25	10:28:18	1	2722	353	766.5	237	14.5	22.7	0	21	0	0	19.2	0	0	25	7	758	0.0031	-0.003
M5	13/03/25	10:28:19	1	2723	349	766.5	237	14.5	22.7	0	21	0	0	19.2	0	0	25	3	759	0.0031	-0.003
M5	13/03/25	10:28:20	1	2724	344	766.5	237	14.5	22.7	0	21	0	0	19.2	0	0	25	-2	760	0.003	-0.0028
M5	13/03/25	10:28:21	1	2725	342	766.5	237	14.5	22.7	0	21	0	0	19.2	0	0	25	-3	761	0.003	-0.0026
M5	13/03/25	10:28:22	1	2726	345	766.5	237	14.6	22.7	0	21	0	0	19.2	0	0	25	-1	762	0.003	-0.0025
M5	13/03/25	10:28:23	1	2727	348	766.5	237	14.6	22.7	0	21	0	0	19.2	0	0	25	2	763	0.003	-0.0025
M5	13/03/25	10:28:24	1	2728	349	766.5	238	14.6	22.7	0	21	0	0	19.2	0	0	25	3	764	0.003	-0.0024
M5	13/03/25	10:28:25	1	2729	345	766.5	238	14.6	22.7	0	21	0	0	19.2	0	0	25	-1	765	0.003	-0.0023
M5	13/03/25	10:28:26	1	2730	343	766.5	237	14.6	22.6	0	21	0	0	19.2	0	0	25	-3	766	0.003	-0.0022
M5	13/03/25	10:28:27	1	2731	345	766.5	237	14.6	22.6	0	21	0	0	19.2	0	0	25	-1	767	0.0029	-0.002
M5	13/03/25	10:28:28	1	2732	346	766.5	237	14.7	22.7	0	21	0	0	19.2	0	0	25	0	768	0.003	-0.0019
M5	13/03/25	10:28:29	1	2733	350	766.5	237	14.7	22.7	0	21	0	0	19.2	0	0	25	4	769	0.003	-0.0019
M5	13/03/25	10:28:30	1	2734	351	766.5	237	14.7	22.6	0	21	0	0	19.2	0	0	25	5	770	0.003	-0.002
M5	13/03/25	10:28:31	1	2735	351	766.5	237	14.7	22.6	0	21	0	0	19.2	0	0	25	5	771	0.003	-0.0021
M5	13/03/25	10:28:32	1	2736	353	766.5	237	14.8	22.6	0	21	0	0	19.2	0	0	25	7	772	0.0031	-0.0022
M5	13/03/25	10:28:33	1	2737	352	766.5	237	14.8	22.6	0	21	0	0	19.2	0	0	25	6	773	0.0031	-0.0023
M5	13/03/25	10:28:34	1	2738	349	766.5	237	14.8	22.6	0	21	0	0	19.2	0	0	25	3	774	0.0031	-0.0023
M5	13/03/25	10:28:35	1	2739	350	766.5	237	14.8	22.6	0	21	0	0	19.2	0	0	25	4	775	0.0032	-0.0024
M5	13/03/25	10:28:36	1	2740	351	766.5	237	14.8	22.6	0	21	0	0	19.2	0	0	25	5	776	0.0032	-0.0024
M5	13/03/25	10:28:37	1	2741	353	766.5	237	14.8	22.6	0	21	0	0	19.2	0	0	25	7	777	0.0033	-0.0025
M5	13/03/25	10:28:38	1	2742	352	766.5	237	14.9	22.6	0	21	0	0	19.2	0	0	25	6	778	0.0033	-0.0026
M5	13/03/25	10:28:39	1	2743	347	766.5	237	14.9	22.6	0	21	0	0	19.2	0	0	25	1	779	0.0033	-0.0026
M5	13/03/25	10:28:40	1	2744	346	766.5	237	14.9	22.6	0	21	0	0	19.2	0	0	25	0	780	0.0033	-0.0025
M5	13/03/25	10:28:41	1	2745	346	766.5	237	14.9	22.6	0	21	0	0	19.2	0	0	25	0	781	0.0033	-0.0024
M5	13/03/25	10:28:42	1	2746	347	766.5	237	14.9	22.6	0	21	0	0	19.2	0	0	25	1	782	0.0033	-0.0023
M5	13/03/25	10:28:43	1	2747	350	766.5	237	14.9	22.6	0	21	0	0	19.2	0	0	25	4	783	0.0033	-0.0023
M5	13/03/25	10:28:44	1	2748	349	766.5	237	15	22.6	0	21	0	0	19.2	0	0	25	3	784	0.0033	-0.0023
M5	13/03/25	10:28:45	1	2749	349	766.5	237	15	22.6	0	21	0	0	19.2	0	0	25	3	785	0.0033	-0.0023
M5	13/03/25	10:28:46	1	2750	352	766.5	237	15	22.6	0	21	0	0	19.2	0	0	25	6	786	0.0034	-0.0024
M5	13/03/25	10:28:47	1	2751	351	766.5	237	15	22.6	0	21	0	0	19.2	0	0	25	5	787	0.0034	-0.0025
M5	13/03/25	10:28:48	1	2752	349	766.5	237	15.1	22.6	0	21	0	0	19.2	0	0	25	3	788	0.0034	-0.0025
M5	13/03/25	10:28:49	1	2753	350	766.5	237	15.1	22.6	0	21	0	0	19.2	0	0	25	4	789	0.0035	-0.0025
M5	13/03/25	10:28:50	1	2754	349	766.5	237	15.1	22.6	0	21	0	0	19.2	0	0	25	3	790	0.0035	-0.0025
M5	13/03/25	10:28:51	1	2755	352	766.5	237	15.1	22.6	0	21	0	0	19.2	0	0	25	6	791	0.0035	-0.0026
M5	13/03/25	10:28:53	1	2756	352	766.5	237	15.1	22.6	0	21	0	0	19.2	0	0	25	6	792	0.0036	-0.0027
M5	13/03/25	10:28:54	1	2757	351	766.5	237	15.1	22.6	0	21	0	0	19.2	0	0	25	5	793	0.0036	-0.0027
M5	13/03/25	10:28:55	1	2758	351	766.5	237	15.2	22.6	0	21	0	0	19.2	0	0	25	5	794	0.0036	-0.0028
M5	13/03/25	10:28:56	1	2759	352	766.5	237	15.2	22.6	0	21	0	0	19.2	0	0	25	6	795	0.0037	-0.0028
M5	13/03/25	10:28:57	1	2760	350	766.5	237	15.2	22.6	0	21	0	0	19.2	0	0	25	4	796	0.0037	-0.0029
M5	13/03/25	10:28:58	1	2761	348	766.5	237	15.2	22.6	0	21	0	0	19.2	0	0	25	2	797	0.0037	-0.0028
M5	13/03/25	10:28:59	1	2762	350	766.5	237	15.2	22.6	0	21	0	0	19.2	0	0	25	4	798	0.0037	-0.0028
M5	13/03/25	10:29:00	1	2763	354	766.5	237	15.2	22.6	0	21	0	0	19.2	0	0	25	8	799	0.0038	-0.003
M5	13/03/25	10:29:01	1	2764	357	766.5	237	15.3	22.5	0	21	0	0	19.2	0	0	25	11	800	0.0039	-0.0032
M5	13/03/25	10:29:02	1	2765	359	766.5	237	15.3	22.5	0	21	0	0	19.2	0	0	25	13	801	0.0039	-0.0034
M5	13/03/25	10:29:03	1	2766	357	766.5	237	15.3	22.5	0	21	0	0	19.2	0	0	25	11	802	0.004	-0.0037
M5	13/03/25	10:29:04	1	2767	354	766.5	237	15.3	22.5	0	21	0	0	19.2	0	0	25	8	803	0.0041	-0.0038
M5	13/03/25	10:29:05	1	2768	357	766.5	237	15.4	22.5	0	21	0	0	19.2	0	0	25	11	804	0.0042	-0.004
M5	13/03/25	10:29:06	1	2769	355	766.5	237	15.4	22.5	0	21	0	0	19.2	0	0	25	9	805	0.0042	-0.0042
M5	13/03/25	10:29:07	1	2770	351	766.5	237	15.4	22.6	0	21	0	0	19.2	0	0	25	5	806	0.0042	-0.0042
M5	13/03/25	10:29:08	1	2771	351	766.5	237	15.4	22.6	0	21	0	0	19.2	0	0	25	5	807	0.0043	-0.0042
M5	13/03/25	10:29:09	1	2772	353	766.5	236	15.4	22.5	0	21	0	0	19.2	0	0	25	7	808	0.0043	-0.0043
M5	13/03/25	10:29:10	1	2773	354	766.5	236	15.4	22.5	0	21	0	0	19.2	0	0	25	8	809	0.0044	-0.0045
M5	13/03/25	10:29:11	1	2774	354	766.5	237	15.5	22.5	0	21	0	0	19.2	0	0	25	8	810	0.0044	-0.0046
M5	13/03/25	10:29:12	1	2775	352	766.5	237	15.5	22.5	0	21	0	0	19.2	0	0	25	6	811	0.0044	-0.0046
M5	13/03/25	10:29:13	1	2776	351	766.5	237	15.5	22.5	0	21	0	0	19.2	0	0	25	5	812	0.0045	-0.0047
M5	13/03/25	10:29:14	1	2777	354	766.5	237	15.5	22.5	0	21	0	0	19.2	0	0	25	8	813	0.0045	-0.0048
M5	13/03/25	10:29:15	1	2778	356	766.5	237	15.5	22.5	0	21	0	0	19.2	0	0	25	10	814	0.0046	-0.0049
M5	13/03/25	10:29:16	1	2779	358	766.5	237	15.5	22.5	0	21	0	0	19.2	0	0	25	12	815	0.0047	-0.0051
M5	13/03/25	10:29:17	1	2780	355	766.5	236	15.6	22.5	0	21	0	0	19.2	0	0	25	9	816	0.0047	-0.0053
M5	13/03/25	10:29:18	1	2781	354	766.5	236	15.6	22.5	0	21	0	0	19.2	0	0	25	8	817	0.0048	-0.0054
M5	13/03/25	10:29:19	1	2782	355	766.5	236	15.6	22.5	0	21	0	0	19.2	0	0	25	9	818	0.0048	-0.0055
M5	13/03/25	10:29:20	1	2783	354	766.5	236	15.6	22.5	0	21	0	0	19.2	0	0	25	8	819	0.0048	-0.0056
M5	13/03/25	10:29:21	1	2784	352	766.5	237	15.7	22.5	0	21	0	0	19.2	0	0	25	6	820	0.0049	-0.0056
M5	13/03/25	10:29:22	1	2785	353	766.5	237	15.7	22.5	0	21	0	0	19.2	0	0	25	7	821	0.0049	-0.0056
M5	13/03/25	10:29:23	1	2786	354	766.5	236	15.7	22.5	0	21	0	0	19.2	0	0	25	8	822	0.0049	-0.0057
M5	13/03/25	10:29:24	1	2787	352	766.5	236	15.7	22.5	0	21	0	0	19.2	0	0	25	6	823	0.005	-0.0058
M5	13/03/25	10:29:25	1	2788	351	766.5	236	15.7	22.5	0	21	0	0	19.2	0	0	25	5	824	0.005	-0.0058
M5	13/03/25	10:29:26	1	2789	352	766.5	237	15.7	22.5	0	21	0	0	19.2	0	0	25	6	825	0.005	-0.0058
M5	13/03/25	10:29:27	1	2790	348	766.5	237	15.8	22.5	0	21	0	0	19.2	0	0	25	2	826	0.005	-0.0057
M5	13/03/25	10:29:28	1	2791	346	766.5	236	15.8	22.5	0	21	0	0	19.2	0	0	25	0	827	0.005	-0.0056
M5	13/03/25	10:29:29	1	2792	343	766.5	236	15.8	22.5	0	21	0	0	19.2	0	0	25	-3	828	0.005	-0.0054
M5	13/03/25	10:29:30	1	2793	340	766.4	236	15.8	22.5	0	21	0	0	19.2	0	0	25	-6	829	0.0049	-0.0051
M5	13/03/25	10:29:31	1	2794	341	766.4	236	15.8	22.5	0	21	0	0	19.2	0	0	25	-5	830	0.0049	-0.0048
M5	13/03/25	10:29:32	1	2795	342	766.4	236	15.8	22.5	0	21	0	0	19.2	0	0	25	-3	831	0.0048	-0.0046
M5	13/03/25	10:29:33	1	2796	346	766.5	236	15.8	22.5	0	21	0	0	19.2	0	0	25	0	832	0.0048	-0.0045
M5	13/03/25	10:29:34	1	2797	351	766.5	236	15.8	22.5	0	21	0	0	19.2	0	0	25	5	833	0.0048	-0.0045
M5	13/03/25	10:29:35	1	2798	353	766.5	236	15.9	22.4	0	21	0	0	19.2	0	0	25	7	834	0.0049	-0.0045
M5	13/03/25	10:29:36	1	2799	350	766.5	236	15.9	22.4	0	21	0	0	19.2	0	0	25	4	835	0.0049	-0.0045
M5	13/03/25	10:29:37	1	2800	349	766.5	236	15.9	22.5	0	21	0	0	19.2	0	0	25	3	836	0.0049	-0.0044
M5	13/03/25	10:29:38	1	2801	350	766.5	236	15.9	22.5	0	21	0	0	19.2	0	0	25	4	837	0.0049	-0.0044
M5	13/03/25	10:29:39	1	2802	351	766.5	236	15.9	22.5	0	21	0	0	19.2	0	0	25	5	838	0.0049	-0.0044
M5	13/03/25	10:29:40	1	2803	350	766.5	237	15.9	22.5	0	21	0	0	19.2	0	0	25	4	839	0.0049	-0.0044
M5	13/03/25	10:29:41	1	2804	353	766.5	237	15.9	22.4	0	21	0	0	19.2	0	0	25	7	840	0.005	-0.0045
M5	13/03/25	10:29:42	1	2805	357	766.5	236	15.9	22.4	0	21	0	0	19.2	0	0	25	11	841	0.005	-0.0046
M5	13/03/25	10:29:43	1	2806	355	766.5	236	16	22.4	0	21	0	0	19.2	0	0	25	10	842	0.0051	-0.0048
M5	13/03/25	10:29:44	1	2807	350	766.5	236	16	22.4	0	21	0	0	19.2	0	0	25	4	843	0.0051	-0.0048
M5	13/03/25	10:29:45	1	2808	350	766.5	236	16	22.4	0	21	0	0	19.2	0	0	25	4	844	0.0051	-0.0047
M5	13/03/25	10:29:46	1	2809	347	766.5	236	16	22.4	0	21	0	0	19.2	0	0	25	1	845	0.0051	-0.0046
M5	13/03/25	10:29:47	1	2810	342	766.5	236	16.1	22.5	0	21	0	0	19.2	0	0	25	-4	846	0.005	-0.0044
M5	13/03/25	10:29:48	1	2811	341	766.5	236	16.1	22.5	0	21	0	0	19.2	0	0	25	-5	847	0.005	-0.0041
M5	13/03/25	10:29:49	1	2812	340	766.5	236	16.1	22.4	0	21	0	0	19.2	0	0	25	-6	848	0.0049	-0.0038
M5	13/03/25	10:29:50	1	2813	343	766.5	237	16.1	22.4	0	21	0	0	19.2	0	0	25	-3	849	0.0049	-0.0036
M5	13/03/25	10:29:51	1	2814	349	766.5	237	16.1	22.4	0	21	0	0	19.2	0	0	25	3	850	0.0049	-0.0035
M5	13/03/25	10:29:52	1	2815	348	766.5	236	16.1	22.4	0	21	0	0	19.2	0	0	25	2	851	0.0049	-0.0035
M5	13/03/25	10:29:53	1	2816	348	766.4	236	16.1	22.4	0	21	0	0	19.2	0	0	25	2	852	0.0049	-0.0034
M5	13/03/25	10:29:54	1	2817	350	766.5	236	16.1	22.4	0	21	0	0	19.2	0	0	25	4	853	0.0049	-0.0034
M5	13/03/25	10:29:55	1	2818	348	766.5	236	16.2	22.4	0	21	0	0	19.2	0	0	25	2	854	0.0049	-0.0033
M5	13/03/25	10:29:56	1	2819	349	766.5	236	16.2	22.4	0	21	0	0	19.2	0	0	25	3	855	0.0049	-0.0032
M5	13/03/25	10:29:57	1	2820	353	766.5	236	16.2	22.4	0	21	0	0	19.2	0	0	25	7	856	0.005	-0.0033
M5	13/03/25	10:29:58	1	2821	349	766.5	236	16.2	22.4	0	21	0	0	19.2	0	0	25	3	857	0.0049	-0.0033
M5	13/03/25	10:29:59	1	2822	350	766.5	236	16.2	22.4	0	21	0	0	19.2	0	0	25	4	858	0.005	-0.0032
M5	13/03/25	10:30:00	1	2823	351	766.5	236	16.2	22.4	0	21	0	0	19.2	0	0	25	5	859	0.005	-0.0033
M5	13/03/25	10:30:01	1	2824	348	766.5	236	16.2	22.4	0	21	0	0	19.2	0	0	25	3	860	0.005	-0.0032
M5	13/03/25	10:30:02	1	2825	348	766.5	237	16.2	22.4	0	21	0	0	19.2	0	0	25	2	861	0.005	-0.0032
M5	13/03/25	10:30:03	1	2826	345	766.5	237	16.3	22.4	0	21	0	0	19.2	0	0	25	-1	862	0.005	-0.003
M5	13/03/25	10:30:04	1	2827	345	766.5	236	16.3	22.4	0	21	0	0	19.2	0	0	25	-1	863	0.0049	-0.0029
M5	13/03/25	10:30:05	1	2828	347	766.5	236	16.3	22.4	0	21	0	0	19.2	0	0	25	1	864	0.0049	-0.0028
M5	13/03/25	10:30:06	1	2829	340	766.5	236	16.3	22.4	0	21	0	0	19.2	0	0	25	-6	865	0.0048	-0.0025
M5	13/03/25	10:30:07	1	2830	337	766.4	236	16.3	22.4	0	21	0	0	19.2	0	0	25	-9	866	0.0048	-0.0022
M5	13/03/25	10:30:09	1	2831	340	766.4	236	16.3	22.4	0	21	0	0	19.2	0	0	25	-6	867	0.0047	-0.0019
M5	13/03/25	10:30:10	1	2832	343	766.4	236	16.3	22.4	0	21	0	0	19.2	0	0	25	-3	868	0.0047	-0.0017
M5	13/03/25	10:30:11	1	2833	350	766.4	236	16.3	22.4	0	21	0	0	19.2	0	0	25	4	869	0.0047	-0.0017
M5	13/03/25	10:30:12	1	2834	357	766.5	236	16.3	22.4	0	21	0	0	19.2	0	0	25	11	870	0.0048	-0.0018
M5	13/03/25	10:30:13	1	2835	358	766.4	236	16.3	22.4	0	21	0	0	19.2	0	0	25	12	871	0.0049	-0.002
M5	13/03/25	10:30:14	1	2836	357	766.4	236	16.4	22.4	0	21	0	0	19.2	0	0	25	11	872	0.0049	-0.0022
M5	13/03/25	10:30:15	1	2837	358	766.4	236	16.4	22.4	0	21	0	0	19.2	0	0	25	12	873	0.005	-0.0024
M5	13/03/25	10:30:16	1	2838	357	766.5	236	16.4	22.4	0	21	0	0	19.2	0	0	25	11	874	0.005	-0.0026
M5	13/03/25	10:30:17	1	2839	354	766.5	236	16.4	22.4	0	21	0	0	19.2	0	0	25	8	875	0.0051	-0.0027
M5	13/03/25	10:30:18	1	2840	354	766.4	237	16.4	22.4	0	21	0	0	19.2	0	0	25	8	876	0.0051	-0.0027
M5	13/03/25	10:30:19	1	2841	356	766.5	237	16.4	22.4	0	21	0	0	19.2	0	0	25	10	877	0.0052	-0.0029
M5	13/03/25	10:30:20	1	2842	354	766.5	237	16.4	22.3	0	21	0	0	19.2	0	0	25	8	878	0.0052	-0.003
M5	13/03/25	10:30:21	1	2843	350	766.5	237	16.4	22.3	0	21	0	0	19.2	0	0	25	4	879	0.0052	-0.003
M5	13/03/25	10:30:22	1	2844	351	766.5	238	16.4	22.4	0	21	0	0	19.2	0	0	25	5	880	0.0052	-0.003
M5	13/03/25	10:30:23	1	2845	355	766.5	238	16.4	22.4	0	21	0	0	19.2	0	0	25	9	881	0.0052	-0.0031
M5	13/03/25	10:30:24	1	2846	356	766.5	238	16.5	22.4	0	21	0	0	19.2	0	0	25	10	882	0.0053	-0.0032
M5	13/03/25	10:30:25	1	2847	352	766.5	238	16.5	22.4	0	21	0	0	19.2	0	0	25	6	883	0.0053	-0.0032
M5	13/03/25	10:30:26	1	2848	350	766.5	238	16.5	22.4	0	21	0	0	19.2	0	0	25	4	884	0.0053	-0.0032
M5	13/03/25	10:30:27	1	2849	351	766.5	238	16.5	22.4	0	21	0	0	19.2	0	0	25	5	885	0.0053	-0.0032
M5	13/03/25	10:30:28	1	2850	353	766.5	238	16.5	22.4	0	21	0	0	19.2	0	0	25	7	886	0.0053	-0.0032
M5	13/03/25	10:30:29	1	2851	357	766.5	238	16.5	22.4	0	21	0	0	19.2	0	0	25	11	887	0.0054	-0.0034
M5	13/03/25	10:30:30	1	2852	352	766.5	238	16.5	22.3	0	21	0	0	19.2	0	0	25	6	888	0.0054	-0.0034
M5	13/03/25	10:30:31	1	2853	346	766.5	238	16.5	22.3	0	21	0	0	19.2	0	0	25	0	889	0.0054	-0.0033
M5	13/03/25	10:30:32	1	2854	346	766.5	237	16.5	22.4	0	21	0	0	19.2	0	0	25	0	890	0.0054	-0.0032
M5	13/03/25	10:30:33	1	2855	351	766.5	237	16.5	22.4	0	21	0	0	19.2	0	0	25	5	891	0.0054	-0.0032
M5	13/03/25	10:30:34	1	2856	358	766.5	237	16.5	22.3	0	21	0	0	19.2	0	0	25	12	892	0.0055	-0.0033
M5	13/03/25	10:30:35	1	2857	358	766.5	238	16.5	22.3	0	21	0	0	19.2	0	0	25	12	893	0.0055	-0.0035
M5	13/03/25	10:30:36	1	2858	352	766.5	238	16.6	22.3	0	21	0	0	19.2	0	0	25	6	894	0.0055	-0.0035
M5	13/03/25	10:30:37	1	2859	354	766.5	238	16.6	22.3	0	21	0	0	19.2	0	0	25	8	895	0.0055	-0.0036
M5	13/03/25	10:30:38	1	2860	356	766.5	237	16.6	22.3	0	21	0	0	19.1	0	0	25	10	896	0.0056	-0.0037
M5	13/03/25	10:30:39	1	2861	354	766.5	237	16.6	22.3	0	21	0	0	19.1	0	0	25	8	897	0.0056	-0.0038
M5	13/03/25	10:30:40	1	2862	353	766.5	237	16.6	22.3	0	21	0	0	19.1	0	0	25	7	898	0.0056	-0.0038
M5	13/03/25	10:30:41	1	2863	353	766.4	237	16.6	22.3	0	21	0	0	19.1	0	0	25	7	899	0.0056	-0.0039
M5	13/03/25	10:30:42	1	2864	351	766.5	236	16.6	22.3	0	21	0	0	19.1	0	0	25	5	900	0.0056	-0.0038
M5	13/03/25	10:30:43	1	2865	350	766.5	236	16.6	22.3	0	21	0	0	19.1	0	0	25	4	901	0.0056	-0.0038
M5	13/03/25	10:30:44	1	2866	348	766.5	236	16.6	22.3	0	21	0	0	19.1	0	0	25	2	902	0.0056	-0.0037
M5	13/03/25	10:30:45	1	2867	347	766.5	236	16.6	22.3	0	21	0	0	19.1	0	0	25	1	903	0.0056	-0.0036
M5	13/03/25	10:30:46	1	2868	353	766.5	236	16.6	22.3	0	21	0	0	19.1	0	0	25	7	904	0.0057	-0.0036
M5	13/03/25	10:30:47	1	2869	355	766.5	236	16.6	22.3	0	21	0	0	19.1	0	0	25	9	905	0.0057	-0.0037
M5	13/03/25	10:30:48	1	2870	352	766.4	236	16.7	22.3	0	21	0	0	19.1	0	0	25	6	906	0.0057	-0.0037
M5	13/03/25	10:30:49	1	2871	352	766.4	236	16.7	22.3	0	21	0	0	19.1	0	0	25	6	907	0.0057	-0.0037
M5	13/03/25	10:30:50	1	2872	351	766.4	236	16.7	22.3	0	21	0	0	19.1	0	0	25	5	908	0.0057	-0.0037
M5	13/03/25	10:30:51	1	2873	348	766.4	236	16.7	22.3	0	21	0	0	19.1	0	0	25	2	909	0.0057	-0.0036
M5	13/03/25	10:30:52	1	2874	350	766.4	236	16.7	22.3	0	21	0	0	19.1	0	0	25	4	910	0.0057	-0.0036
M5	13/03/25	10:30:53	1	2875	355	766.4	236	16.7	22.3	0	21	0	0	19.1	0	0	25	9	911	0.0058	-0.0036
M5	13/03/25	10:30:54	1	2876	356	766.4	236	16.7	22.3	0	21	0	0	19.1	0	0	25	10	912	0.0058	-0.0037
M5	13/03/25	10:30:55	1	2877	354	766.4	236	16.7	22.3	0	21	0	0	19.1	0	0	25	8	913	0.0058	-0.0038
M5	13/03/25	10:30:56	1	2878	356	766.4	236	16.7	22.3	0	21	0	0	19.1	0	0	25	10	914	0.0059	-0.0039
M5	13/03/25	10:30:57	1	2879	355	766.4	236	16.7	22.3	0	21	0	0	19.1	0	0	25	9	915	0.0059	-0.004
M5	13/03/25	10:30:58	1	2880	347	766.4	236	16.7	22.3	0	21	0	0	19.1	0	0	25	1	916	0.0059	-0.0039
M5	13/03/25	10:30:59	1	2881	344	766.4	235	16.7	22.3	0	21	0	0	19.1	0	0	25	-2	917	0.0058	-0.0037
M5	13/03/25	10:31:00	1	2882	349	766.4	236	16.7	22.3	0	21	0	0	19.1	0	0	25	3	918	0.0058	-0.0036
M5	13/03/25	10:31:01	1	2883	353	766.3	236	16.7	22.3	0	21	0	0	19.1	0	0	25	7	919	0.0059	-0.0037
M5	13/03/25	10:31:02	1	2884	355	766.3	236	16.8	22.3	0	21	0	0	19.1	0	0	25	9	920	0.0059	-0.0037
M5	13/03/25	10:31:03	1	2885	354	766.4	235	16.8	22.3	0	21	0	0	19.1	0	0	25	8	921	0.0059	-0.0038
M5	13/03/25	10:31:04	1	2886	355	766.4	236	16.7	22.2	0	21	0	0	19.1	0	0	25	9	922	0.006	-0.0038
M5	13/03/25	10:31:05	1	2887	354	766.4	236	16.7	22.2	0	21	0	0	19.1	0	0	25	8	923	0.006	-0.0039
M5	13/03/25	10:31:06	1	2888	353	766.4	236	16.8	22.3	0	21	0	0	19.1	0	0	25	7	924	0.006	-0.0039
M5	13/03/25	10:31:07	1	2889	354	766.4	236	16.8	22.3	0	21	0	0	19.1	0	0	25	8	925	0.006	-0.004
M5	13/03/25	10:31:08	1	2890	355	766.4	236	16.8	22.3	0	21	0	0	19.1	0	0	25	9	926	0.0061	-0.004
M5	13/03/25	10:31:09	1	2891	351	766.4	236	16.8	22.3	0	21	0	0	19.1	0	0	25	5	927	0.0061	-0.004
M5	13/03/25	10:31:10	1	2892	351	766.4	236	16.8	22.3	0	21	0	0	19.1	0	0	25	5	928	0.0061	-0.004
M5	13/03/25	10:31:11	1	2893	351	766.4	236	16.8	22.3	0	21	0	0	19.1	0	0	25	5	929	0.0061	-0.004
M5	13/03/25	10:31:12	1	2894	349	766.4	236	16.8	22.2	0	21	0	0	19.1	0	0	25	3	930	0.0061	-0.0039
M5	13/03/25	10:31:13	1	2895	353	766.4	237	16.8	22.2	0	21	0	0	19.1	0	0	25	7	931	0.0061	-0.0039
M5	13/03/25	10:31:14	1	2896	355	766.4	236	16.9	22.3	0	21	0	0	19.1	0	0	25	9	932	0.0061	-0.0039
M5	13/03/25	10:31:15	1	2897	355	766.4	236	16.9	22.3	0	21	0	0	19.1	0	0	25	9	933	0.0062	-0.004
M5	13/03/25	10:31:16	1	2898	355	766.4	236	16.9	22.3	0	21	0	0	19.1	0	0	25	9	934	0.0062	-0.0041
M5	13/03/25	10:31:17	1	2899	353	766.4	236	16.9	22.3	0	21	0	0	19.1	0	0	25	7	935	0.0062	-0.0041
M5	13/03/25	10:31:18	1	2900	353	766.4	236	16.9	22.3	0	21	0	0	19.1	0	0	25	7	936	0.0062	-0.0041
M5	13/03/25	10:31:19	1	2901	352	766.4	236	16.9	22.3	0	21	0	0	19.1	0	0	25	6	937	0.0062	-0.0041
M5	13/03/25	10:31:20	1	2902	356	766.4	236	16.9	22.3	0	21	0	0	19.1	0	0	25	10	938	0.0063	-0.0042
M5	13/03/25	10:31:21	1	2903	361	766.4	236	16.9	22.3	0	21	0	0	19.1	0	0	25	16	939	0.0064	-0.0044
M5	13/03/25	10:31:22	1	2904	357	766.4	236	16.9	22.2	0	21	0	0	19.1	0	0	25	12	940	0.0064	-0.0045
M5	13/03/25	10:31:24	1	2905	354	766.4	236	16.9	22.2	0	21	0	0	19.1	0	0	25	8	941	0.0064	-0.0046
M5	13/03/25	10:31:25	1	2906	356	766.4	236	17	22.2	0	21	0	0	19.1	0	0	25	10	942	0.0065	-0.0046
M5	13/03/25	10:31:26	1	2907	360	766.4	236	17	22.2	0	21	0	0	19.1	0	0	25	14	943	0.0065	-0.0048
M5	13/03/25	10:31:27	1	2908	363	766.4	236	17	22.2	0	21	0	0	19.2	0	0	25	17	944	0.0066	-0.005
M5	13/03/25	10:31:28	1	2909	363	766.4	236	17	22.2	0	21	0	0	19.2	0	0	25	17	945	0.0067	-0.0052
M5	13/03/25	10:31:29	1	2910	360	766.4	236	17	22.2	0	21	0	0	19.2	0	0	25	15	946	0.0067	-0.0054
M5	13/03/25	10:31:30	1	2911	362	766.4	236	17	22.2	0	21	0	0	19.2	0	0	25	16	947	0.0068	-0.0056
M5	13/03/25	10:31:31	1	2912	361	766.4	236	17	22.2	0	21	0	0	19.2	0	0	25	15	948	0.0068	-0.0058
M5	13/03/25	10:31:32	1	2913	359	766.4	236	17	22.2	0	21	0	0	19.2	0	0	25	13	949	0.0069	-0.0059
M5	13/03/25	10:31:33	1	2914	360	766.4	237	17	22.2	0	21	0	0	19.2	0	0	25	14	950	0.0069	-0.006
M5	13/03/25	10:31:34	1	2915	358	766.4	237	17	22.2	0	21	0	0	19.2	0	0	25	12	951	0.007	-0.0061
M5	13/03/25	10:31:35	1	2916	353	766.4	237	17.1	22.2	0	21	0	0	19.2	0	0	25	8	952	0.007	-0.0061
M5	13/03/25	10:31:36	1	2917	353	766.4	237	17.1	22.2	0	21	0	0	19.2	0	0	25	7	953	0.007	-0.0061
M5	13/03/25	10:31:37	1	2918	353	766.4	237	17.1	22.2	0	21	0	0	19.2	0	0	25	7	954	0.007	-0.0061
M5	13/03/25	10:31:38	1	2919	354	766.4	237	17.1	22.2	0	21	0	0	19.2	0	0	25	8	955	0.007	-0.0061
M5	13/03/25	10:31:39	1	2920	360	766.4	236	17.1	22.2	0	21	0	0	19.2	0	0	25	14	956	0.0071	-0.0062
M5	13/03/25	10:31:40	1	2921	358	766.4	236	17.1	22.2	0	21	0	0	19.2	0	0	25	13	957	0.0071	-0.0063
M5	13/03/25	10:31:41	1	2922	353	766.4	236	17.1	22.2	0	21	0	0	19.2	0	0	25	7	958	0.0071	-0.0063
M5	13/03/25	10:31:42	1	2923	351	766.4	236	17.1	22.2	0	21	0	0	19.2	0	0	25	5	959	0.0071	-0.0063
M5	13/03/25	10:31:43	1	2924	356	766.4	236	17.1	22.2	0	21	0	0	19.2	0	0	25	10	960	0.0072	-0.0063
M5	13/03/25	10:31:44	1	2925	363	766.4	236	17.1	22.2	0	21	0	0	19.2	0	0	25	17	961	0.0072	-0.0065
M5	13/03/25	10:31:45	1	2926	363	766.4	236	17.1	22.2	0	21	0	0	19.2	0	0	25	17	962	0.0073	-0.0067
M5	13/03/25	10:31:46	1	2927	352	766.4	236	17.1	22.2	0	21	0	0	19.2	0	0	25	6	963	0.0073	-0.0067
M5	13/03/25	10:31:47	1	2928	351	766.4	237	17.1	22.2	0	21	0	0	19.2	0	0	25	5	964	0.0073	-0.0066
M5	13/03/25	10:31:48	1	2929	349	766.4	236	17.1	22.2	0	21	0	0	19.2	0	0	25	3	965	0.0072	-0.0065
M5	13/03/25	10:31:49	1	2930	347	766.4	236	17.1	22.2	0	21	0	0	19.2	0	0	25	1	966	0.0072	-0.0064
M5	13/03/25	10:31:50	1	2931	348	766.4	237	17.1	22.2	0	21	0	0	19.2	0	0	25	2	967	0.0072	-0.0062
M5	13/03/25	10:31:51	1	2932	347	766.4	237	17.1	22.2	0	21	0	0	19.2	0	0	25	1	968	0.0072	-0.0061
M5	13/03/25	10:31:52	1	2933	347	766.4	236	17.1	22.2	0	21	0	0	19.2	0	0	25	1	969	0.0072	-0.0059
M5	13/03/25	10:31:53	1	2934	350	766.4	236	17.2	22.2	0	21	0	0	19.2	0	0	25	4	970	0.0072	-0.0058
M5	13/03/25	10:31:54	1	2935	355	766.4	236	17.2	22.2	0	21	0	0	19.2	0	0	25	9	971	0.0072	-0.0058
M5	13/03/25	10:31:55	1	2936	356	766.4	236	17.2	22.2	0	21	0	0	19.2	0	0	25	10	972	0.0072	-0.0059
M5	13/03/25	10:31:56	1	2937	352	766.4	236	17.2	22.2	0	21	0	0	19.2	0	0	25	7	973	0.0072	-0.0059
M5	13/03/25	10:31:57	1	2938	350	766.4	236	17.2	22.2	0	21	0	0	19.2	0	0	25	4	974	0.0072	-0.0058
M5	13/03/25	10:31:58	1	2939	348	766.4	236	17.2	22.2	0	21	0	0	19.2	0	0	25	3	975	0.0072	-0.0057
M5	13/03/25	10:31:59	1	2940	348	766.4	237	17.2	22.2	0	21	0	0	19.2	0	0	25	2	976	0.0072	-0.0056
M5	13/03/25	10:32:00	1	2941	348	766.4	236	17.2	22.2	0	21	0	0	19.2	0	0	25	2	977	0.0072	-0.0055
M5	13/03/25	10:32:01	1	2942	348	766.4	236	17.3	22.2	0	21	0	0	19.2	0	0	25	2	978	0.0072	-0.0053
M5	13/03/25	10:32:02	1	2943	349	766.4	236	17.3	22.2	0	21	0	0	19.2	0	0	25	4	979	0.0072	-0.0052
M5	13/03/25	10:32:03	1	2944	352	766.4	236	17.3	22.2	0	21	0	0	19.2	0	0	25	6	980	0.0072	-0.0052
M5	13/03/25	10:32:04	1	2945	354	766.4	235	17.3	22.2	0	21	0	0	19.2	0	0	25	8	981	0.0072	-0.0052
M5	13/03/25	10:32:05	1	2946	355	766.4	235	17.3	22.2	0	21	0	0	19.2	0	0	25	9	982	0.0072	-0.0052
M5	13/03/25	10:32:06	1	2947	354	766.4	235	17.3	22.2	0	21	0	0	19.2	0	0	25	8	983	0.0072	-0.0052
M5	13/03/25	10:32:07	1	2948	353	766.4	236	17.3	22.1	0	21	0	0	19.2	0	0	25	7	984	0.0073	-0.0052
M5	13/03/25	10:32:08	1	2949	353	766.4	236	17.3	22.1	0	21	0	0	19.2	0	0	25	7	985	0.0073	-0.0052
M5	13/03/25	10:32:09	1	2950	353	766.4	236	17.3	22.1	0	21	0	0	19.2	0	0	25	7	986	0.0073	-0.0052
M5	13/03/25	10:32:10	1	2951	348	766.4	236	17.3	22.1	0	21	0	0	19.2	0	0	25	2	987	0.0072	-0.0051
M5	13/03/25	10:32:11	1	2952	343	766.4	236	17.4	22.2	0	21	0	0	19.2	0	0	25	-3	988	0.0072	-0.0049
M5	13/03/25	10:32:12	1	2953	345	766.4	236	17.4	22.2	0	21	0	0	19.2	0	0	25	-1	989	0.0072	-0.0047
M5	13/03/25	10:32:13	1	2954	354	766.4	236	17.4	22.2	0	21	0	0	19.2	0	0	25	8	990	0.0072	-0.0046
M5	13/03/25	10:32:14	1	2955	354	766.4	236	17.4	22.2	0	21	0	0	19.2	0	0	25	8	991	0.0072	-0.0047
M5	13/03/25	10:32:15	1	2956	355	766.4	236	17.4	22.1	0	21	0	0	19.2	0	0	25	9	992	0.0072	-0.0047
M5	13/03/25	10:32:16	1	2957	360	766.3	236	17.4	22.1	0	21	0	0	19.2	0	0	25	14	993	0.0073	-0.0048
M5	13/03/25	10:32:17	1	2958	357	766.3	236	17.4	22.2	0	21	0	0	19.2	0	0	25	12	994	0.0074	-0.0048
M5	13/03/25	10:32:18	1	2959	354	766.4	237	17.4	22.2	0	21	0	0	19.2	0	0	25	9	995	0.0074	-0.0049
M5	13/03/25	10:32:19	1	2960	356	766.4	237	17.5	22.2	0	21	0	0	19.2	0	0	25	10	996	0.0074	-0.0049
M5	13/03/25	10:32:20	1	2961	357	766.4	237	17.5	22.2	0	21	0	0	19.3	0	0	25	11	997	0.0074	-0.005
M5	13/03/25	10:32:21	1	2962	360	766.4	237	17.5	22.1	0	21	0	0	19.3	0	0	25	14	998	0.0075	-0.0051
M5	13/03/25	10:32:22	1	2963	363	766.4	237	17.5	22.1	0	21	0	0	19.3	0	0	25	17	999	0.0075	-0.0052
M5	13/03/25	10:32:23	1	2964	364	766.4	237	17.5	22.2	0	21	0	0	19.3	0	0	25	18	1000	0.0076	-0.0054
M5	13/03/25	10:32:24	1	2965	361	766.4	237	17.5	22.2	0	21	0	0	19.3	0	0	25	15	1001	0.0077	-0.0055
M5	13/03/25	10:32:25	1	2966	357	766.4	236	17.5	22.1	0	21	0	0	19.3	0	0	25	11	1002	0.0077	-0.0056
M5	13/03/25	10:32:26	1	2967	356	766.4	236	17.5	22.1	0	21	0	0	19.3	0	0	25	10	1003	0.0077	-0.0057
M5	13/03/25	10:32:27	1	2968	356	766.4	236	17.5	22.1	0	21	0	0	19.3	0	0	25	10	1004	0.0077	-0.0057
M5	13/03/25	10:32:28	1	2969	358	766.4	236	17.5	22.1	0	21	0	0	19.3	0	0	25	12	1005	0.0077	-0.0058
M5	13/03/25	10:32:29	1	2970	359	766.4	236	17.5	22.1	0	21	0	0	19.3	0	0	25	13	1006	0.0078	-0.0058
M5	13/03/25	10:32:30	1	2971	358	766.4	236	17.5	22.1	0	21	0	0	19.3	0	0	25	12	1007	0.0078	-0.0059
M5	13/03/25	10:32:31	1	2972	361	766.4	236	17.6	22.1	0	21	0	0	19.3	0	0	25	15	1008	0.0079	-0.006
M5	13/03/25	10:32:32	1	2973	359	766.4	236	17.6	22.1	0	21	0	0	19.3	0	0	25	13	1009	0.0079	-0.0061
M5	13/03/25	10:32:33	1	2974	353	766.4	236	17.6	22.1	0	21	0	0	19.3	0	0	25	7	1010	0.0079	-0.0061
M5	13/03/25	10:32:34	1	2975	357	766.4	235	17.6	22.1	0	21	0	0	19.3	0	0	25	11	1011	0.0079	-0.0061
M5	13/03/25	10:32:35	1	2976	360	766.4	236	17.6	22.1	0	21	0	0	19.3	0	0	25	14	1012	0.008	-0.0062
M5	13/03/25	10:32:36	1	2977	360	766.4	236	17.6	22.1	0	21	0	0	19.3	0	0	25	14	1013	0.008	-0.0063
M5	13/03/25	10:32:37	1	2978	356	766.4	236	17.6	22.1	0	21	0	0	19.3	0	0	25	10	1014	0.008	-0.0063
M5	13/03/25	10:32:39	1	2979	352	766.4	236	17.6	22.1	0	21	0	0	19.3	0	0	25	6	1015	0.008	-0.0063
M5	13/03/25	10:32:40	1	2980	349	766.4	235	17.6	22.1	0	21	0	0	19.3	0	0	25	3	1016	0.008	-0.0062
M5	13/03/25	10:32:41	1	2981	350	766.4	235	17.6	22.1	0	21	0	0	19.3	0	0	25	4	1017	0.008	-0.0061
M5	13/03/25	10:32:42	1	2982	352	766.4	235	17.6	22.1	0	21	0	0	19.3	0	0	25	6	1018	0.008	-0.006
M5	13/03/25	10:32:43	1	2983	354	766.4	235	17.6	22.1	0	21	0	0	19.3	0	0	25	8	1019	0.008	-0.006
M5	13/03/25	10:32:44	1	2984	351	766.4	235	17.6	22.1	0	21	0	0	19.3	0	0	25	5	1020	0.008	-0.006
M5	13/03/25	10:32:45	1	2985	350	766.4	235	17.6	22.1	0	21	0	0	19.3	0	0	25	4	1021	0.008	-0.0059
M5	13/03/25	10:32:46	1	2986	355	766.4	235	17.6	22.1	0	21	0	0	19.3	0	0	25	9	1022	0.008	-0.0059
M5	13/03/25	10:32:47	1	2987	357	766.4	235	17.6	22.1	0	21	0	0	19.3	0	0	25	11	1023	0.008	-0.0059
M5	13/03/25	10:32:48	1	2988	356	766.4	235	17.6	22.1	0	21	0	0	19.3	0	0	25	10	1024	0.008	-0.0059
M5	13/03/25	10:32:49	1	2989	357	766.4	236	17.6	22.1	0	21	0	0	19.3	0	0	25	11	1025	0.0081	-0.0059
M5	13/03/25	10:32:50	1	2990	356	766.4	235	17.6	22.1	0	21	0	0	19.3	0	0	25	10	1026	0.0081	-0.006
M5	13/03/25	10:32:51	1	2991	357	766.4	235	17.6	22.1	0	21	0	0	19.3	0	0	25	11	1027	0.0081	-0.006
M5	13/03/25	10:32:52	1	2992	360	766.4	235	17.6	22.1	0	21	0	0	19.3	0	0	25	14	1028	0.0082	-0.0061
M5	13/03/25	10:32:53	1	2993	358	766.4	235	17.6	22.1	0	21	0	0	19.3	0	0	25	12	1029	0.0082	-0.0061
M5	13/03/25	10:32:54	1	2994	357	766.3	235	17.6	22.1	0	21	0	0	19.3	0	0	25	11	1030	0.0082	-0.0062
M5	13/03/25	10:32:55	1	2995	356	766.3	235	17.6	22.1	0	21	0	0	19.3	0	0	25	10	1031	0.0082	-0.0062
M5	13/03/25	10:32:56	1	2996	354	766.3	235	17.6	22.1	0	21	0	0	19.3	0	0	25	8	1032	0.0082	-0.0062
M5	13/03/25	10:32:57	1	2997	355	766.4	235	17.6	22.1	0	21	0	0	19.3	0	0	25	9	1033	0.0082	-0.0062
M5	13/03/25	10:32:58	1	2998	355	766.4	235	17.6	22.1	0	21	0	0	19.3	0	0	25	9	1034	0.0082	-0.0062
M5	13/03/25	10:32:59	1	2999	351	766.3	236	17.6	22.1	0	21	0	0	19.3	0	0	25	5	1035	0.0082	-0.0061
M5	13/03/25	10:33:00	1	3000	352	766.4	235	17.6	22.1	0	21	0	0	19.3	0	0	25	6	1036	0.0082	-0.006
M5	13/03/25	10:33:01	1	3001	352	766.3	235	17.6	22.1	0	21	0	0	19.3	0	0	25	6	1037	0.0082	-0.006
M5	13/03/25	10:33:02	1	3002	357	766.3	235	17.6	22.1	0	21	0	0	19.3	0	0	25	11	1038	0.0082	-0.006
M5	13/03/25	10:33:03	1	3003	361	766.3	235	17.6	22.1	0	21	0	0	19.3	0	0	25	15	1039	0.0083	-0.0061
M5	13/03/25	10:33:04	1	3004	357	766.4	235	17.6	22.1	0	21	0	0	19.3	0	0	25	11	1040	0.0083	-0.0061
M5	13/03/25	10:33:05	1	3005	352	766.4	235	17.6	22.1	0	21	0	0	19.3	0	0	25	6	1041	0.0083	-0.006
M5	13/03/25	10:33:06	1	3006	352	766.4	235	17.6	22.1	0	21	0	0	19.3	0	0	25	6	1042	0.0083	-0.006
M5	13/03/25	10:33:07	1	3007	351	766.4	235	17.6	22.1	0	21	0	0	19.3	0	0	25	5	1043	0.0083	-0.0059
M5	13/03/25	10:33:08	1	3008	352	766.4	235	17.6	22.1	0	21	0	0	19.3	0	0	25	6	1044	0.0083	-0.0058
M5	13/03/25	10:33:09	1	3009	353	766.4	235	17.6	22.1	0	21	0	0	19.4	0	0	25	7	1045	0.0083	-0.0058
M5	13/03/25	10:33:10	1	3010	353	766.4	234	17.6	22.1	0	21	0	0	19.4	0	0	25	7	1046	0.0083	-0.0057
M5	13/03/25	10:33:11	1	3011	354	766.4	235	17.6	22.1	0	21	0	0	19.4	0	0	25	8	1047	0.0083	-0.0057
M5	13/03/25	10:33:12	1	3012	352	766.4	235	17.7	22.1	0	21	0	0	19.4	0	0	25	6	1048	0.0083	-0.0056
M5	13/03/25	10:33:13	1	3013	351	766.4	235	17.7	22.1	0	21	0	0	19.4	0	0	25	5	1049	0.0083	-0.0056
M5	13/03/25	10:33:14	1	3014	356	766.4	235	17.7	22.1	0	21	0	0	19.4	0	0	25	10	1050	0.0083	-0.0055
M5	13/03/25	10:33:15	1	3015	358	766.3	235	17.7	22.1	0	21	0	0	19.4	0	0	25	12	1051	0.0083	-0.0056
M5	13/03/25	10:33:16	1	3016	356	766.4	235	17.7	22.1	0	21	0	0	19.4	0	0	25	10	1052	0.0083	-0.0056
M5	13/03/25	10:33:17	1	3017	355	766.4	235	17.7	22.1	0	21	0	0	19.4	0	0	25	9	1053	0.0083	-0.0056
M5	13/03/25	10:33:18	1	3018	350	766.4	234	17.7	22.1	0	21	0	0	19.4	0	0	25	4	1054	0.0083	-0.0055
M5	13/03/25	10:33:19	1	3019	352	766.4	235	17.7	22.1	0	21	0	0	19.4	0	0	25	6	1055	0.0083	-0.0054
M5	13/03/25	10:33:20	1	3020	355	766.4	235	17.7	22.1	0	21	0	0	19.4	0	0	25	9	1056	0.0083	-0.0054
M5	13/03/25	10:33:21	1	3021	353	766.4	235	17.7	22.1	0	21	0	0	19.4	0	0	25	7	1057	0.0083	-0.0053
M5	13/03/25	10:33:22	1	3022	350	766.4	235	17.7	22.1	0	21	0	0	19.4	0	0	25	4	1058	0.0083	-0.0053
M5	13/03/25	10:33:23	1	3023	354	766.4	235	17.7	22.1	0	21	0	0	19.4	0	0	25	8	1059	0.0083	-0.0052
M5	13/03/25	10:33:24	1	3024	354	766.4	235	17.7	22.1	0	21	0	0	19.4	0	0	25	8	1060	0.0083	-0.0052
M5	13/03/25	10:33:25	1	3025	354	766.4	234	17.7	22.1	0	21	0	0	19.4	0	0	25	8	1061	0.0083	-0.0051
M5	13/03/25	10:33:26	1	3026	353	766.4	234	17.8	22.1	0	21	0	0	19.4	0	0	25	7	1062	0.0083	-0.0051
M5	13/03/25	10:33:27	1	3027	355	766.4	234	17.8	22.1	0	21	0	0	19.4	0	0	25	9	1063	0.0084	-0.0051
M5	13/03/25	10:33:28	1	3028	359	766.5	234	17.8	22.1	0	21	0	0	19.4	0	0	25	13	1064	0.0084	-0.0051
M5	13/03/25	10:33:29	1	3029	359	766.4	234	17.8	22.1	0	21	0	0	19.4	0	0	25	13	1065	0.0085	-0.0051
M5	13/03/25	10:33:30	1	3030	356	766.4	234	17.8	22.1	0	21	0	0	19.4	0	0	25	10	1066	0.0085	-0.0052
M5	13/03/25	10:33:31	1	3031	353	766.4	234	17.8	22.1	0	21	0	0	19.4	0	0	25	7	1067	0.0084	-0.0051
M5	13/03/25	10:33:32	1	3032	357	766.4	235	17.8	22.1	0	21	0	0	19.4	0	0	25	11	1068	0.0085	-0.0051
M5	13/03/25	10:33:33	1	3033	359	766.4	236	17.8	22.1	0	21	0	0	19.4	0	0	25	13	1069	0.0085	-0.0052
M5	13/03/25	10:33:34	1	3034	362	766.4	236	17.9	22.1	0	21	0	0	19.4	0	0	25	16	1070	0.0086	-0.0052
M5	13/03/25	10:33:35	1	3035	367	766.5	237	17.9	22.1	0	21	0	0	19.4	0	0	25	21	1071	0.0087	-0.0054
M5	13/03/25	10:33:36	1	3036	366	766.5	237	17.9	22.1	0	21	0	0	19.4	0	0	25	20	1072	0.0087	-0.0056
M5	13/03/25	10:33:37	1	3037	363	766.4	237	17.9	22.1	0	21	0	0	19.4	0	0	25	17	1073	0.0087	-0.0057
M5	13/03/25	10:33:38	1	3038	360	766.4	236	17.9	22.1	0	21	0	0	19.4	0	0	25	14	1074	0.0088	-0.0058
M5	13/03/25	10:33:39	1	3039	359	766.4	236	17.9	22.1	0	21	0	0	19.4	0	0	25	13	1075	0.0088	-0.0058
M5	13/03/25	10:33:40	1	3040	358	766.4	236	17.9	22.1	0	21	0	0	19.4	0	0	25	13	1076	0.0088	-0.0059
M5	13/03/25	10:33:41	1	3041	356	766.5	236	17.9	22.1	0	21	0	0	19.4	0	0	25	10	1077	0.0088	-0.0059
M5	13/03/25	10:33:42	1	3042	352	766.4	236	17.9	22.1	0	21	0	0	19.4	0	0	25	7	1078	0.0088	-0.0058
M5	13/03/25	10:33:43	1	3043	354	766.4	236	17.9	22.1	0	21	0	0	19.4	0	0	25	8	1079	0.0088	-0.0058
M5	13/03/25	10:33:44	1	3044	358	766.4	236	17.9	22.1	0	21	0	0	19.4	0	0	25	13	1080	0.0088	-0.0058
M5	13/03/25	10:33:45	1	3045	360	766.4	236	17.9	22.1	0	21	0	0	19.4	0	0	25	14	1081	0.0089	-0.0058
M5	13/03/25	10:33:46	1	3046	356	766.4	235	17.9	22.1	0	21	0	0	19.4	0	0	25	11	1082	0.0089	-0.0058
M5	13/03/25	10:33:47	1	3047	354	766.4	236	17.9	22.1	0	21	0	0	19.4	0	0	25	8	1083	0.0089	-0.0058
M5	13/03/25	10:33:48	1	3048	356	766.4	236	17.9	22.1	0	21	0	0	19.4	0	0	25	10	1084	0.0089	-0.0058
M5	13/03/25	10:33:49	1	3049	353	766.4	235	17.9	22.1	0	21	0	0	19.4	0	0	25	8	1085	0.0089	-0.0058
M5	13/03/25	10:33:50	1	3050	351	766.4	235	17.9	22	0	21	0	0	19.4	0	0	25	5	1086	0.0088	-0.0057
M5	13/03/25	10:33:51	1	3051	354	766.4	235	17.9	22	0	21	0	0	19.4	0	0	25	8	1087	0.0089	-0.0056
M5	13/03/25	10:33:52	1	3052	357	766.4	235	18	22.1	0	21	0	0	19.5	0	0	25	11	1088	0.0089	-0.0056
M5	13/03/25	10:33:53	1	3053	357	766.4	235	18	22.1	0	21	0	0	19.5	0	0	25	11	1089	0.0089	-0.0056
M5	13/03/25	10:33:55	1	3054	353	766.4	235	18	22.1	0	21	0	0	19.5	0	0	25	7	1090	0.0089	-0.0056
M5	13/03/25	10:33:56	1	3055	354	766.4	235	18	22.1	0	21	0	0	19.5	0	0	25	8	1091	0.0089	-0.0055
M5	13/03/25	10:33:57	1	3056	356	766.4	235	18	22.1	0	21	0	0	19.5	0	0	25	10	1092	0.0089	-0.0055
M5	13/03/25	10:33:58	1	3057	354	766.4	235	18	22.1	0	21	0	0	19.5	0	0	25	8	1093	0.0089	-0.0055
M5	13/03/25	10:33:59	1	3058	352	766.4	235	17.9	22	0	21	0	0	19.5	0	0	25	6	1094	0.0089	-0.0054
M5	13/03/25	10:34:00	1	3059	351	766.4	234	17.9	22	0	21	0	0	19.5	0	0	25	5	1095	0.0089	-0.0053
M5	13/03/25	10:34:01	1	3060	355	766.4	235	18	22.1	0	21	0	0	19.5	0	0	25	10	1096	0.0089	-0.0053
M5	13/03/25	10:34:02	1	3061	358	766.4	235	18	22.1	0	21	0	0	19.5	0	0	25	12	1097	0.0089	-0.0053
M5	13/03/25	10:34:03	1	3062	351	766.4	235	18	22	0	21	0	0	19.5	0	0	25	5	1098	0.0089	-0.0052
M5	13/03/25	10:34:04	1	3063	350	766.4	235	18	22	0	21	0	0	19.5	0	0	25	4	1099	0.0089	-0.0051
M5	13/03/25	10:34:05	1	3064	352	766.4	235	18	22	0	21	0	0	19.5	0	0	25	6	1100	0.0089	-0.005
M5	13/03/25	10:34:06	1	3065	356	766.4	234	18	22	0	21	0	0	19.5	0	0	25	10	1101	0.0089	-0.005
M5	13/03/25	10:34:07	1	3066	356	766.5	234	18	22	0	21	0	0	19.5	0	0	25	10	1102	0.0089	-0.005
M5	13/03/25	10:34:08	1	3067	349	766.4	234	18	22	0	21	0	0	19.5	0	0	25	3	1103	0.0089	-0.0049
M5	13/03/25	10:34:09	1	3068	346	766.4	234	18	22	0	21	0	0	19.5	0	0	25	0	1104	0.0088	-0.0047
M5	13/03/25	10:34:10	1	3069	350	766.4	235	18	22	0	21	0	0	19.5	0	0	25	4	1105	0.0088	-0.0046
M5	13/03/25	10:34:11	1	3070	353	766.5	234	18	22	0	21	0	0	19.5	0	0	25	7	1106	0.0088	-0.0045
M5	13/03/25	10:34:12	1	3071	355	766.5	234	18	22	0	21	0	0	19.5	0	0	25	9	1107	0.0089	-0.0045
M5	13/03/25	10:34:13	1	3072	356	766.4	234	18	22	0	21	0	0	19.5	0	0	25	11	1108	0.0089	-0.0045
M5	13/03/25	10:34:14	1	3073	350	766.4	234	18	22	0	21	0	0	19.5	0	0	25	4	1109	0.0088	-0.0044
M5	13/03/25	10:34:15	1	3074	347	766.4	234	18	22	0	21	0	0	19.5	0	0	25	1	1110	0.0088	-0.0043
M5	13/03/25	10:34:16	1	3075	351	766.4	234	18	22	0	21	0	0	19.5	0	0	25	5	1111	0.0088	-0.0042
M5	13/03/25	10:34:17	1	3076	352	766.4	234	18	22	0	21	0	0	19.5	0	0	25	6	1112	0.0088	-0.0041
M5	13/03/25	10:34:18	1	3077	358	766.4	234	18	22	0	21	0	0	19.5	0	0	25	12	1113	0.0088	-0.0041
M5	13/03/25	10:34:19	1	3078	358	766.4	234	18	22	0	21	0	0	19.5	0	0	25	12	1114	0.0089	-0.0041
M5	13/03/25	10:34:20	1	3079	351	766.4	234	18	22	0	21	0	0	19.5	0	0	25	5	1115	0.0088	-0.0041
M5	13/03/25	10:34:21	1	3080	351	766.4	234	18.1	22	0	21	0	0	19.5	0	0	25	5	1116	0.0088	-0.004
M5	13/03/25	10:34:22	1	3081	351	766.4	234	18.1	22	0	21	0	0	19.5	0	0	25	5	1117	0.0088	-0.0039
M5	13/03/25	10:34:23	1	3082	348	766.4	234	18.1	22	0	21	0	0	19.5	0	0	25	2	1118	0.0088	-0.0038
M5	13/03/25	10:34:24	1	3083	351	766.4	234	18.1	22	0	21	0	0	19.5	0	0	25	5	1119	0.0088	-0.0037
M5	13/03/25	10:34:25	1	3084	352	766.4	234	18.1	22	0	21	0	0	19.5	0	0	25	6	1120	0.0087	-0.0036
M5	13/03/25	10:34:26	1	3085	352	766.4	234	18.1	22	0	21	0	0	19.5	0	0	25	7	1121	0.0087	-0.0035
M5	13/03/25	10:34:27	1	3086	358	766.4	234	18.1	22	0	21	0	0	19.5	0	0	25	12	1122	0.0088	-0.0035
M5	13/03/25	10:34:28	1	3087	353	766.5	234	18.1	22	0	21	0	0	19.5	0	0	25	7	1123	0.0088	-0.0035
M5	13/03/25	10:34:29	1	3088	352	766.4	234	18.1	22	0	21	0	0	19.5	0	0	25	6	1124	0.0088	-0.0034
M5	13/03/25	10:34:30	1	3089	359	766.4	234	18.1	22	0	21	0	0	19.5	0	0	25	13	1125	0.0088	-0.0034
M5	13/03/25	10:34:31	1	3090	360	766.4	234	18.1	22	0	21	0	0	19.5	0	0	25	14	1126	0.0088	-0.0035
M5	13/03/25	10:34:32	1	3091	356	766.4	234	18.1	22	0	21	0	0	19.5	0	0	25	10	1127	0.0088	-0.0035
M5	13/03/25	10:34:33	1	3092	355	766.4	234	18.1	22	0	21	0	0	19.5	0	0	25	9	1128	0.0088	-0.0035
M5	13/03/25	10:34:34	1	3093	351	766.4	234	18.1	22	0	21	0	0	19.5	0	0	25	6	1129	0.0088	-0.0034
M5	13/03/25	10:34:35	1	3094	353	766.4	234	18.1	22	0	21	0	0	19.6	0	0	25	8	1130	0.0088	-0.0033
M5	13/03/25	10:34:36	1	3095	356	766.4	234	18.1	22	0	21	0	0	19.6	0	0	25	10	1131	0.0088	-0.0033
M5	13/03/25	10:34:37	1	3096	354	766.4	234	18.1	22	0	21	0	0	19.6	0	0	25	8	1132	0.0088	-0.0033
M5	13/03/25	10:34:38	1	3097	353	766.4	234	18.1	22	0	21	0	0	19.6	0	0	25	7	1133	0.0088	-0.0032
M5	13/03/25	10:34:39	1	3098	351	766.4	234	18.1	22	0	21	0	0	19.6	0	0	25	5	1134	0.0088	-0.0032
M5	13/03/25	10:34:40	1	3099	351	766.4	234	18.1	22	0	21	0	0	19.6	0	0	25	5	1135	0.0088	-0.0031
M5	13/03/25	10:34:41	1	3100	354	766.4	234	18.1	22	0	21	0	0	19.6	0	0	25	8	1136	0.0088	-0.003
M5	13/03/25	10:34:42	1	3101	354	766.4	234	18.1	22	0	21	0	0	19.6	0	0	25	8	1137	0.0088	-0.003
M5	13/03/25	10:34:43	1	3102	352	766.4	234	18.1	22	0	21	0	0	19.6	0	0	25	6	1138	0.0088	-0.0029
M5	13/03/25	10:34:44	1	3103	351	766.4	234	18.1	22	0	21	0	0	19.6	0	0	25	5	1139	0.0088	-0.0028
M5	13/03/25	10:34:45	1	3104	350	766.4	234	18.1	22	0	21	0	0	19.6	0	0	25	4	1140	0.0087	-0.0028
M5	13/03/25	10:34:46	1	3105	351	766.4	234	18.1	22	0	21	0	0	19.6	0	0	25	5	1141	0.0087	-0.0027
M5	13/03/25	10:34:47	1	3106	352	766.4	234	18.1	22	0	21	0	0	19.6	0	0	25	6	1142	0.0087	-0.0026
M5	13/03/25	10:34:48	1	3107	356	766.4	234	18.1	22	0	21	0	0	19.6	0	0	25	10	1143	0.0088	-0.0026
M5	13/03/25	10:34:49	1	3108	356	766.4	234	18.2	22	0	21	0	0	19.6	0	0	25	10	1144	0.0088	-0.0026
M5	13/03/25	10:34:50	1	3109	354	766.4	234	18.2	22	0	21	0	0	19.6	0	0	25	8	1145	0.0088	-0.0025
M5	13/03/25	10:34:51	1	3110	357	766.4	234	18.2	22	0	21	0	0	19.6	0	0	25	11	1146	0.0088	-0.0025
M5	13/03/25	10:34:52	1	3111	360	766.4	235	18.2	22	0	21	0	0	19.6	0	0	25	14	1147	0.0088	-0.0026
M5	13/03/25	10:34:53	1	3112	360	766.4	236	18.2	22	0	21	0	0	19.6	0	0	25	14	1148	0.0089	-0.0026
M5	13/03/25	10:34:54	1	3113	361	766.4	236	18.2	22	0	21	0	0	19.6	0	0	25	15	1149	0.0089	-0.0027
M5	13/03/25	10:34:55	1	3114	361	766.4	237	18.2	22	0	21	0	0	19.6	0	0	25	15	1150	0.0089	-0.0027
M5	13/03/25	10:34:56	1	3115	363	766.4	237	18.2	22	0	21	0	0	19.6	0	0	25	17	1151	0.0089	-0.0028
M5	13/03/25	10:34:57	1	3116	360	766.4	236	18.2	22	0	21	0	0	19.6	0	0	25	14	1152	0.009	-0.0029
M5	13/03/25	10:34:58	1	3117	356	766.4	236	18.2	22	0	21	0	0	19.6	0	0	25	10	1153	0.0089	-0.0029
M5	13/03/25	10:34:59	1	3118	356	766.4	236	18.2	22	0	21	0	0	19.6	0	0	25	10	1154	0.0089	-0.0029
M5	13/03/25	10:35:00	1	3119	361	766.4	235	18.2	22	0	21	0	0	19.6	0	0	25	15	1155	0.009	-0.0029
M5	13/03/25	10:35:01	1	3120	364	766.4	235	18.2	22	0	21	0	0	19.6	0	0	25	18	1156	0.0091	-0.003
M5	13/03/25	10:35:02	1	3121	363	766.4	235	18.2	22	0	21	0	0	19.6	0	0	25	17	1157	0.0091	-0.0031
M5	13/03/25	10:35:03	1	3122	357	766.4	235	18.2	22	0	21	0	0	19.6	0	0	25	11	1158	0.0091	-0.0031
M5	13/03/25	10:35:04	1	3123	355	766.4	235	18.2	22	0	21	0	0	19.6	0	0	25	9	1159	0.0091	-0.0031
M5	13/03/25	10:35:05	1	3124	355	766.4	234	18.2	22	0	21	0	0	19.6	0	0	25	9	1160	0.0091	-0.0031
M5	13/03/25	10:35:06	1	3125	353	766.4	234	18.2	22	0	21	0	0	19.6	0	0	25	7	1161	0.0091	-0.003
M5	13/03/25	10:35:07	1	3126	358	766.4	234	18.2	22	0	21	0	0	19.7	0	0	25	12	1162	0.0091	-0.003
M5	13/03/25	10:35:08	1	3127	361	766.4	234	18.2	22	0	21	0	0	19.7	0	0	25	15	1163	0.0091	-0.0031
M5	13/03/25	10:35:10	1	3128	359	766.4	234	18.2	22	0	21	0	0	19.7	0	0	25	13	1164	0.0091	-0.0031
M5	13/03/25	10:35:11	1	3129	360	766.4	234	18.2	22	0	21	0	0	19.7	0	0	25	14	1165	0.0092	-0.0031
M5	13/03/25	10:35:12	1	3130	367	766.4	234	18.3	22	0	21	0	0	19.7	0	0	25	21	1166	0.0092	-0.0032
M5	13/03/25	10:35:13	1	3131	371	766.4	234	18.3	22	0	21	0	0	19.7	0	0	25	25	1167	0.0093	-0.0034
M5	13/03/25	10:35:14	1	3132	367	766.4	234	18.3	22	0	21	0	0	19.7	0	0	25	21	1168	0.0093	-0.0036
M5	13/03/25	10:35:15	1	3133	359	766.4	234	18.3	22	0	21	0	0	19.7	0	0	25	13	1169	0.0093	-0.0036
M5	13/03/25	10:35:16	1	3134	355	766.4	234	18.3	22	0	21	0	0	19.7	0	0	25	9	1170	0.0093	-0.0036
M5	13/03/25	10:35:17	1	3135	356	766.4	234	18.3	22	0	21	0	0	19.7	0	0	25	10	1171	0.0093	-0.0036
M5	13/03/25	10:35:18	1	3136	356	766.4	234	18.3	22	0	21	0	0	19.7	0	0	25	10	1172	0.0093	-0.0036
M5	13/03/25	10:35:19	1	3137	355	766.4	234	18.3	22	0	21	0	0	19.7	0	0	25	9	1173	0.0093	-0.0035
M5	13/03/25	10:35:20	1	3138	356	766.4	234	18.3	22	0	21	0	0	19.7	0	0	25	10	1174	0.0093	-0.0035
M5	13/03/25	10:35:21	1	3139	355	766.4	234	18.3	22	0	21	0	0	19.7	0	0	25	9	1175	0.0093	-0.0035
M5	13/03/25	10:35:22	1	3140	357	766.4	234	18.3	22	0	21	0	0	19.7	0	0	25	11	1176	0.0093	-0.0034
M5	13/03/25	10:35:23	1	3141	357	766.4	234	18.3	22	0	21	0	0	19.7	0	0	25	11	1177	0.0093	-0.0034
M5	13/03/25	10:35:24	1	3142	354	766.4	234	18.3	22	0	21	0	0	19.7	0	0	25	8	1178	0.0093	-0.0034
M5	13/03/25	10:35:25	1	3143	357	766.4	234	18.3	22	0	21	0	0	19.7	0	0	25	11	1179	0.0094	-0.0034
M5	13/03/25	10:35:26	1	3144	364	766.4	234	18.3	22	0	21	0	0	19.7	0	0	25	18	1180	0.0094	-0.0034
M5	13/03/25	10:35:27	1	3145	364	766.4	235	18.3	22	0	21	0	0	19.7	0	0	25	18	1181	0.0095	-0.0035
M5	13/03/25	10:35:28	1	3146	365	766.4	235	18.3	22	0	21	0	0	19.7	0	0	25	19	1182	0.0095	-0.0036
M5	13/03/25	10:35:29	1	3147	366	766.4	235	18.3	22	0	21	0	0	19.7	0	0	25	20	1183	0.0095	-0.0037
M5	13/03/25	10:35:30	1	3148	364	766.4	235	18.4	22	0	21	0	0	19.7	0	0	25	18	1184	0.0096	-0.0038
M5	13/03/25	10:35:31	1	3149	366	766.4	235	18.4	22	0	21	0	0	19.7	0	0	25	20	1185	0.0096	-0.0039
M5	13/03/25	10:35:32	1	3150	361	766.4	234	18.3	21.9	0	21	0	0	19.7	0	0	25	15	1186	0.0096	-0.004
M5	13/03/25	10:35:33	1	3151	359	766.4	235	18.3	21.9	0	21	0	0	19.7	0	0	25	13	1187	0.0096	-0.004
M5	13/03/25	10:35:34	1	3152	364	766.4	234	18.4	22	0	21	0	0	19.7	0	0	25	18	1188	0.0097	-0.004
M5	13/03/25	10:35:35	1	3153	362	766.4	234	18.4	22	0	21	0	0	19.7	0	0	25	16	1189	0.0097	-0.0041
M5	13/03/25	10:35:36	1	3154	361	766.4	234	18.4	22	0	21	0	0	19.7	0	0	25	15	1190	0.0097	-0.0041
M5	13/03/25	10:35:37	1	3155	361	766.4	235	18.4	22	0	21	0	0	19.7	0	0	25	15	1191	0.0097	-0.0042
M5	13/03/25	10:35:38	1	3156	357	766.4	235	18.4	22	0	21	0	0	19.7	0	0	25	11	1192	0.0097	-0.0041
M5	13/03/25	10:35:39	1	3157	356	766.4	234	18.4	22	0	21	0	0	19.7	0	0	25	10	1193	0.0097	-0.0041
M5	13/03/25	10:35:40	1	3158	354	766.4	234	18.4	22	0	21	0	0	19.7	0	0	25	8	1194	0.0097	-0.0041
M5	13/03/25	10:35:41	1	3159	350	766.4	234	18.4	22	0	21	0	0	19.7	0	0	25	4	1195	0.0097	-0.004
M5	13/03/25	10:35:42	1	3160	352	766.4	234	18.4	22	0	21	0	0	19.7	0	0	25	6	1196	0.0097	-0.0039
M5	13/03/25	10:35:43	1	3161	351	766.4	234	18.4	22	0	21	0	0	19.7	0	0	25	5	1197	0.0097	-0.0038
M5	13/03/25	10:35:44	1	3162	347	766.3	234	18.4	22	0	21	0	0	19.7	0	0	25	1	1198	0.0096	-0.0036
M5	13/03/25	10:35:45	1	3163	348	766.4	234	18.4	22	0	21	0	0	19.7	0	0	25	2	1199	0.0096	-0.0035
M5	13/03/25	10:35:46	1	3164	349	766.4	234	18.4	21.9	0	21	0	0	19.8	0	0	25	3	1200	0.0096	-0.0034
M5	13/03/25	10:35:47	1	3165	352	766.4	234	18.4	21.9	0	21	0	0	19.8	0	0	25	6	1201	0.0096	-0.0033
M5	13/03/25	10:35:48	1	3166	353	766.4	235	18.4	22	0	21	0	0	19.8	0	0	25	7	1202	0.0096	-0.0032
M5	13/03/25	10:35:49	1	3167	353	766.4	235	18.4	22	0	21	0	0	19.8	0	0	25	7	1203	0.0096	-0.0031
M5	13/03/25	10:35:50	1	3168	355	766.4	235	18.5	22	0	21	0	0	19.8	0	0	25	9	1204	0.0096	-0.0031
M5	13/03/25	10:35:51	1	3169	356	766.4	234	18.5	22	0	21	0	0	19.8	0	0	25	10	1205	0.0096	-0.003
M5	13/03/25	10:35:52	1	3170	355	766.4	234	18.5	22	0	21	0	0	19.8	0	0	25	9	1206	0.0096	-0.003
M5	13/03/25	10:35:53	1	3171	359	766.4	235	18.5	22	0	21	0	0	19.8	0	0	25	13	1207	0.0096	-0.003
M5	13/03/25	10:35:54	1	3172	363	766.4	235	18.4	22	0	21	0	0	19.8	0	0	25	17	1208	0.0096	-0.003
M5	13/03/25	10:35:55	1	3173	358	766.4	235	18.4	22	0	21	0	0	19.8	0	0	25	12	1209	0.0096	-0.0031
M5	13/03/25	10:35:56	1	3174	353	766.4	234	18.5	22	0	21	0	0	19.8	0	0	25	7	1210	0.0096	-0.003
M5	13/03/25	10:35:57	1	3175	349	766.4	234	18.5	22	0	21	0	0	19.8	0	0	25	3	1211	0.0096	-0.0029
M5	13/03/25	10:35:58	1	3176	349	766.4	234	18.5	22	0	21	0	0	19.8	0	0	25	3	1212	0.0095	-0.0028
M5	13/03/25	10:35:59	1	3177	352	766.3	234	18.5	22	0	21	0	0	19.8	0	0	25	6	1213	0.0096	-0.0027
M5	13/03/25	10:36:00	1	3178	354	766.3	234	18.4	22	0	21	0	0	19.8	0	0	25	8	1214	0.0095	-0.0026
M5	13/03/25	10:36:01	1	3179	355	766.4	234	18.4	22	0	21	0	0	19.8	0	0	25	9	1215	0.0095	-0.0026
M5	13/03/25	10:36:02	1	3180	355	766.3	234	18.5	22	0	21	0	0	19.8	0	0	25	9	1216	0.0096	-0.0025
M5	13/03/25	10:36:03	1	3181	357	766.4	234	18.5	22	0	21	0	0	19.8	0	0	25	11	1217	0.0096	-0.0025
M5	13/03/25	10:36:04	1	3182	358	766.4	234	18.4	22	0	21	0	0	19.8	0	0	25	12	1218	0.0096	-0.0025
M5	13/03/25	10:36:05	1	3183	357	766.4	234	18.4	22	0	21	0	0	19.8	0	0	25	11	1219	0.0096	-0.0025
M5	13/03/25	10:36:06	1	3184	355	766.4	234	18.4	22	0	21	0	0	19.8	0	0	25	9	1220	0.0096	-0.0024
M5	13/03/25	10:36:07	1	3185	352	766.4	234	18.4	22	0	21	0	0	19.8	0	0	25	6	1221	0.0095	-0.0024
M5	13/03/25	10:36:08	1	3186	349	766.4	234	18.4	22	0	21	0	0	19.8	0	0	25	3	1222	0.0095	-0.0023
M5	13/03/25	10:36:09	1	3187	352	766.4	234	18.4	22	0	21	0	0	19.8	0	0	25	6	1223	0.0095	-0.0022
M5	13/03/25	10:36:10	1	3188	353	766.4	234	18.5	22	0	21	0	0	19.8	0	0	25	7	1224	0.0095	-0.0021
M5	13/03/25	10:36:11	1	3189	353	766.4	234	18.5	22	0	21	0	0	19.8	0	0	25	7	1225	0.0095	-0.002
M5	13/03/25	10:36:12	1	3190	355	766.4	234	18.4	22	0	21	0	0	19.8	0	0	25	9	1226	0.0095	-0.002
M5	13/03/25	10:36:13	1	3191	353	766.4	234	18.4	22	0	21	0	0	19.8	0	0	25	7	1227	0.0095	-0.0019
M5	13/03/25	10:36:14	1	3192	354	766.4	234	18.4	22	0	21	0	0	19.8	0	0	25	8	1228	0.0095	-0.0019
M5	13/03/25	10:36:15	1	3193	355	766.4	234	18.4	22	0	21	0	0	19.8	0	0	25	9	1229	0.0095	-0.0018
M5	13/03/25	10:36:16	1	3194	356	766.4	234	18.4	22	0	21	0	0	19.8	0	0	25	10	1230	0.0095	-0.0018
M5	13/03/25	10:36:17	1	3195	355	766.4	234	18.4	22	0	21	0	0	19.8	0	0	25	9	1231	0.0095	-0.0018
M5	13/03/25	10:36:18	1	3196	351	766.4	234	18.4	21.9	0	21	0	0	19.8	0	0	25	5	1232	0.0094	-0.0017
M5	13/03/25	10:36:19	1	3197	355	766.4	234	18.4	21.9	0	21	0	0	19.8	0	0	25	9	1233	0.0094	-0.0016
M5	13/03/25	10:36:20	1	3198	360	766.4	234	18.4	22	0	21	0	0	19.8	0	0	25	14	1234	0.0095	-0.0016
M5	13/03/25	10:36:21	1	3199	358	766.4	234	18.4	22	0	21	0	0	19.8	0	0	25	12	1235	0.0095	-0.0016
M5	13/03/25	10:36:22	1	3200	357	766.4	234	18.4	22	0	21	0	0	19.8	0	0	25	11	1236	0.0095	-0.0016
M5	13/03/25	10:36:23	1	3201	360	766.4	234	18.4	22	0	21	0	0	19.8	0	0	25	14	1237	0.0095	-0.0016
M5	13/03/25	10:36:24	1	3202	361	766.4	234	18.4	22	0	21	0	0	19.8	0	0	25	15	1238	0.0095	-0.0017
M5	13/03/25	10:36:26	1	3203	361	766.3	234	18.4	22	0	21	0	0	19.8	0	0	25	15	1239	0.0095	-0.0017
M5	13/03/25	10:36:27	1	3204	359	766.4	234	18.4	22	0	21	0	0	19.8	0	0	25	13	1240	0.0095	-0.0017
M5	13/03/25	10:36:28	1	3205	351	766.4	234	18.4	22	0	21	0	0	19.8	0	0	25	5	1241	0.0095	-0.0017
M5	13/03/25	10:36:29	1	3206	354	766.4	235	18.4	22	0	21	0	0	19.9	0	0	25	8	1242	0.0095	-0.0016
M5	13/03/25	10:36:30	1	3207	360	766.4	235	18.4	22	0	21	0	0	19.9	0	0	25	14	1243	0.0095	-0.0016
M5	13/03/25	10:36:31	1	3208	358	766.4	235	18.4	21.9	0	21	0	0	19.9	0	0	25	12	1244	0.0095	-0.0016
M5	13/03/25	10:36:32	1	3209	355	766.4	235	18.4	21.9	0	21	0	0	19.9	0	0	25	9	1245	0.0095	-0.0016
M5	13/03/25	10:36:33	1	3210	356	766.4	235	18.4	22	0	21	0	0	19.9	0	0	25	10	1246	0.0095	-0.0015
M5	13/03/25	10:36:34	1	3211	353	766.4	235	18.4	22	0	21	0	0	19.9	0	0	25	7	1247	0.0095	-0.0015
M5	13/03/25	10:36:35	1	3212	354	766.4	235	18.4	21.9	0	21	0	0	19.9	0	0	25	8	1248	0.0095	-0.0014
M5	13/03/25	10:36:36	1	3213	356	766.4	235	18.4	21.9	0	21	0	0	19.9	0	0	25	10	1249	0.0095	-0.0014
M5	13/03/25	10:36:37	1	3214	357	766.4	235	18.4	22	0	21	0	0	19.9	0	0	25	11	1250	0.0095	-0.0014
M5	13/03/25	10:36:38	1	3215	362	766.4	235	18.4	22	0	21	0	0	19.9	0	0	25	16	1251	0.0096	-0.0014
M5	13/03/25	10:36:39	1	3216	362	766.4	235	18.4	21.9	0	21	0	0	19.9	0	0	25	16	1252	0.0096	-0.0014
M5	13/03/25	10:36:40	1	3217	359	766.4	235	18.4	21.9	0	21	0	0	19.9	0	0	25	13	1253	0.0096	-0.0015
M5	13/03/25	10:36:41	1	3218	357	766.5	235	18.4	22	0	21	0	0	19.9	0	0	25	11	1254	0.0096	-0.0015
M5	13/03/25	10:36:42	1	3219	357	766.5	234	18.4	22	0	21	0	0	19.9	0	0	25	11	1255	0.0096	-0.0014
M5	13/03/25	10:36:43	1	3220	359	766.5	235	18.4	21.9	0	21	0	0	19.9	0	0	25	13	1256	0.0096	-0.0014
M5	13/03/25	10:36:44	1	3221	360	766.5	235	18.4	21.9	0	21	0	0	19.9	0	0	25	14	1257	0.0096	-0.0014
M5	13/03/25	10:36:45	1	3222	356	766.5	235	18.4	21.9	0	21	0	0	19.9	0	0	25	10	1258	0.0096	-0.0014
M5	13/03/25	10:36:46	1	3223	352	766.5	234	18.4	21.9	0	21	0	0	19.9	0	0	25	6	1259	0.0095	-0.0014
M5	13/03/25	10:36:47	1	3224	350	766.4	234	18.3	21.9	0	21	0	0	19.9	0	0	25	4	1260	0.0095	-0.0013
M5	13/03/25	10:36:48	1	3225	350	766.4	234	18.3	21.9	0	21	0	0	19.9	0	0	25	4	1261	0.0095	-0.0012
M5	13/03/25	10:36:49	1	3226	354	766.4	234	18.3	21.9	0	21	0	0	19.9	0	0	25	8	1262	0.0095	-0.0011
M5	13/03/25	10:36:50	1	3227	351	766.4	234	18.3	21.9	0	21	0	0	19.9	0	0	25	5	1263	0.0095	-0.001
M5	13/03/25	10:36:51	1	3228	345	766.4	234	18.3	21.9	0	21	0	0	19.9	0	0	25	0	1264	0.0094	-0.0009
M5	13/03/25	10:36:52	1	3229	348	766.4	234	18.3	21.9	0	21	0	0	19.9	0	0	25	2	1265	0.0094	-0.0007
M5	13/03/25	10:36:53	1	3230	354	766.4	234	18.3	21.9	0	21	0	0	19.9	0	0	25	8	1266	0.0094	-0.0007
M5	13/03/25	10:36:54	1	3231	360	766.4	234	18.3	21.9	0	21	0	0	19.9	0	0	25	14	1267	0.0094	-0.0007
M5	13/03/25	10:36:55	1	3232	362	766.4	234	18.3	21.9	0	21	0	0	19.9	0	0	25	16	1268	0.0095	-0.0007
M5	13/03/25	10:36:56	1	3233	359	766.4	234	18.3	21.9	0	21	0	0	19.9	0	0	25	13	1269	0.0095	-0.0007
M5	13/03/25	10:36:57	1	3234	358	766.5	234	18.3	21.9	0	21	0	0	19.9	0	0	25	12	1270	0.0095	-0.0007
M5	13/03/25	10:36:58	1	3235	359	766.4	234	18.3	21.9	0	21	0	0	19.9	0	0	25	13	1271	0.0095	-0.0007
M5	13/03/25	10:36:59	1	3236	355	766.4	234	18.4	22	0	21	0	0	19.9	0	0	25	9	1272	0.0095	-0.0007
M5	13/03/25	10:37:00	1	3237	357	766.4	234	18.4	22	0	21	0	0	19.9	0	0	25	11	1273	0.0095	-0.0007
M5	13/03/25	10:37:01	1	3238	359	766.4	234	18.3	21.9	0	21	0	0	19.9	0	0	25	13	1274	0.0095	-0.0007
M5	13/03/25	10:37:02	1	3239	361	766.4	234	18.3	21.9	0	21	0	0	19.9	0	0	25	15	1275	0.0095	-0.0007
M5	13/03/25	10:37:03	1	3240	359	766.4	234	18.3	21.9	0	21	0	0	19.9	0	0	25	13	1276	0.0095	-0.0007
M5	13/03/25	10:37:04	1	3241	356	766.4	235	18.3	21.9	0	21	0	0	19.9	0	0	25	10	1277	0.0095	-0.0007
M5	13/03/25	10:37:05	1	3242	354	766.4	235	18.4	21.9	0	21	0	0	19.9	0	0	25	8	1278	0.0095	-0.0006
M5	13/03/25	10:37:06	1	3243	357	766.4	235	18.4	21.9	0	21	0	0	19.9	0	0	25	11	1279	0.0095	-0.0006
M5	13/03/25	10:37:07	1	3244	363	766.4	235	18.3	21.9	0	21	0	0	19.9	0	0	25	17	1280	0.0095	-0.0007
M5	13/03/25	10:37:08	1	3245	364	766.4	235	18.3	21.9	0	21	0	0	19.9	0	0	25	18	1281	0.0096	-0.0007
M5	13/03/25	10:37:09	1	3246	363	766.4	234	18.3	21.9	0	21	0	0	19.9	0	0	25	17	1282	0.0096	-0.0007
M5	13/03/25	10:37:10	1	3247	363	766.5	234	18.3	21.9	0	21	0	0	19.9	0	0	25	17	1283	0.0096	-0.0008
M5	13/03/25	10:37:11	1	3248	357	766.5	234	18.3	21.9	0	21	0	0	19.9	0	0	25	11	1284	0.0096	-0.0008
M5	13/03/25	10:37:12	1	3249	352	766.5	234	18.3	21.9	0	21	0	0	19.9	0	0	25	6	1285	0.0095	-0.0007
M5	13/03/25	10:37:13	1	3250	352	767	234	18.3	21.9	0	21	0	0	19.9	0	0	25	6	1286	0.0095	-0.0007
M5	13/03/25	10:37:14	1	3251	355	766.5	234	18.3	21.9	0	21	0	0	19.9	0	0	25	9	1287	0.0095	-0.0006
M5	13/03/25	10:37:15	1	3252	355	766.1	234	18.3	21.9	0	21	0	0	19.9	0	0	25	9	1288	0.0095	-0.0006
M5	13/03/25	10:37:16	1	3253	355	766	233	18.3	21.9	0	21	0	0	19.9	0	0	25	9	1289	0.0095	-0.0005
M5	13/03/25	10:37:17	1	3254	355	765.9	233	18.3	21.9	0	21	0	0	19.9	0	0	25	9	1290	0.0095	-0.0005
M5	13/03/25	10:37:18	1	3255	354	765.8	234	18.3	21.9	0	21	0	0	19.9	0	0	25	8	1291	0.0095	-0.0004
M5	13/03/25	10:37:19	1	3256	351	765.6	233	18.3	21.9	0	21	0	0	19.9	0	0	25	5	1292	0.0095	-0.0003
M5	13/03/25	10:37:20	1	3257	352	765.2	233	18.3	21.9	0	21	0	0	19.9	0	0	25	6	1293	0.0095	-0.0003
M5	13/03/25	10:37:21	1	3258	351	764.8	234	18.3	21.9	0	21	0	0	19.9	0	0	25	5	1294	0.0094	-0.0002
M5	13/03/25	10:37:22	1	3259	351	764.4	234	18.3	21.9	0	21	0	0	19.9	0	0	25	5	1295	0.0094	-0.0001
M5	13/03/25	10:37:23	1	3260	355	763.8	233	18.3	21.9	0	21	0	0	19.9	0	0	25	9	1296	0.0094	0
M5	13/03/25	10:37:24	1	3261	354	763.3	233	18.3	21.9	0	21	0	0	19.9	0	0	25	8	1297	0.0094	0
M5	13/03/25	10:37:25	1	3262	350	762.8	233	18.3	21.9	0	21	0	0	19.9	0	0	25	4	1298	0.0094	0.0001
M5	13/03/25	10:37:26	1	3263	346	762.2	233	18.3	21.9	0	21	0	0	19.9	0	0	25	0	1299	0.0093	0.0002
M5	13/03/25	10:37:27	1	3264	343	761.6	233	18.2	21.9	0	21	0	0	19.9	0	0	25	-3	1300	0.0092	0.0004
M5	13/03/25	10:37:28	1	3265	343	761	233	18.2	21.9	0	21	0	0	19.9	0	0	25	-3	1301	0.0092	0.0006
M5	13/03/25	10:37:29	1	3266	346	760.5	232	18.2	21.9	0	21	0	0	19.9	0	0	25	0	1302	0.0092	0.0007
M5	13/03/25	10:37:30	1	3267	347	760	232	18.2	21.9	0	21	0	0	19.9	0	0	25	1	1303	0.0091	0.0008
M5	13/03/25	10:37:31	1	3268	349	759.4	232	18.1	21.9	0	21	0	0	19.9	0	0	25	3	1304	0.0091	0.0009
M5	13/03/25	10:37:32	1	3269	351	758.9	232	18.1	21.9	0	21	0	0	19.9	0	0	25	5	1305	0.0091	0.001
M5	13/03/25	10:37:33	1	3270	352	758.3	232	18	21.9	0	21	0	0	19.9	0	0	25	6	1306	0.009	0.0011
M5	13/03/25	10:37:34	1	3271	348	757.7	232	18	21.9	0	21	0	0	19.9	0	0	25	2	1307	0.009	0.0012
M5	13/03/25	10:37:35	1	3272	344	757.2	233	17.8	21.9	0	21	0	0	19.9	0	0	25	-2	1308	0.0089	0.0013
M5	13/03/25	10:37:36	1	3273	344	756.6	233	17.8	21.9	0	21	0	0	19.9	0	0	25	-2	1309	0.0088	0.0014
M5	13/03/25	10:37:37	1	3274	346	756.1	233	17.4	21.9	0	21	0	0	19.9	0	0	25	0	1310	0.0087	0.0014
M5	13/03/25	10:37:38	1	3275	348	755.5	233	17.4	21.9	0	21	0	0	19.9	0	0	25	2	1311	0.0087	0.0015
M5	13/03/25	10:37:39	1	3276	350	755.1	232	16.9	21.9	0	21	0	0	19.9	0	0	25	4	1312	0.0085	0.0015
M5	13/03/25	10:37:41	1	3277	350	755	232	16.9	21.9	0	21	0	0	19.9	0	0	25	4	1313	0.0085	0.0016
M5	13/03/25	10:37:42	1	3278	349	754.8	232	16.4	21.9	0	21	0	0	19.9	0	0	25	3	1314	0.0083	0.0015
M5	13/03/25	10:37:43	1	3279	347	754.8	232	16.4	21.9	0	21	0	0	19.9	0	0	25	1	1315	0.0083	0.0017
M5	13/03/25	10:37:44	1	3280	345	754.8	232	16.1	21.9	0	21	0	0	19.9	0	0	25	-1	1316	0.0082	0.0017
M5	13/03/25	10:37:45	1	3281	345	754.8	232	16.1	21.9	0	21	0	0	19.9	0	0	25	-1	1317	0.0081	0.0018
M5	13/03/25	10:37:46	1	3282	344	754.8	232	15.7	21.9	0	21	0	0	19.9	0	0	25	-2	1318	0.008	0.0019
M5	13/03/25	10:37:47	1	3283	344	754.8	233	15.7	21.9	0	21	0	0	19.9	0	0	25	-2	1319	0.008	0.002
M5	13/03/25	10:37:48	1	3284	346	754.8	232	15.5	21.9	0	21	0	0	19.9	0	0	25	0	1320	0.0079	0.0021
M5	13/03/25	10:37:49	1	3285	343	754.8	232	15.5	21.9	0	21	0	0	19.9	0	0	25	-3	1321	0.0078	0.0022
M5	13/03/25	10:37:50	1	3286	340	754.8	232	15.3	21.9	0	21	0	0	19.9	0	0	25	-6	1322	0.0077	0.0024
M5	13/03/25	10:37:51	1	3287	344	754.7	232	15.3	21.9	0	21	0	0	19.9	0	0	25	-2	1323	0.0077	0.0025
M5	13/03/25	10:37:52	1	3288	346	754.7	232	15.1	21.9	0	21	0	0	19.9	0	0	25	0	1324	0.0076	0.0026
M5	13/03/25	10:37:53	1	3289	345	754.7	232	15.1	21.9	0	21	0	0	19.9	0	0	25	-1	1325	0.0076	0.0027
M5	13/03/25	10:37:54	1	3290	345	754.7	232	15	21.9	0	21	0	0	19.9	0	0	25	-1	1326	0.0075	0.0028
M5	13/03/25	10:37:55	1	3291	347	754.6	232	15	21.9	0	21	0	0	19.9	0	0	25	1	1327	0.0075	0.0029
M5	13/03/25	10:37:56	1	3292	351	754.5	233	14.8	21.9	0	21	0	0	19.9	0	0	25	5	1328	0.0075	0.0029
M5	13/03/25	10:37:57	1	3293	351	754.5	233	14.8	21.9	0	21	0	0	19.9	0	0	25	5	1329	0.0074	0.003
M5	13/03/25	10:37:58	1	3294	349	754.4	232	14.7	21.9	0	21	0	0	19.9	0	0	25	3	1330	0.0074	0.0031
M5	13/03/25	10:37:59	1	3295	353	754.4	232	14.7	21.9	0	21	0	0	19.9	0	0	25	7	1331	0.0074	0.0031
M5	13/03/25	10:38:00	1	3296	356	754.5	232	14.6	21.9	0	21	0	0	19.9	0	0	25	10	1332	0.0073	0.0031
M5	13/03/25	10:38:01	1	3297	355	754.6	232	14.6	21.9	0	21	0	0	19.9	0	0	25	9	1333	0.0073	0.0031
M5	13/03/25	10:38:02	1	3298	356	754.6	231	14.4	21.9	0	21	0	0	19.9	0	0	25	10	1334	0.0073	0.0031
M5	13/03/25	10:38:03	1	3299	357	754.6	232	14.4	21.9	0	21	0	0	19.9	0	0	25	11	1335	0.0073	0.0031
M5	13/03/25	10:38:04	1	3300	356	754.5	232	14.4	21.9	0	21	0	0	19.9	0	0	25	10	1336	0.0073	0.003
M5	13/03/25	10:38:05	1	3301	355	754.4	232	14.4	21.9	0	21	0	0	19.9	0	0	25	9	1337	0.0073	0.0031
M5	13/03/25	10:38:06	1	3302	353	754.5	231	14.3	21.9	0	21	0	0	19.9	0	0	25	7	1338	0.0073	0.0031
M5	13/03/25	10:38:07	1	3303	350	754.5	231	14.3	21.9	0	21	0	0	19.9	0	0	25	5	1339	0.0073	0.0032
M5	13/03/25	10:38:08	1	3304	347	754.5	231	14.3	21.9	0	21	0	0	19.9	0	0	25	1	1340	0.0072	0.0033
M5	13/03/25	10:38:09	1	3305	346	754.5	232	14.3	21.9	0	21	0	0	19.9	0	0	25	1	1341	0.0072	0.0034
M5	13/03/25	10:38:10	1	3306	348	754.5	232	14.4	21.9	0	21	0	0	19.9	0	0	25	2	1342	0.0072	0.0035
M5	13/03/25	10:38:11	1	3307	351	754.4	232	14.4	21.9	0	21	0	0	19.9	0	0	25	5	1343	0.0072	0.0035
M5	13/03/25	10:38:12	1	3308	355	754.4	232	14.3	21.8	0	21	0	0	19.9	0	0	25	9	1344	0.0072	0.0035
M5	13/03/25	10:38:13	1	3309	356	754.4	232	14.3	21.8	0	21	0	0	19.9	0	0	25	10	1345	0.0072	0.0035
M5	13/03/25	10:38:14	1	3310	351	754.4	232	14.3	21.9	0	21	0	0	19.9	0	0	25	5	1346	0.0072	0.0036
M5	13/03/25	10:38:15	1	3311	349	754.2	232	14.3	21.9	0	21	0	0	19.9	0	0	25	3	1347	0.0071	0.0037
M5	13/03/25	10:38:16	1	3312	354	754.3	232	14.3	21.9	0	21	0	0	19.9	0	0	25	8	1348	0.0071	0.0037
M5	13/03/25	10:38:17	1	3313	357	754.4	232	14.3	21.9	0	21	0	0	19.9	0	0	25	11	1349	0.0071	0.0037
M5	13/03/25	10:38:18	1	3314	350	754.4	232	14.2	21.9	0	21	0	0	19.9	0	0	25	4	1350	0.0071	0.0037
M5	13/03/25	10:38:19	1	3315	348	754.4	232	14.2	21.9	0	21	0	0	19.9	0	0	25	2	1351	0.0071	0.0038
M5	13/03/25	10:38:20	1	3316	351	754.3	234	14.1	21.9	0	21	0	0	19.9	0	0	25	5	1352	0.007	0.0038
M5	13/03/25	10:38:21	1	3317	349	754.3	234	14.1	21.9	0	21	0	0	19.9	0	0	25	3	1353	0.007	0.0039
M5	13/03/25	10:38:22	1	3318	345	754.3	234	14	21.9	0	21	0	0	19.9	0	0	25	-1	1354	0.007	0.004
M5	13/03/25	10:38:23	1	3319	344	754.3	234	14	21.9	0	21	0	0	19.9	0	0	25	-2	1355	0.0069	0.0042
M5	13/03/25	10:38:24	1	3320	343	754.4	234	14	21.9	0	21	0	0	19.9	0	0	25	-3	1356	0.0069	0.0043
M5	13/03/25	10:38:25	1	3321	344	754.4	235	14	21.9	0	21	0	0	19.9	0	0	25	-2	1357	0.0069	0.0044
M5	13/03/25	10:38:26	1	3322	343	754.4	235	13.9	21.9	0	21	0	0	19.9	0	0	25	-3	1358	0.0068	0.0045
M5	13/03/25	10:38:27	1	3323	347	754.3	236	13.9	21.9	0	21	0	0	19.9	0	0	25	1	1359	0.0068	0.0046
M5	13/03/25	10:38:28	1	3324	350	754.3	235	13.8	21.8	0	21	0	0	19.8	0	0	25	4	1360	0.0068	0.0047
M5	13/03/25	10:38:29	1	3325	350	754.3	235	13.8	21.8	0	21	0	0	19.8	0	0	25	4	1361	0.0067	0.0047
M5	13/03/25	10:38:30	1	3326	346	754.3	234	13.8	21.9	0	0	0	0	19.8	0	0	25	0	1362	0.0067	0.0048
M5	13/03/25	10:38:31	1	3327	344	754.3	234	13.8	21.9	0	0	0	0	19.8	0	0	25	-2	1363	0.0067	0.0049
M5	13/03/25	10:38:32	1	3328	344	754.2	235	13.7	21.8	0	0	0	0	19.8	0	0	25	-2	1364	0.0066	0.005
M5	13/03/25	10:38:33	1	3329	346	754.3	234	13.7	21.8	0	0	0	0	19.8	0	0	25	0	1365	0.0066	0.0051
M5	13/03/25	10:38:34	1	3330	345	754.3	234	13.7	21.8	0	0	0	0	19.8	0	0	25	-1	1366	0.0066	0.0052
M5	13/03/25	10:38:35	1	3331	341	754.3	235	13.7	21.8	0	0	0	0	19.8	0	0	25	-5	1367	0.0065	0.0054
M5	13/03/25	10:38:36	1	3332	343	754.3	235	13.7	21.9	0	0	0	0	19.8	0	0	25	-3	1368	0.0065	0.0055
M5	13/03/25	10:38:37	1	3333	348	754.3	234	13.7	21.9	0	0	0	0	19.8	0	0	25	2	1369	0.0065	0.0056
M5	13/03/25	10:38:38	1	3334	349	754.3	234	13.6	21.8	0	0	0	0	19.8	0	0	25	3	1370	0.0065	0.0056
M5	13/03/25	10:38:39	1	3335	353	754.2	235	13.6	21.8	0	0	0	0	19.8	0	0	25	7	1371	0.0064	0.0056
M5	13/03/25	10:38:40	1	3336	356	754.2	235	13.6	21.8	0	0	0	0	19.8	0	0	25	10	1372	0.0064	0.0056
M5	13/03/25	10:38:41	1	3337	354	754.3	235	13.6	21.8	0	0	0	0	19.8	0	0	25	8	1373	0.0064	0.0056
M5	13/03/25	10:38:42	1	3338	350	754.2	235	13.6	21.8	0	0	0	0	19.8	0	0	25	4	1374	0.0064	0.0057
M5	13/03/25	10:38:43	1	3339	348	754.2	234	13.6	21.8	0	0	0	0	19.8	0	0	25	2	1375	0.0064	0.0058
M5	13/03/25	10:38:44	1	3340	348	754.2	234	13.5	21.8	0	0	0	0	19.7	0	0	25	2	1376	0.0064	0.0058
M5	13/03/25	10:38:45	1	3341	347	754.3	236	13.5	21.8	0	0	0	0	19.7	0	0	25	1	1377	0.0063	0.0059
M5	13/03/25	10:38:46	1	3342	343	754.3	235	13.5	21.8	0	0	0	0	19.7	0	0	25	-3	1378	0.0063	0.006
M5	13/03/25	10:38:47	1	3343	341	754.3	234	13.5	21.8	0	0	0	0	19.7	0	0	25	-5	1379	0.0063	0.0062
M5	13/03/25	10:38:48	1	3344	345	754.2	235	13.5	21.8	0	0	0	0	19.7	0	0	25	-1	1380	0.0063	0.0063
M5	13/03/25	10:38:49	1	3345	347	754.1	235	13.5	21.8	0	0	0	0	19.7	0	0	25	1	1381	0.0062	0.0064
M5	13/03/25	10:38:50	1	3346	346	754	235	13.5	21.8	0	0	0	0	19.7	0	0	25	0	1382	0.0062	0.0064
M5	13/03/25	10:38:51	1	3347	345	754.3	236	13.5	21.8	0	0	0	0	19.7	0	0	25	-1	1383	0.0062	0.0065
M5	13/03/25	10:38:52	1	3348	346	754.5	235	13.4	21.7	0	0	0	0	19.7	0	0	25	0	1384	0.0061	0.0066
M5	13/03/25	10:38:53	1	3349	347	754.4	235	13.4	21.7	0	0	0	0	19.7	0	0	25	1	1385	0.0061	0.0067
M5	13/03/25	10:38:54	1	3350	349	754.5	236	13.4	21.8	0	0	0	0	19.7	0	0	25	3	1386	0.0061	0.0067
M5	13/03/25	10:38:56	1	3351	350	754.6	236	13.4	21.8	0	0	0	0	19.7	0	0	25	4	1387	0.0061	0.0068
M5	13/03/25	10:38:57	1	3352	347	754.6	236	13.3	21.7	0	0	0	0	19.7	0	0	25	1	1388	0.0061	0.0069
M5	13/03/25	10:38:58	1	3353	345	754.6	236	13.3	21.7	0	0	0	0	19.7	0	0	25	-1	1389	0.006	0.0069
M5	13/03/25	10:38:59	1	3354	346	754.6	235	13.3	21.7	0	0	0	0	19.7	0	0	25	0	1390	0.006	0.007
M5	13/03/25	10:39:00	1	3355	349	754.6	235	13.3	21.7	0	0	0	0	19.7	0	0	25	3	1391	0.006	0.0071
M5	13/03/25	10:39:01	1	3356	349	754.7	235	13.3	21.7	0	0	0	0	19.6	0	0	25	3	1392	0.006	0.0071
M5	13/03/25	10:39:02	1	3357	349	754.7	235	13.3	21.7	0	0	0	0	19.6	0	0	25	3	1393	0.006	0.0072
M5	13/03/25	10:39:03	1	3358	346	754.7	236	13.3	21.7	0	0	0	0	19.6	0	0	25	0	1394	0.0059	0.0073
M5	13/03/25	10:39:04	1	3359	347	754.7	236	13.3	21.7	0	0	0	0	19.6	0	0	25	1	1395	0.0059	0.0074
M5	13/03/25	10:39:05	1	3360	347	754.7	235	13.3	21.7	0	0	0	0	19.6	0	0	25	1	1396	0.0059	0.0074
M5	13/03/25	10:39:06	1	3361	345	754.7	235	13.3	21.7	0	0	0	0	19.6	0	0	25	-1	1397	0.0059	0.0075
M5	13/03/25	10:39:07	1	3362	343	754.7	235	13.3	21.7	0	0	0	0	19.6	0	0	25	-3	1398	0.0058	0.0076
M5	13/03/25	10:39:08	1	3363	347	754.7	235	13.3	21.7	0	0	0	0	19.6	0	0	25	1	1399	0.0058	0.0077
M5	13/03/25	10:39:09	1	3364	352	754.7	236	13.3	21.7	0	0	0	0	19.6	0	0	25	6	1400	0.0058	0.0077
M5	13/03/25	10:39:10	1	3365	355	754.7	236	13.3	21.7	0	0	0	0	19.6	0	0	25	9	1401	0.0058	0.0077
M5	13/03/25	10:39:11	1	3366	352	754.7	235	13.3	21.7	0	0	0	0	19.6	0	0	25	6	1402	0.0058	0.0077
M5	13/03/25	10:39:12	1	3367	348	754.7	235	13.3	21.7	0	0	0	0	19.6	0	0	25	2	1403	0.0058	0.0078
M5	13/03/25	10:39:13	1	3368	341	754.7	235	13.3	21.7	0	0	0	0	19.6	0	0	25	-5	1404	0.0058	0.0079
M5	13/03/25	10:39:14	1	3369	335	754.8	236	13.3	21.7	0	0	0	0	19.6	0	0	25	-11	1405	0.0057	0.0081
M5	13/03/25	10:39:15	1	3370	338	754.7	236	13.4	21.6	0	0	0	0	19.6	0	0	25	-8	1406	0.0057	0.0083
M5	13/03/25	10:39:16	1	3371	343	754.6	236	13.4	21.6	0	0	0	0	19.6	0	0	25	-3	1407	0.0057	0.0084
M5	13/03/25	10:39:17	1	3372	342	754.6	235	13.4	21.6	0	0	0	0	19.6	0	0	25	-4	1408	0.0056	0.0085
M5	13/03/25	10:39:18	1	3373	343	754.6	235	13.4	21.6	0	0	0	0	19.6	0	0	25	-3	1409	0.0056	0.0086
M5	13/03/25	10:39:19	1	3374	346	754.6	236	13.4	21.6	0	0	0	0	19.6	0	0	25	0	1410	0.0056	0.0087
M5	13/03/25	10:39:20	1	3375	348	754.5	236	13.4	21.6	0	0	0	0	19.6	0	0	25	3	1411	0.0056	0.0087
M5	13/03/25	10:39:21	1	3376	350	754.5	236	13.4	21.6	0	0	0	0	19.6	0	0	25	4	1412	0.0056	0.0088
M5	13/03/25	10:39:22	1	3377	349	754.6	236	13.4	21.6	0	0	0	0	19.6	0	0	25	3	1413	0.0056	0.0088
M5	13/03/25	10:39:23	1	3378	348	754.7	236	13.5	21.5	0	0	0	0	19.6	0	0	25	2	1414	0.0056	0.0089
M5	13/03/25	10:39:24	1	3379	347	754.7	236	13.5	21.5	0	0	0	0	19.6	0	0	25	1	1415	0.0055	0.009
M5	13/03/25	10:39:25	1	3380	344	754.7	237	13.5	21.5	0	0	0	0	19.6	0	0	25	-2	1416	0.0055	0.0091
M5	13/03/25	10:39:26	1	3381	348	754.7	236	13.5	21.5	0	0	0	0	19.6	0	0	25	2	1417	0.0055	0.0091
M5	13/03/25	10:39:27	1	3382	351	754.7	236	13.5	21.5	0	0	0	0	19.5	0	0	25	5	1418	0.0055	0.0091
M5	13/03/25	10:39:28	1	3383	348	754.7	236	13.5	21.5	0	0	0	0	19.5	0	0	25	2	1419	0.0055	0.0092
M5	13/03/25	10:39:29	1	3384	347	754.7	236	13.5	21.5	0	0	0	0	19.5	0	0	25	1	1420	0.0055	0.0092
M5	13/03/25	10:39:30	1	3385	346	754.7	236	13.5	21.5	0	0	0	0	19.5	0	0	25	0	1421	0.0055	0.0093
M5	13/03/25	10:39:31	1	3386	344	754.7	236	13.5	21.5	0	0	0	0	19.5	0	0	25	-2	1422	0.0054	0.0094
M5	13/03/25	10:39:32	1	3387	345	754.7	236	13.5	21.5	0	0	0	0	19.5	0	0	25	-1	1423	0.0054	0.0095
M5	13/03/25	10:39:33	1	3388	344	754.6	236	13.5	21.5	0	0	0	0	19.5	0	0	25	-2	1424	0.0054	0.0096
M5	13/03/25	10:39:34	1	3389	342	754.7	236	13.5	21.5	0	0	0	0	19.5	0	0	25	-4	1425	0.0054	0.0097
M5	13/03/25	10:39:35	1	3390	343	754.7	236	13.5	21.5	0	0	0	0	19.5	0	0	25	-3	1426	0.0053	0.0098
M5	13/03/25	10:39:36	1	3391	342	754.7	236	13.5	21.5	0	0	0	0	19.5	0	0	25	-3	1427	0.0053	0.0099
M5	13/03/25	10:39:37	1	3392	344	754.8	236	13.6	21.5	0	0	0	0	19.5	0	0	25	-2	1428	0.0053	0.01
M5	13/03/25	10:39:38	1	3393	346	754.8	236	13.6	21.5	0	0	0	0	19.5	0	0	25	0	1429	0.0053	0.01
M5	13/03/25	10:39:39	1	3394	344	754.8	235	13.5	21.4	0	0	0	0	19.5	0	0	25	-2	1430	0.0052	0.0101
M5	13/03/25	10:39:40	1	3395	346	754.8	236	13.5	21.4	0	0	0	0	19.5	0	0	25	0	1431	0.0052	0.0102
M5	13/03/25	10:39:41	1	3396	352	754.8	237	13.5	21.4	0	0	0	0	19.5	0	0	25	6	1432	0.0052	0.0101
M5	13/03/25	10:39:42	1	3397	351	754.8	237	13.5	21.4	0	0	0	0	19.5	0	0	25	5	1433	0.0052	0.0102
M5	13/03/25	10:39:43	1	3398	346	754.8	237	13.5	21.4	0	0	0	0	19.5	0	0	25	0	1434	0.0052	0.0102
M5	13/03/25	10:39:44	1	3399	346	754.7	236	13.5	21.4	0	0	0	0	19.5	0	0	25	0	1435	0.0052	0.0103
M5	13/03/25	10:39:45	1	3400	347	754.8	236	13.5	21.4	0	0	0	0	19.5	0	0	25	1	1436	0.0051	0.0103
M5	13/03/25	10:39:46	1	3401	346	754.8	236	13.5	21.4	0	0	0	0	19.5	0	0	25	0	1437	0.0051	0.0104
M5	13/03/25	10:39:47	1	3402	350	754.8	237	13.4	21.4	0	0	0	0	19.5	0	0	25	4	1438	0.0051	0.0104
M5	13/03/25	10:39:48	1	3403	352	754.8	237	13.4	21.4	0	0	0	0	19.5	0	0	25	6	1439	0.0051	0.0104
M5	13/03/25	10:39:49	1	3404	350	754.7	237	13.4	21.4	0	0	0	0	19.5	0	0	25	4	1440	0.0051	0.0104
M5	13/03/25	10:39:50	1	3405	348	754.8	237	13.4	21.4	0	0	0	0	19.5	0	0	25	3	1441	0.0051	0.0105
M5	13/03/25	10:39:51	1	3406	347	754.8	237	13.3	21.3	0	0	0	0	19.5	0	0	25	2	1442	0.005	0.0105
M5	13/03/25	10:39:52	1	3407	346	754.8	237	13.3	21.3	0	0	0	0	19.5	0	0	25	0	1443	0.005	0.0105
M5	13/03/25	10:39:53	1	3408	345	754.8	236	13.3	21.4	0	0	0	0	19.5	0	0	25	-1	1444	0.005	0.0106
M5	13/03/25	10:39:54	1	3409	344	754.8	236	13.3	21.4	0	0	0	0	19.5	0	0	25	-2	1445	0.005	0.0107
M5	13/03/25	10:39:55	1	3410	343	754.8	237	13.3	21.3	0	0	0	0	19.5	0	0	25	-3	1446	0.0049	0.0108
M5	13/03/25	10:39:56	1	3411	344	754.6	237	13.3	21.3	0	0	0	0	19.5	0	0	25	-2	1447	0.0049	0.0108
M5	13/03/25	10:39:57	1	3412	344	754.6	237	13.2	21.3	0	0	0	0	19.5	0	0	25	-2	1448	0.0049	0.0109
M5	13/03/25	10:39:58	1	3413	338	754.7	236	13.2	21.3	0	0	0	0	19.5	0	0	25	-8	1449	0.0048	0.011
M5	13/03/25	10:39:59	1	3414	338	754.9	236	13.3	21.3	0	0	0	0	19.5	0	0	25	-8	1450	0.0048	0.0112
M5	13/03/25	10:40:00	1	3415	345	755	237	13.3	21.3	0	0	0	0	19.5	0	0	25	-1	1451	0.0048	0.0112
M5	13/03/25	10:40:01	1	3416	348	754.9	237	13.3	21.3	0	0	0	0	19.5	0	0	25	2	1452	0.0048	0.0113
M5	13/03/25	10:40:02	1	3417	347	754.9	236	13.3	21.3	0	0	0	0	19.5	0	0	25	1	1453	0.0048	0.0113
M5	13/03/25	10:40:03	1	3418	342	754.9	236	13.4	21.3	0	0	0	0	19.5	0	0	25	-4	1454	0.0048	0.0114
M5	13/03/25	10:40:04	1	3419	338	755.1	236	13.4	21.3	0	0	0	0	19.5	0	0	25	-7	1455	0.0047	0.0116
M5	13/03/25	10:40:05	1	3420	341	755.3	236	13.4	21.3	0	0	0	0	19.4	0	0	25	-5	1456	0.0047	0.0117
M5	13/03/25	10:40:06	1	3421	348	755.3	237	13.4	21.3	0	0	0	0	19.4	0	0	25	2	1457	0.0047	0.0117
M5	13/03/25	10:40:07	1	3422	348	755.4	237	13.4	21.3	0	0	0	0	19.4	0	0	25	2	1458	0.0047	0.0117
M5	13/03/25	10:40:08	1	3423	344	755.4	237	13.4	21.3	0	0	0	0	19.4	0	0	25	-2	1459	0.0047	0.0118
M5	13/03/25	10:40:09	1	3424	343	755.4	237	13.4	21.3	0	0	0	0	19.4	0	0	25	-3	1460	0.0046	0.0119
M5	13/03/25	10:40:11	1	3425	343	755.4	238	13.4	21.3	0	0	0	0	19.4	0	0	25	-3	1461	0.0046	0.012
M5	13/03/25	10:40:12	1	3426	341	755.4	238	13.4	21.3	0	0	0	0	19.4	0	0	25	-5	1462	0.0046	0.012
M5	13/03/25	10:40:13	1	3427	344	755.4	238	13.4	21.3	0	0	0	0	19.4	0	0	25	-2	1463	0.0046	0.0121
M5	13/03/25	10:40:14	1	3428	349	755.5	237	13.4	21.2	0	0	0	0	19.4	0	0	25	3	1464	0.0045	0.0121
M5	13/03/25	10:40:15	1	3429	354	755.6	236	13.4	21.2	0	0	0	0	19.4	0	0	25	8	1465	0.0045	0.0121
M5	13/03/25	10:40:16	1	3430	356	755.7	237	13.4	21.2	0	0	0	0	19.4	0	0	25	11	1466	0.0045	0.0121
M5	13/03/25	10:40:17	1	3431	351	755.7	237	13.4	21.2	0	0	0	0	19.4	0	0	25	5	1467	0.0045	0.0121
M5	13/03/25	10:40:18	1	3432	343	755.8	236	13.4	21.2	0	0	0	0	19.4	0	0	25	-3	1468	0.0045	0.0121
M5	13/03/25	10:40:19	1	3433	344	755.8	236	13.4	21.2	0	0	0	0	19.4	0	0	25	-2	1469	0.0045	0.0122
M5	13/03/25	10:40:20	1	3434	349	755.9	237	13.4	21.2	0	0	0	0	19.4	0	0	25	3	1470	0.0045	0.0122
M5	13/03/25	10:40:21	1	3435	351	755.9	237	13.4	21.2	0	0	0	0	19.4	0	0	25	5	1471	0.0045	0.0122
M5	13/03/25	10:40:22	1	3436	352	756	236	13.4	21.2	0	0	0	0	19.3	0	0	25	6	1472	0.0045	0.0122
M5	13/03/25	10:40:23	1	3437	347	756	236	13.4	21.2	0	0	0	0	19.3	0	0	25	1	1473	0.0045	0.0123
M5	13/03/25	10:40:24	1	3438	341	756.1	236	13.4	21.2	0	0	0	0	19.3	0	0	25	-5	1474	0.0044	0.0123
M5	13/03/25	10:40:25	1	3439	338	756.1	237	13.4	21.2	0	0	0	0	19.3	0	0	25	-8	1475	0.0044	0.0125
M5	13/03/25	10:40:26	1	3440	341	756.1	237	13.4	21.2	0	0	0	0	19.3	0	0	25	-5	1476	0.0044	0.0126
M5	13/03/25	10:40:27	1	3441	344	756.1	237	13.4	21.2	0	0	0	0	0	0	0	25	-2	1477	0.0044	0.0126
M5	13/03/25	10:40:28	1	3442	347	756.2	237	13.4	21.2	0	0	0	0	0	0	0	25	1	1478	0.0044	0.0127
M5	13/03/25	10:40:29	1	3443	341	756.2	237	13.4	21.2	0	0	0	0	0	0	0	25	-5	1479	0.0043	0.0127
M5	13/03/25	10:40:30	1	3444	334	756.2	236	13.4	21.2	0	0	0	0	0	0	0	25	-12	1480	0.0043	0.0129
M5	13/03/25	10:40:31	1	3445	335	756.4	236	13.4	21.2	0	0	0	0	0	0	0	25	-11	1481	0.0043	0.013
M5	13/03/25	10:40:32	1	3446	341	756.5	236	13.5	21.2	0	0	0	0	19.3	0	0	25	-5	1482	0.0042	0.0131
M5	13/03/25	10:40:33	1	3447	345	756.8	237	13.5	21.2	0	0	0	0	19.3	0	0	25	-1	1483	0.0042	0.0132
M5	13/03/25	10:40:34	1	3448	350	757	237	13.5	21.2	0	0	0	0	19.3	0	0	25	4	1484	0.0042	0.0132
M5	13/03/25	10:40:35	1	3449	348	757.1	235	13.5	21.2	0	0	0	0	19.3	0	0	25	2	1485	0.0042	0.0132
M5	13/03/25	10:40:36	1	3450	343	756.6	237	13.6	21.2	0	0	0	0	19.3	0	0	25	-3	1486	0.0042	0.0133
M5	13/03/25	10:40:37	1	3451	341	756.5	237	13.6	21.2	0	0	0	0	19.3	0	0	25	-5	1487	0.0042	0.0134
M5	13/03/25	10:40:38	1	3452	339	756.4	237	13.6	21.2	0	0	0	0	19.2	0	0	25	-7	1488	0.0042	0.0135
M5	13/03/25	10:40:39	1	3453	341	756.4	237	13.6	21.2	0	0	0	0	19.2	0	0	25	-5	1489	0.0041	0.0136
M5	13/03/25	10:40:40	1	3454	342	756.4	237	13.7	21.1	0	0	0	0	19.2	0	0	25	-4	1490	0.0041	0.0137
M5	13/03/25	10:40:41	1	3455	344	756.4	237	13.7	21.1	0	0	0	0	19.2	0	0	25	-2	1491	0.0041	0.0137
M5	13/03/25	10:40:42	1	3456	353	756.4	237	13.8	21.2	0	0	0	0	19.2	0	0	25	7	1492	0.0041	0.0137
M5	13/03/25	10:40:43	1	3457	363	756.4	237	13.8	21.2	0	0	0	0	19.2	0	0	25	17	1493	0.0041	0.0136
M5	13/03/25	10:40:44	1	3458	361	756.4	237	13.8	21.1	0	0	0	0	19.2	0	0	25	15	1494	0.0042	0.0135
M5	13/03/25	10:40:45	1	3459	357	756.3	237	13.8	21.1	0	0	0	0	19.2	0	0	25	11	1495	0.0042	0.0134
M5	13/03/25	10:40:46	1	3460	350	756.3	236	13.8	21.1	0	0	0	0	19.2	0	0	25	4	1496	0.0042	0.0135
M5	13/03/25	10:40:47	1	3461	343	756.3	236	13.8	21.1	0	0	0	0	19.2	0	0	25	-3	1497	0.0042	0.0135
M5	13/03/25	10:40:48	1	3462	342	756.4	236	13.9	21.1	0	0	0	0	19.2	0	0	25	-4	1498	0.0041	0.0136
M5	13/03/25	10:40:49	1	3463	343	756.4	237	13.9	21.1	0	0	0	0	19.2	0	0	25	-3	1499	0.0041	0.0137
M5	13/03/25	10:40:50	1	3464	344	756.3	236	13.9	21.1	0	0	0	0	19.2	0	0	25	-2	1500	0.0041	0.0137
M5	13/03/25	10:40:51	1	3465	344	756.4	237	13.9	21.1	0	0	0	0	19.2	0	0	25	-2	1501	0.0041	0.0138
M5	13/03/25	10:40:52	1	3466	342	756.4	237	13.9	21.1	0	0	0	0	19.2	0	0	25	-4	1502	0.0041	0.0139
M5	13/03/25	10:40:53	1	3467	342	756.4	237	13.9	21.1	0	0	0	0	19.2	0	0	25	-4	1503	0.004	0.0139
M5	13/03/25	10:40:54	1	3468	343	756.4	236	13.9	21.1	0	0	0	0	19.2	0	0	25	-3	1504	0.004	0.014
M5	13/03/25	10:40:55	1	3469	344	756.3	236	13.9	21.1	0	0	0	0	19.2	0	0	25	-2	1505	0.004	0.014
M5	13/03/25	10:40:56	1	3470	344	756.4	236	13.9	21	0	0	0	0	19.2	0	0	25	-2	1506	0.004	0.0141
M5	13/03/25	10:40:57	1	3471	345	756.4	236	13.9	21	0	0	0	0	19.2	0	0	25	-1	1507	0.004	0.0141
M5	13/03/25	10:40:58	1	3472	345	756.4	236	14	21.1	0	0	0	0	19.2	0	0	25	-1	1508	0.004	0.0142
M5	13/03/25	10:40:59	1	3473	345	756.4	236	14	21.1	0	0	0	0	19.2	0	0	25	-1	1509	0.0039	0.0142
M5	13/03/25	10:41:00	1	3474	345	756.4	236	14	21	0	0	0	0	19.2	0	0	25	-1	1510	0.0039	0.0142
M5	13/03/25	10:41:01	1	3475	345	756.4	236	14	21	0	0	0	0	19.2	0	0	25	-1	1511	0.0039	0.0143
M5	13/03/25	10:41:02	1	3476	345	756.4	236	14	21	0	0	0	0	19.2	0	0	25	-1	1512	0.0039	0.0143
M5	13/03/25	10:41:03	1	3477	345	756.4	237	14	21	0	0	0	0	19.2	0	0	25	-1	1513	0.0039	0.0144
M5	13/03/25	10:41:04	1	3478	345	756.4	236	14	21	0	0	0	0	19.2	0	0	25	0	1514	0.0039	0.0144
M5	13/03/25	10:41:05	1	3479	346	756.4	236	14	21	0	0	0	0	19.2	0	0	25	0	1515	0.0038	0.0144
M5	13/03/25	10:41:06	1	3480	346	756.4	237	14	21	0	0	0	0	19.2	0	0	25	0	1516	0.0038	0.0145
M5	13/03/25	10:41:07	1	3481	345	756.4	237	14	21	0	0	0	0	19.2	0	0	25	0	1517	0.0038	0.0145
M5	13/03/25	10:41:08	1	3482	345	756.4	237	14	21	0	0	0	0	19.2	0	0	25	0	1518	0.0038	0.0145
M5	13/03/25	10:41:09	1	3483	346	756.4	236	14	21	0	0	0	0	19.2	0	0	25	0	1519	0.0038	0.0146
M5	13/03/25	10:41:10	1	3484	346	756.4	236	14	21	0	0	0	0	19.2	0	0	25	0	1520	0.0038	0.0146
M5	13/03/25	10:41:11	1	3485	346	756.4	237	14	21	0	0	0	0	19.2	0	0	25	0	1521	0.0038	0.0146
M5	13/03/25	10:41:12	1	3486	346	756.4	236	14	21	0	0	0	0	19.2	0	0	25	0	1522	0.0038	0.0146
M5	13/03/25	10:41:13	1	3487	346	756.4	236	14	21	0	0	0	0	19.2	0	0	25	1	1523	0.0037	0.0147
M5	13/03/25	10:41:14	1	3488	346	756.4	236	14	21	0	0	0	0	19.2	0	0	25	1	1524	0.0037	0.0147
M5	13/03/25	10:41:15	1	3489	347	756.4	236	14	21	0	0	0	0	19.2	0	0	25	1	1525	0.0037	0.0147
M5	13/03/25	10:41:16	1	3490	347	756.4	236	14	21	0	0	0	0	19.2	0	0	25	1	1526	0.0037	0.0147
M5	13/03/25	10:41:17	1	3491	347	756.4	236	14	21	0	0	0	0	19.2	0	0	25	1	1527	0.0037	0.0147
M5	13/03/25	10:41:18	1	3492	347	756.4	236	14	21	0	0	0	0	19.2	0	0	25	1	1528	0.0037	0.0148
M5	13/03/25	10:41:19	1	3493	347	756.4	236	14	21	0	0	0	0	19.2	0	0	25	1	1529	0.0037	0.0148
M5	13/03/25	10:41:20	1	3494	347	756.4	236	14	21	0	0	0	0	19.2	0	0	25	1	1530	0.0037	0.0148
M5	13/03/25	10:41:21	1	3495	347	756.3	236	14	21	0	0	0	0	19.2	0	0	25	1	1531	0.0036	0.0148
M5	13/03/25	10:41:22	1	3496	347	756.3	236	14	21	0	0	0	0	19.2	0	0	25	1	1532	0.0036	0.0148
M5	13/03/25	10:41:23	1	3497	347	756.3	236	14	21	0	0	0	0	19.2	0	0	25	1	1533	0.0036	0.0148
M5	13/03/25	10:41:25	1	3498	347	756.3	236	14	21	0	0	0	0	19.2	0	0	25	1	1534	0.0036	0.0149
M5	13/03/25	10:41:26	1	3499	347	756.4	236	14	21	0	0	0	0	19.2	0	0	25	1	1535	0.0036	0.0149
M5	13/03/25	10:41:27	1	3500	347	756.4	236	14	20.9	0	0	0	0	19.2	0	0	25	1	1536	0.0036	0.0149
M5	13/03/25	10:41:28	1	3501	347	756.4	236	14	20.9	0	0	0	0	19.2	0	0	25	1	1537	0.0036	0.0149
M5	13/03/25	10:41:29	1	3502	347	756.3	236	14	21	0	0	0	0	19.2	0	0	25	1	1538	0.0036	0.0149
M5	13/03/25	10:41:30	1	3503	346	756.3	236	14	21	0	0	0	0	19.2	0	0	25	1	1539	0.0036	0.0149
M5	13/03/25	10:41:31	1	3504	347	756.3	236	14	20.9	0	0	0	0	19.2	0	0	25	1	1540	0.0035	0.015
M5	13/03/25	10:41:32	1	3505	346	756.3	236	14	20.9	0	0	0	0	0	0	0	25	0	1541	0.0035	0.015
M5	13/03/25	10:41:33	1	3506	346	756.3	236	14	20.9	0	0	0	0	0	0	0	25	0	1542	0.0035	0.015
M5	13/03/25	10:41:34	1	3507	346	756.4	236	14	20.9	0	0	0	0	0	0	0	25	0	1543	0.0035	0.015
M5	13/03/25	10:41:35	1	3508	347	756.4	236	14	20.9	0	0	0	0	0	0	0	25	1	1544	0.0035	0.015
M5	13/03/25	10:41:36	1	3509	347	756.4	236	14	20.9	0	0	0	0	0	0	0	25	1	1545	0.0035	0.0151
M5	13/03/25	10:41:37	1	3510	347	756.3	236	14	20.9	0	0	0	0	19.2	0	0	25	1	1546	0.0035	0.0151
M5	13/03/25	10:41:38	1	3511	347	756.3	236	14	20.9	0	0	0	0	19.2	0	0	25	1	1547	0.0035	0.0151
M5	13/03/25	10:41:39	1	3512	347	756.3	236	14	20.9	0	0	0	0	19.2	0	0	25	1	1548	0.0035	0.0151
M5	13/03/25	10:41:40	1	3513	347	756.3	236	14	20.9	0	0	0	0	19.2	0	0	25	1	1549	0.0034	0.0151
M5	13/03/25	10:41:41	1	3514	346	756.3	236	14	20.9	0	0	0	0	19.2	0	0	25	1	1550	0.0034	0.0151
M5	13/03/25	10:41:42	1	3515	346	756.3	236	14	20.9	0	0	0	0	19.2	0	0	25	0	1551	0.0034	0.0152
M5	13/03/25	10:41:43	1	3516	346	756.4	236	14	20.9	0	0	0	0	19.2	0	0	25	0	1552	0.0034	0.0152
M5	13/03/25	10:41:44	1	3517	346	756.4	236	14	20.9	0	0	0	0	19.2	0	0	25	0	1553	0.0034	0.0152
M5	13/03/25	10:41:45	1	3518	346	756.4	236	14	20.9	0	0	0	0	19.2	0	0	25	0	1554	0.0034	0.0152
M5	13/03/25	10:41:46	1	3519	346	756.4	236	14	20.9	0	0	0	0	19.2	0	0	25	0	1555	0.0034	0.0152
M5	13/03/25	10:41:47	1	3520	346	756.4	235	14	20.9	0	0	0	0	19.2	0	0	25	0	1556	0.0033	0.0153
M5	13/03/25	10:41:48	1	3521	346	756.4	235	14	20.9	0	0	0	0	0	0	0	25	0	1557	0.0033	0.0153
M5	13/03/25	10:41:49	1	3522	346	756.4	236	14	20.9	0	0	0	0	0	0	0	25	0	1558	0.0033	0.0153
M5	13/03/25	10:41:50	1	3523	346	756.4	236	14	20.9	0	0	0	0	0	0	0	25	0	1559	0.0033	0.0153
M5	13/03/25	10:41:51	1	3524	346	756.4	236	14	20.9	0	0	0	0	0	0	0	25	0	1560	0.0033	0.0153
M5	13/03/25	10:41:52	1	3525	346	756.4	236	14	20.9	0	0	0	0	0	0	0	25	1	1561	0.0033	0.0153
M5	13/03/25	10:41:53	1	3526	347	756.4	236	14	20.9	0	0	0	0	19.2	0	0	25	1	1562	0.0033	0.0153
M5	13/03/25	10:41:54	1	3527	347	756.4	236	14	20.9	0	0	0	0	19.2	0	0	25	1	1563	0.0033	0.0154
M5	13/03/25	10:41:55	1	3528	347	756.4	236	14	20.9	0	0	0	0	19.2	0	0	25	1	1564	0.0033	0.0154
M5	13/03/25	10:41:56	1	3529	347	756.4	236	14	20.9	0	0	0	0	19.2	0	0	25	1	1565	0.0032	0.0154
M5	13/03/25	10:41:57	1	3530	347	756.4	235	14	20.9	0	0	0	0	19.2	0	0	25	1	1566	0.0032	0.0154
M5	13/03/25	10:41:58	1	3531	347	756.4	236	14	20.9	0	0	0	0	19.2	0	0	25	1	1567	0.0032	0.0154
M5	13/03/25	10:41:59	1	3532	347	756.4	236	14	20.9	0	0	0	0	19.2	0	0	25	1	1568	0.0032	0.0154
M5	13/03/25	10:42:00	1	3533	347	756.4	236	14	20.9	0	0	0	0	19.2	0	0	25	1	1569	0.0032	0.0154
M5	13/03/25	10:42:01	1	3534	347	756.4	235	14	20.8	0	0	0	0	19.2	0	0	25	1	1570	0.0032	0.0154
M5	13/03/25	10:42:02	1	3535	347	756.4	235	14	20.8	0	0	0	0	19.2	0	0	25	1	1571	0.0032	0.0154
M5	13/03/25	10:42:03	1	3536	347	756.4	235	14	20.8	0	0	0	0	19.2	0	0	25	1	1572	0.0032	0.0154
M5	13/03/25	10:42:04	1	3537	347	756.4	235	14	20.8	0	0	0	0	19.2	0	0	25	1	1573	0.0032	0.0155
M5	13/03/25	10:42:05	1	3538	347	756.4	235	14	20.9	0	0	0	0	19.2	0	0	25	1	1574	0.0032	0.0155
M5	13/03/25	10:42:06	1	3539	347	756.4	235	14	20.9	0	0	0	0	19.2	0	0	25	1	1575	0.0032	0.0155
M5	13/03/25	10:42:07	1	3540	347	756.4	235	14	20.8	0	0	0	0	19.2	0	0	25	1	1576	0.0031	0.0155
M5	13/03/25	10:42:08	1	3541	347	756.4	235	14	20.8	0	0	0	0	19.2	0	0	25	1	1577	0.0031	0.0155
M5	13/03/25	10:42:09	1	3542	347	756.4	235	14	20.8	0	0	0	0	19.2	0	0	25	1	1578	0.0031	0.0155
M5	13/03/25	10:42:10	1	3543	347	756.4	235	14	20.8	0	0	0	0	19.2	0	0	25	1	1579	0.0031	0.0155
M5	13/03/25	10:42:11	1	3544	347	756.4	235	14	20.8	0	0	0	0	19.2	0	0	25	1	1580	0.0031	0.0155
M5	13/03/25	10:42:12	1	3545	347	756.4	235	14	20.8	0	0	0	0	19.2	0	0	25	1	1581	0.0031	0.0155
M5	13/03/25	10:42:13	1	3546	347	756.4	236	14	20.8	0	0	0	0	19.2	0	0	25	1	1582	0.0031	0.0155
M5	13/03/25	10:42:14	1	3547	347	756.4	235	14	20.8	0	0	0	0	19.2	0	0	25	1	1583	0.0031	0.0155
M5	13/03/25	10:42:15	1	3548	347	756.4	235	14	20.8	0	0	0	0	19.2	0	0	25	1	1584	0.0031	0.0155
M5	13/03/25	10:42:16	1	3549	347	756.4	235	14	20.8	0	0	0	0	19.2	0	0	25	1	1585	0.003	0.0155
M5	13/03/25	10:42:17	1	3550	347	756.4	235	14	20.8	0	0	0	0	19.2	0	0	25	1	1586	0.003	0.0155
M5	13/03/25	10:42:18	1	3551	347	756.4	236	14	20.8	0	0	0	0	19.2	0	0	25	1	1587	0.003	0.0156
M5	13/03/25	10:42:19	1	3552	347	756.4	235	14	20.8	0	0	0	0	19.2	0	0	25	1	1588	0.003	0.0156
M5	13/03/25	10:42:20	1	3553	347	756.4	235	14	20.8	0	0	0	0	0	0	0	25	1	1589	0.003	0.0156
M5	13/03/25	10:42:21	1	3554	346	756.4	235	14	20.8	0	0	0	0	0	0	0	25	1	1590	0.003	0.0156
M5	13/03/25	10:42:22	1	3555	346	756.4	235	14	20.8	0	0	0	0	0	0	0	25	1	1591	0.003	0.0156
M5	13/03/25	10:42:23	1	3556	346	756.4	235	14	20.8	0	0	0	0	0	0	0	25	1	1592	0.003	0.0156
M5	13/03/25	10:42:24	1	3557	347	756.4	236	14	20.8	0	0	0	0	0	0	0	25	1	1593	0.003	0.0156
M5	13/03/25	10:42:25	1	3558	347	756.4	236	14	20.8	0	0	0	0	19.3	0	0	25	1	1594	0.0029	0.0156
M5	13/03/25	10:42:26	1	3559	347	756.4	236	14	20.8	0	0	0	0	19.3	0	0	25	1	1595	0.0029	0.0156
M5	13/03/25	10:42:27	1	3560	347	756.4	236	14	20.8	0	0	0	0	19.3	0	0	25	1	1596	0.0029	0.0156
M5	13/03/25	10:42:28	1	3561	347	756.4	236	14	20.8	0	0	0	0	19.3	0	0	25	1	1597	0.0029	0.0156
M5	13/03/25	10:42:29	1	3562	347	756.4	235	14	20.7	0	0	0	0	19.3	0	0	25	1	1598	0.0029	0.0156
M5	13/03/25	10:42:30	1	3563	347	756.4	236	14	20.7	0	0	0	0	19.3	0	0	25	1	1599	0.0029	0.0157
M5	13/03/25	10:42:31	1	3564	346	756.4	236	14	20.7	0	0	0	0	19.3	0	0	25	1	1600	0.0029	0.0157
M5	13/03/25	10:42:32	1	3565	347	756.4	235	14	20.7	0	0	0	0	19.3	0	0	25	1	1601	0.0029	0.0157
M5	13/03/25	10:42:33	1	3566	347	756.4	236	14	20.7	0	0	0	0	19.3	0	0	25	1	1602	0.0029	0.0157
M5	13/03/25	10:42:34	1	3567	347	756.4	236	14	20.7	0	0	0	0	19.3	0	0	25	1	1603	0.0029	0.0157
M5	13/03/25	10:42:35	1	3568	347	756.4	235	14	20.7	0	0	0	0	19.3	0	0	25	1	1604	0.0029	0.0157
M5	13/03/25	10:42:36	1	3569	347	756.4	235	14	20.7	0	0	0	0	19.3	0	0	25	1	1605	0.0028	0.0157
M5	13/03/25	10:42:37	1	3570	347	756.4	235	14	20.7	0	0	0	0	19.3	0	0	25	1	1606	0.0028	0.0157
M5	13/03/25	10:42:39	1	3571	347	756.4	236	14	20.7	0	0	0	0	19.3	0	0	25	1	1607	0.0028	0.0157
M5	13/03/25	10:42:40	1	3572	347	756.4	235	14	20.7	0	0	0	0	19.3	0	0	25	1	1608	0.0028	0.0157
M5	13/03/25	10:42:41	1	3573	347	756.4	235	14	20.7	0	0	0	0	19.3	0	0	25	1	1609	0.0028	0.0157
M5	13/03/25	10:42:42	1	3574	347	756.4	235	14	20.7	0	0	0	0	19.3	0	0	25	1	1610	0.0028	0.0157
M5	13/03/25	10:42:43	1	3575	347	756.4	236	14	20.7	0	0	0	0	19.3	0	0	25	1	1611	0.0028	0.0157
M5	13/03/25	10:42:44	1	3576	347	756.4	235	14	20.7	0	0	0	0	19.3	0	0	25	1	1612	0.0028	0.0157
M5	13/03/25	10:42:45	1	3577	347	756.4	236	14	20.7	0	0	0	0	19.3	0	0	25	1	1613	0.0028	0.0157
M5	13/03/25	10:42:46	1	3578	347	756.4	236	14	20.7	0	0	0	0	19.3	0	0	25	1	1614	0.0028	0.0157
M5	13/03/25	10:42:47	1	3579	347	756.4	236	14	20.7	0	0	0	0	19.3	0	0	25	1	1615	0.0027	0.0157
M5	13/03/25	10:42:48	1	3580	347	756.4	236	14	20.7	0	0	0	0	19.3	0	0	25	1	1616	0.0027	0.0157
M5	13/03/25	10:42:49	1	3581	347	756.4	236	14	20.7	0	0	0	0	19.3	0	0	25	1	1617	0.0027	0.0157
M5	13/03/25	10:42:50	1	3582	347	756.4	236	14	20.7	0	0	0	0	19.3	0	0	25	1	1618	0.0027	0.0157
M5	13/03/25	10:42:51	1	3583	347	756.4	236	14	20.7	0	0	0	0	19.3	0	0	25	1	1619	0.0027	0.0157
M5	13/03/25	10:42:52	1	3584	347	756.4	235	14	20.7	0	0	0	0	19.3	0	0	25	1	1620	0.0027	0.0157
M5	13/03/25	10:42:53	1	3585	347	756.4	236	14	20.7	0	0	0	0	19.3	0	0	25	1	1621	0.0027	0.0157
M5	13/03/25	10:42:54	1	3586	347	756.4	236	14	20.7	0	0	0	0	19.3	0	0	25	1	1622	0.0027	0.0158
M5	13/03/25	10:42:55	1	3587	347	756.4	236	14	20.7	0	0	0	0	19.3	0	0	25	1	1623	0.0027	0.0158
M5	13/03/25	10:42:56	1	3588	347	756.4	236	14	20.7	0	0	0	0	19.3	0	0	25	1	1624	0.0027	0.0158
M5	13/03/25	10:42:57	1	3589	347	756.4	235	14	20.7	0	0	0	0	19.3	0	0	25	1	1625	0.0027	0.0158
M5	13/03/25	10:42:58	1	3590	346	756.4	235	14	20.7	0	0	0	0	19.3	0	0	25	1	1626	0.0027	0.0158
M5	13/03/25	10:42:59	1	3591	346	756.4	236	14	20.7	0	0	0	0	19.3	0	0	25	1	1627	0.0026	0.0158
M5	13/03/25	10:43:00	1	3592	347	756.4	236	14	20.7	0	0	0	0	19.3	0	0	25	1	1628	0.0026	0.0158
M5	13/03/25	10:43:01	1	3593	347	756.4	236	14	20.7	0	0	0	0	19.3	0	0	25	1	1629	0.0026	0.0158
M5	13/03/25	10:43:02	1	3594	347	756.4	236	14	20.7	0	0	0	0	19.3	0	0	25	1	1630	0.0026	0.0158
M5	13/03/25	10:43:03	1	3595	347	756.4	235	14	20.7	0	0	0	0	19.3	0	0	25	1	1631	0.0026	0.0158
M5	13/03/25	10:43:04	1	3596	347	756.4	235	14	20.7	0	0	0	0	19.3	0	0	25	1	1632	0.0026	0.0158
M5	13/03/25	10:43:05	1	3597	347	756.4	235	14	20.7	0	0	0	0	19.3	0	0	25	1	1633	0.0026	0.0158
M5	13/03/25	10:43:06	1	3598	347	756.4	235	14	20.7	0	0	0	0	19.3	0	0	25	1	1634	0.0026	0.0158
M5	13/03/25	10:43:07	1	3599	347	756.4	235	14	20.7	0	0	0	0	19.3	0	0	25	1	1635	0.0026	0.0158
M5	13/03/25	10:43:08	1	3600	347	756.4	235	13.9	20.6	0	0	0	0	19.3	0	0	25	1	1636	0.0026	0.0158
M5	13/03/25	10:43:09	1	3601	347	756.4	235	13.9	20.6	0	0	0	0	19.3	0	0	25	1	1637	0.0025	0.0158
M5	13/03/25	10:43:10	1	3602	347	756.4	235	14	20.7	0	0	0	0	19.3	0	0	25	1	1638	0.0025	0.0158
M5	13/03/25	10:43:11	1	3603	347	756.4	236	14	20.7	0	0	0	0	19.3	0	0	25	1	1639	0.0025	0.0158
M5	13/03/25	10:43:12	1	3604	347	756.4	235	14	20.7	0	0	0	0	19.3	0	0	25	1	1640	0.0025	0.0158
M5	13/03/25	10:43:13	1	3605	347	756.4	235	14	20.7	0	0	0	0	19.3	0	0	25	1	1641	0.0025	0.0158
M5	13/03/25	10:43:14	1	3606	347	756.4	235	14	20.7	0	0	0	0	19.3	0	0	25	1	1642	0.0025	0.0158
M5	13/03/25	10:43:15	1	3607	346	756.4	235	14	20.7	0	0	0	0	19.3	0	0	25	1	1643	0.0025	0.0158
M5	13/03/25	10:43:16	1	3608	346	756.4	235	13.9	20.6	0	0	0	0	19.3	0	0	25	0	1644	0.0025	0.0158
M5	13/03/25	10:43:17	1	3609	346	756.4	235	13.9	20.6	0	0	0	0	19.3	0	0	25	0	1645	0.0025	0.0158
M5	13/03/25	10:43:18	1	3610	346	756.4	235	14	20.7	0	0	0	0	19.3	0	0	25	0	1646	0.0025	0.0158
M5	13/03/25	10:43:19	1	3611	346	756.4	235	14	20.7	0	0	0	0	19.3	0	0	25	0	1647	0.0025	0.0158
M5	13/03/25	10:43:20	1	3612	346	756.4	235	14	20.6	0	0	0	0	19.3	0	0	25	0	1648	0.0024	0.0158
M5	13/03/25	10:43:21	1	3613	346	756.4	235	14	20.6	0	0	0	0	19.3	0	0	25	0	1649	0.0024	0.0158
M5	13/03/25	10:43:22	1	3614	346	756.4	235	14	20.6	0	0	0	0	19.3	0	0	25	0	1650	0.0024	0.0158
M5	13/03/25	10:43:23	1	3615	346	756.4	235	14	20.6	0	0	0	0	19.3	0	0	25	0	1651	0.0024	0.0159
M5	13/03/25	10:43:24	1	3616	346	756.4	235	14	20.6	0	0	0	0	19.3	0	0	25	0	1652	0.0024	0.0159
M5	13/03/25	10:43:25	1	3617	346	756.4	235	14	20.6	0	0	0	0	19.3	0	0	25	0	1653	0.0024	0.0159
M5	13/03/25	10:43:26	1	3618	346	756.4	235	14	20.6	0	0	0	0	19.3	0	0	25	0	1654	0.0024	0.0159
M5	13/03/25	10:43:27	1	3619	346	756.4	235	14	20.6	0	0	0	0	19.3	0	0	25	0	1655	0.0024	0.0159
M5	13/03/25	10:43:28	1	3620	346	756.4	235	13.9	20.6	0	0	0	0	19.3	0	0	25	0	1656	0.0024	0.0159
M5	13/03/25	10:43:29	1	3621	346	756.4	235	13.9	20.6	0	0	0	0	19.3	0	0	25	0	1657	0.0024	0.0159
M5	13/03/25	10:43:30	1	3622	346	756.4	235	14	20.6	0	0	0	0	19.4	0	0	25	0	1658	0.0024	0.0159
M5	13/03/25	10:43:31	1	3623	346	756.4	235	14	20.6	0	0	0	0	19.4	0	0	25	0	1659	0.0023	0.0159
M5	13/03/25	10:43:32	1	3624	346	756.4	235	13.9	20.6	0	0	0	0	19.4	0	0	25	0	1660	0.0023	0.0159
M5	13/03/25	10:43:33	1	3625	346	756.4	235	13.9	20.6	0	0	0	0	19.4	0	0	25	0	1661	0.0023	0.0159
M5	13/03/25	10:43:34	1	3626	346	756.4	235	14	20.6	0	0	0	0	19.4	0	0	25	0	1662	0.0023	0.0159
M5	13/03/25	10:43:35	1	3627	346	756.4	235	14	20.6	0	0	0	0	19.4	0	0	25	0	1663	0.0023	0.0159
M5	13/03/25	10:43:36	1	3628	346	756.4	235	14	20.6	0	0	0	0	19.4	0	0	25	0	1664	0.0023	0.0159
M5	13/03/25	10:43:37	1	3629	346	756.4	235	14	20.6	0	0	0	0	19.4	0	0	25	0	1665	0.0023	0.0159
M5	13/03/25	10:43:38	1	3630	346	756.4	235	13.9	20.6	0	0	0	0	19.4	0	0	25	1	1666	0.0023	0.0159
M5	13/03/25	10:43:39	1	3631	346	756.4	235	13.9	20.6	0	0	0	0	19.4	0	0	25	1	1667	0.0023	0.0159
M5	13/03/25	10:43:40	1	3632	346	756.4	236	14	20.6	0	0	0	0	19.4	0	0	25	1	1668	0.0023	0.0159
M5	13/03/25	10:43:41	1	3633	346	756.4	235	14	20.6	0	0	0	0	19.4	0	0	25	0	1669	0.0023	0.0159
M5	13/03/25	10:43:42	1	3634	346	756.4	235	13.9	20.6	0	0	0	0	19.4	0	0	25	0	1670	0.0022	0.0159
M5	13/03/25	10:43:43	1	3635	346	756.4	235	13.9	20.6	0	0	0	0	19.4	0	0	25	0	1671	0.0022	0.0159
M5	13/03/25	10:43:44	1	3636	346	756.4	235	13.9	20.6	0	0	0	0	19.4	0	0	25	1	1672	0.0022	0.0159
M5	13/03/25	10:43:45	1	3637	346	756.4	235	13.9	20.6	0	0	0	0	19.4	0	0	25	1	1673	0.0022	0.0159
M5	13/03/25	10:43:46	1	3638	346	756.4	235	13.9	20.6	0	0	0	0	19.4	0	0	25	0	1674	0.0022	0.0159
M5	13/03/25	10:43:47	1	3639	346	756.4	235	13.9	20.6	0	0	0	0	19.4	0	0	25	0	1675	0.0022	0.0159
M5	13/03/25	10:43:48	1	3640	346	756.4	235	13.9	20.6	0	0	0	0	19.4	0	0	25	0	1676	0.0022	0.0159
M5	13/03/25	10:43:49	1	3641	346	756.4	235	13.9	20.6	0	0	0	0	19.4	0	0	25	0	1677	0.0022	0.0159
M5	13/03/25	10:43:50	1	3642	346	756.4	235	13.9	20.6	0	0	0	0	19.4	0	0	25	0	1678	0.0022	0.0159
M5	13/03/25	10:43:51	1	3643	346	756.4	235	13.9	20.6	0	0	0	0	19.4	0	0	25	0	1679	0.0022	0.0159
M5	13/03/25	10:43:52	1	3644	346	756.4	235	14	20.6	0	0	0	0	19.4	0	0	25	0	1680	0.0022	0.0159
M5	13/03/25	10:43:54	1	3645	346	756.4	235	14	20.6	0	0	0	0	19.4	0	0	25	0	1681	0.0022	0.0159
M5	13/03/25	10:43:55	1	3646	346	756.4	235	13.9	20.6	0	0	0	0	19.4	0	0	25	0	1682	0.0021	0.0159
M5	13/03/25	10:43:56	1	3647	346	756.4	235	13.9	20.6	0	0	0	0	19.4	0	0	25	0	1683	0.0021	0.0159
M5	13/03/25	10:43:57	1	3648	346	756.4	235	13.9	20.6	0	0	0	0	19.4	0	0	25	0	1684	0.0021	0.0159
M5	13/03/25	10:43:58	1	3649	346	756.4	235	13.9	20.6	0	0	0	0	19.4	0	0	25	0	1685	0.0021	0.0159
M5	13/03/25	10:43:59	1	3650	346	756.4	235	13.9	20.6	0	0	0	0	19.4	0	0	25	0	1686	0.0021	0.0159
M5	13/03/25	10:44:00	1	3651	346	756.4	235	13.9	20.6	0	0	0	0	19.4	0	0	25	0	1687	0.0021	0.0159
M5	13/03/25	10:44:01	1	3652	346	756.4	235	13.9	20.6	0	0	0	0	19.4	0	0	25	0	1688	0.0021	0.0159
M5	13/03/25	10:44:02	1	3653	346	756.4	235	13.9	20.6	0	0	0	0	19.4	0	0	25	0	1689	0.0021	0.0159
M5	13/03/25	10:44:03	1	3654	346	756.4	235	13.9	20.6	0	0	0	0	19.4	0	0	25	0	1690	0.0021	0.0159
M5	13/03/25	10:44:04	1	3655	346	756.4	235	13.9	20.6	0	0	0	0	19.4	0	0	25	0	1691	0.0021	0.0159
M5	13/03/25	10:44:05	1	3656	346	756.4	235	14	20.6	0	0	0	0	19.4	0	0	25	0	1692	0.0021	0.0159
M5	13/03/25	10:44:06	1	3657	346	756.4	235	14	20.6	0	0	0	0	19.4	0	0	25	0	1693	0.002	0.0159
M5	13/03/25	10:44:07	1	3658	346	756.4	235	13.9	20.6	0	0	0	0	19.4	0	0	25	0	1694	0.002	0.0159
M5	13/03/25	10:44:08	1	3659	346	756.4	235	13.9	20.6	0	0	0	0	19.4	0	0	25	0	1695	0.002	0.016
M5	13/03/25	10:44:09	1	3660	345	756.4	235	13.9	20.5	0	0	0	0	19.4	0	0	25	0	1696	0.002	0.016
M5	13/03/25	10:44:10	1	3661	345	756.4	235	13.9	20.5	0	0	0	0	19.4	0	0	25	0	1697	0.002	0.016
M5	13/03/25	10:44:11	1	3662	346	756.4	235	13.9	20.6	0	0	0	0	19.4	0	0	25	0	1698	0.002	0.016
M5	13/03/25	10:44:12	1	3663	346	756.4	235	13.9	20.6	0	0	0	0	19.4	0	0	25	0	1699	0.002	0.016
M5	13/03/25	10:44:13	1	3664	346	756.4	235	13.9	20.6	0	0	0	0	19.4	0	0	25	0	1700	0.002	0.016
M5	13/03/25	10:44:14	1	3665	346	756.4	235	13.9	20.6	0	0	0	0	19.4	0	0	25	0	1701	0.002	0.016
M5	13/03/25	10:44:15	1	3666	346	756.4	235	13.9	20.5	0	0	0	0	19.4	0	0	25	0	1702	0.002	0.016
M5	13/03/25	10:44:16	1	3667	345	756.4	235	13.9	20.5	0	0	0	0	19.4	0	0	25	0	1703	0.002	0.016
M5	13/03/25	10:44:17	1	3668	345	756.4	235	14	20.6	0	0	0	0	19.4	0	0	25	0	1704	0.002	0.016
M5	13/03/25	10:44:18	1	3669	345	756.4	235	14	20.6	0	0	0	0	19.4	0	0	25	0	1705	0.0019	0.016
M5	13/03/25	10:44:19	1	3670	345	756.4	235	13.9	20.5	0	0	0	0	19.5	0	0	25	0	1706	0.0019	0.016
M5	13/03/25	10:44:20	1	3671	345	756.4	235	13.9	20.5	0	0	0	0	19.5	0	0	25	-1	1707	0.0019	0.016
M5	13/03/25	10:44:21	1	3672	345	756.4	235	14	20.6	0	0	0	0	19.5	0	0	25	-1	1708	0.0019	0.016
M5	13/03/25	10:44:22	1	3673	345	756.3	235	14	20.6	0	0	0	0	19.5	0	0	25	-1	1709	0.0019	0.016
M5	13/03/25	10:44:23	1	3674	346	756.3	235	13.9	20.5	0	0	0	0	19.5	0	0	25	0	1710	0.0019	0.016
M5	13/03/25	10:44:24	1	3675	346	756.3	235	13.9	20.5	0	0	0	0	19.5	0	0	25	0	1711	0.0019	0.016
M5	13/03/25	10:44:25	1	3676	345	756.4	235	13.9	20.5	0	0	0	0	19.5	0	0	25	0	1712	0.0019	0.016
M5	13/03/25	10:44:26	1	3677	345	756.3	235	13.9	20.5	0	0	0	0	19.5	0	0	25	-1	1713	0.0019	0.016
M5	13/03/25	10:44:27	1	3678	345	756.4	235	13.9	20.5	0	0	0	0	19.5	0	0	25	-1	1714	0.0019	0.016
M5	13/03/25	10:44:28	1	3679	345	756.4	235	13.9	20.5	0	0	0	0	19.5	0	0	25	0	1715	0.0018	0.016
M5	13/03/25	10:44:29	1	3680	346	756.3	235	14	20.6	0	0	0	0	19.5	0	0	25	0	1716	0.0018	0.016
M5	13/03/25	10:44:30	1	3681	346	756.4	235	14	20.6	0	0	0	0	19.5	0	0	25	0	1717	0.0018	0.016
M5	13/03/25	10:44:31	1	3682	346	756.3	235	13.9	20.5	0	0	0	0	19.5	0	0	25	0	1718	0.0018	0.016
M5	13/03/25	10:44:32	1	3683	346	756.4	235	13.9	20.5	0	0	0	0	19.5	0	0	25	0	1719	0.0018	0.016
M5	13/03/25	10:44:33	1	3684	346	756.4	235	13.9	20.5	0	0	0	0	19.5	0	0	25	0	1720	0.0018	0.016
M5	13/03/25	10:44:34	1	3685	345	756.4	235	13.9	20.5	0	0	0	0	19.5	0	0	25	0	1721	0.0018	0.016
M5	13/03/25	10:44:35	1	3686	345	756.4	235	13.9	20.5	0	0	0	0	19.5	0	0	25	0	1722	0.0018	0.016
M5	13/03/25	10:44:36	1	3687	345	756.4	235	13.9	20.5	0	0	0	0	19.5	0	0	25	0	1723	0.0018	0.016
M5	13/03/25	10:44:37	1	3688	345	756.4	235	13.9	20.5	0	0	0	0	19.5	0	0	25	-1	1724	0.0018	0.016
M5	13/03/25	10:44:38	1	3689	345	756.3	235	13.9	20.5	0	0	0	0	19.5	0	0	25	-1	1725	0.0018	0.016
M5	13/03/25	10:44:39	1	3690	345	756.4	235	14	20.5	0	0	0	0	19.5	0	0	25	-1	1726	0.0018	0.016
M5	13/03/25	10:44:40	1	3691	345	756.4	235	14	20.5	0	0	0	0	19.5	0	0	25	-1	1727	0.0017	0.016
M5	13/03/25	10:44:41	1	3692	345	756.4	235	13.9	20.5	0	0	0	0	19.5	0	0	25	-1	1728	0.0017	0.016
M5	13/03/25	10:44:42	1	3693	345	756.4	235	13.9	20.5	0	0	0	0	19.5	0	0	25	-1	1729	0.0017	0.016
M5	13/03/25	10:44:43	1	3694	345	756.4	235	13.9	20.5	0	0	0	0	19.5	0	0	25	-1	1730	0.0017	0.016
M5	13/03/25	10:44:44	1	3695	345	756.3	235	13.9	20.5	0	0	0	0	19.5	0	0	25	-1	1731	0.0017	0.016
M5	13/03/25	10:44:45	1	3696	345	756.4	235	13.9	20.5	0	0	0	0	19.5	0	0	25	-1	1732	0.0017	0.016
M5	13/03/25	10:44:46	1	3697	345	756.4	235	13.9	20.5	0	0	0	0	19.5	0	0	25	-1	1733	0.0017	0.016
M5	13/03/25	10:44:47	1	3698	345	756.3	235	13.9	20.5	0	0	0	0	19.5	0	0	25	-1	1734	0.0017	0.016
M5	13/03/25	10:44:48	1	3699	345	756.3	235	13.9	20.5	0	0	0	0	19.5	0	0	25	-1	1735	0.0017	0.016
M5	13/03/25	10:44:49	1	3700	345	756.3	235	13.9	20.5	0	0	0	0	19.5	0	0	25	-1	1736	0.0017	0.016
M5	13/03/25	10:44:50	1	3701	345	756.4	235	13.9	20.5	0	0	0	0	19.5	0	0	25	-1	1737	0.0017	0.0161
M5	13/03/25	10:44:51	1	3702	345	756.4	236	13.9	20.5	0	0	0	0	19.5	0	0	25	-1	1738	0.0016	0.0161
M5	13/03/25	10:44:52	1	3703	345	756.4	236	13.9	20.5	0	0	0	0	19.5	0	0	25	-1	1739	0.0016	0.0161
M5	13/03/25	10:44:53	1	3704	345	756.4	235	13.9	20.5	0	0	0	0	19.5	0	0	25	-1	1740	0.0016	0.0161
M5	13/03/25	10:44:54	1	3705	345	756.4	235	13.9	20.5	0	0	0	0	19.5	0	0	25	-1	1741	0.0016	0.0161
M5	13/03/25	10:44:55	1	3706	345	756.3	235	13.9	20.5	0	0	0	0	19.5	0	0	25	-1	1742	0.0016	0.0161
M5	13/03/25	10:44:56	1	3707	345	756.4	235	13.9	20.5	0	0	0	0	19.5	0	0	25	-1	1743	0.0016	0.0161
M5	13/03/25	10:44:57	1	3708	344	756.4	235	13.9	20.5	0	0	0	0	19.5	0	0	25	-1	1744	0.0016	0.0161
M5	13/03/25	10:44:58	1	3709	344	756.4	235	13.9	20.5	0	0	0	0	19.5	0	0	25	-1	1745	0.0016	0.0161
M5	13/03/25	10:44:59	1	3710	344	756.4	235	13.9	20.5	0	0	0	0	19.5	0	0	25	-2	1746	0.0016	0.0161
M5	13/03/25	10:45:00	1	3711	344	756.3	235	13.9	20.5	0	0	0	0	19.5	0	0	25	-2	1747	0.0015	0.0161
M5	13/03/25	10:45:01	1	3712	344	756.4	235	13.9	20.5	0	0	0	0	19.5	0	0	25	-2	1748	0.0015	0.0161
M5	13/03/25	10:45:02	1	3713	344	756.4	235	13.9	20.5	0	0	0	0	0	0	0	25	-2	1749	0.0015	0.0161
M5	13/03/25	10:45:03	1	3714	344	756.4	235	13.9	20.5	0	0	0	0	0	0	0	25	-1	1750	0.0015	0.0161
M5	13/03/25	10:45:04	1	3715	345	756.4	235	13.9	20.5	0	0	0	0	0	0	0	25	-1	1751	0.0015	0.0161
M5	13/03/25	10:45:05	1	3716	345	756.4	235	13.9	20.5	0	0	0	0	0	0	0	25	-1	1752	0.0015	0.0161
M5	13/03/25	10:45:06	1	3717	345	756.3	235	13.9	20.5	0	0	0	0	0	0	0	25	-1	1753	0.0015	0.0161
M5	13/03/25	10:45:08	1	3718	345	756.3	235	13.9	20.5	0	0	0	0	19.6	0	0	25	-1	1754	0.0015	0.0161
M5	13/03/25	10:45:09	1	3719	345	756.3	235	13.9	20.5	0	0	0	0	19.6	0	0	25	-1	1755	0.0015	0.0161
M5	13/03/25	10:45:10	1	3720	345	756.3	236	13.9	20.5	0	0	0	0	19.6	0	0	25	-1	1756	0.0015	0.0161
M5	13/03/25	10:45:11	1	3721	345	756.3	236	13.9	20.5	0	0	0	0	19.6	0	0	25	-1	1757	0.0015	0.0161
M5	13/03/25	10:45:12	1	3722	345	756.3	236	13.9	20.5	0	0	0	0	19.6	0	0	25	-1	1758	0.0014	0.0161
M5	13/03/25	10:45:13	1	3723	344	756.3	235	13.9	20.5	0	0	0	0	19.6	0	0	25	-2	1759	0.0014	0.0161
M5	13/03/25	10:45:14	1	3724	344	756.3	236	13.9	20.5	0	0	0	0	19.6	0	0	25	-2	1760	0.0014	0.0161
M5	13/03/25	10:45:15	1	3725	344	756.3	236	13.9	20.5	0	0	0	0	19.6	0	0	25	-2	1761	0.0014	0.0161
M5	13/03/25	10:45:16	1	3726	344	756.3	235	13.9	20.5	0	0	0	0	19.6	0	0	25	-2	1762	0.0014	0.0161
M5	13/03/25	10:45:17	1	3727	344	756.3	236	13.9	20.5	0	0	0	0	19.6	0	0	25	-2	1763	0.0014	0.0161
M5	13/03/25	10:45:18	1	3728	344	756.3	235	13.9	20.5	0	0	0	0	19.6	0	0	25	-2	1764	0.0014	0.0161
M5	13/03/25	10:45:19	1	3729	344	756.3	235	13.9	20.5	0	0	0	0	0	0	0	25	-1	1765	0.0014	0.0161
M5	13/03/25	10:45:20	1	3730	344	756.4	236	13.9	20.5	0	0	0	0	0	0	0	25	-1	1766	0.0014	0.0161
M5	13/03/25	10:45:21	1	3731	345	756.4	236	13.9	20.5	0	0	0	0	0	0	0	25	-1	1767	0.0014	0.0161
M5	13/03/25	10:45:22	1	3732	345	756.4	235	13.9	20.5	0	0	0	0	0	0	0	25	-1	1768	0.0013	0.0161
M5	13/03/25	10:45:23	1	3733	345	756.4	236	13.9	20.5	0	0	0	0	0	0	0	25	-1	1769	0.0013	0.0161
M5	13/03/25	10:45:24	1	3734	344	756.4	236	13.8	20.5	0	0	0	0	19.6	0	0	25	-1	1770	0.0013	0.0161
M5	13/03/25	10:45:25	1	3735	344	756.4	235	13.8	20.5	0	0	0	0	19.6	0	0	25	-1	1771	0.0013	0.0161
M5	13/03/25	10:45:26	1	3736	344	756.4	235	13.9	20.5	0	0	0	0	19.6	0	0	25	-1	1772	0.0013	0.0161
M5	13/03/25	10:45:27	1	3737	344	756.4	235	13.9	20.5	0	0	0	0	19.6	0	0	25	-1	1773	0.0013	0.0161
M5	13/03/25	10:45:28	1	3738	344	756.4	235	13.8	20.5	0	0	0	0	19.6	0	0	25	-2	1774	0.0013	0.0161
M5	13/03/25	10:45:29	1	3739	344	756.4	235	13.8	20.5	0	0	0	0	19.6	0	0	25	-1	1775	0.0013	0.0161
M5	13/03/25	10:45:30	1	3740	345	756.4	235	13.8	20.5	0	0	0	0	19.6	0	0	25	-1	1776	0.0013	0.0161
M5	13/03/25	10:45:31	1	3741	345	756.4	235	13.8	20.5	0	0	0	0	19.6	0	0	25	-1	1777	0.0013	0.0161
M5	13/03/25	10:45:32	1	3742	345	756.4	235	13.8	20.5	0	0	0	0	19.6	0	0	25	-1	1778	0.0013	0.0161
M5	13/03/25	10:45:33	1	3743	345	756.4	235	13.8	20.5	0	0	0	0	19.6	0	0	25	-1	1779	0.0012	0.0161
M5	13/03/25	10:45:34	1	3744	345	756.4	235	13.8	20.5	0	0	0	0	19.6	0	0	25	-1	1780	0.0012	0.0161
M5	13/03/25	10:45:35	1	3745	345	756.4	235	13.8	20.5	0	0	0	0	19.6	0	0	25	-1	1781	0.0012	0.0161
M5	13/03/25	10:45:36	1	3746	345	756.4	235	13.8	20.5	0	0	0	0	19.6	0	0	25	-1	1782	0.0012	0.0161
M5	13/03/25	10:45:37	1	3747	345	756.4	236	13.8	20.5	0	0	0	0	19.6	0	0	25	-1	1783	0.0012	0.0161
M5	13/03/25	10:45:38	1	3748	345	756.4	236	13.8	20.5	0	0	0	0	19.6	0	0	25	-1	1784	0.0012	0.0161
M5	13/03/25	10:45:39	1	3749	345	756.4	236	13.8	20.5	0	0	0	0	19.6	0	0	25	-1	1785	0.0012	0.0161
M5	13/03/25	10:45:40	1	3750	345	756.3	235	13.8	20.5	0	0	0	0	19.6	0	0	25	-1	1786	0.0012	0.0161
M5	13/03/25	10:45:41	1	3751	345	756.4	235	13.8	20.5	0	0	0	0	19.6	0	0	25	-1	1787	0.0012	0.0161
M5	13/03/25	10:45:42	1	3752	345	756.4	235	13.8	20.5	0	0	0	0	19.6	0	0	25	-1	1788	0.0012	0.0161
M5	13/03/25	10:45:43	1	3753	345	756.4	235	13.8	20.5	0	0	0	0	19.6	0	0	25	-1	1789	0.0012	0.0161
M5	13/03/25	10:45:44	1	3754	345	756.4	235	13.8	20.5	0	0	0	0	19.6	0	0	25	-1	1790	0.0012	0.0161
M5	13/03/25	10:45:45	1	3755	345	756.4	236	13.8	20.5	0	0	0	0	19.6	0	0	25	-1	1791	0.0011	0.0161
M5	13/03/25	10:45:46	1	3756	345	756.4	235	13.8	20.5	0	0	0	0	19.6	0	0	25	-1	1792	0.0011	0.0161
M5	13/03/25	10:45:47	1	3757	345	756.4	235	13.8	20.5	0	0	0	0	19.6	0	0	25	-1	1793	0.0011	0.0161
M5	13/03/25	10:45:48	1	3758	344	756.4	235	13.8	20.5	0	0	0	0	19.6	0	0	25	-2	1794	0.0011	0.0161
M5	13/03/25	10:45:49	1	3759	344	756.3	235	13.8	20.5	0	0	0	0	19.6	0	0	25	-2	1795	0.0011	0.0161
M5	13/03/25	10:45:50	1	3760	344	756.4	235	13.8	20.5	0	0	0	0	19.6	0	0	25	-2	1796	0.0011	0.0161
M5	13/03/25	10:45:51	1	3761	344	756.4	235	13.8	20.5	0	0	0	0	19.6	0	0	25	-2	1797	0.0011	0.0161
M5	13/03/25	10:45:52	1	3762	344	756.4	235	13.8	20.5	0	0	0	0	19.6	0	0	25	-2	1798	0.0011	0.0161
M5	13/03/25	10:45:53	1	3763	344	756.4	236	13.8	20.5	0	0	0	0	19.6	0	0	25	-2	1799	0.0011	0.0161
M5	13/03/25	10:45:54	1	3764	344	756.4	236	13.8	20.5	0	0	0	0	19.6	0	0	25	-2	1800	0.0011	0.0161
M5	13/03/25	10:45:55	1	3765	344	756.4	235	13.8	20.5	0	0	0	0	19.6	0	0	25	-2	1801	0.0011	0.0161
M5	13/03/25	10:45:56	1	3766	344	756.4	235	13.8	20.5	0	0	0	0	19.7	0	0	25	-2	1802	0.0011	0.0161
M5	13/03/25	10:45:57	1	3767	345	756.4	236	13.8	20.5	0	0	0	0	19.7	0	0	25	-1	1803	0.001	0.0161
M5	13/03/25	10:45:58	1	3768	345	756.4	236	13.8	20.5	0	0	0	0	19.7	0	0	25	-1	1804	0.001	0.0161
M5	13/03/25	10:45:59	1	3769	345	756.4	236	13.8	20.5	0	0	0	0	19.7	0	0	25	-1	1805	0.001	0.0161
M5	13/03/25	10:46:00	1	3770	345	756.4	235	13.8	20.5	0	0	0	0	19.7	0	0	25	-1	1806	0.001	0.0161
M5	13/03/25	10:46:01	1	3771	345	756.4	235	13.8	20.5	0	0	0	0	19.7	0	0	25	-1	1807	0.001	0.0161
M5	13/03/25	10:46:02	1	3772	345	756.4	235	13.8	20.5	0	0	0	0	19.7	0	0	25	-1	1808	0.001	0.0161
M5	13/03/25	10:46:03	1	3773	345	756.4	236	13.8	20.5	0	0	0	0	19.7	0	0	25	-1	1809	0.001	0.0161
M5	13/03/25	10:46:04	1	3774	345	756.4	236	13.8	20.5	0	0	0	0	19.7	0	0	25	-1	1810	0.001	0.0161
M5	13/03/25	10:46:05	1	3775	345	756.4	236	13.8	20.5	0	0	0	0	19.7	0	0	25	-1	1811	0.001	0.0161
M5	13/03/25	10:46:06	1	3776	345	756.4	236	13.8	20.5	0	0	0	0	19.7	0	0	25	-1	1812	0.001	0.0161
M5	13/03/25	10:46:07	1	3777	345	756.4	236	13.8	20.5	0	0	0	0	19.7	0	0	25	-1	1813	0.001	0.0161
M5	13/03/25	10:46:08	1	3778	345	756.4	236	13.8	20.5	0	0	0	0	19.7	0	0	25	-1	1814	0.001	0.0161
M5	13/03/25	10:46:09	1	3779	345	756.4	236	13.8	20.5	0	0	0	0	19.7	0	0	25	-1	1815	0.001	0.0161
M5	13/03/25	10:46:10	1	3780	345	756.4	236	13.8	20.5	0	0	0	0	19.7	0	0	25	-1	1816	0.0009	0.016
M5	13/03/25	10:46:11	1	3781	345	756.4	236	13.8	20.5	0	0	0	0	19.7	0	0	25	-1	1817	0.0009	0.016
M5	13/03/25	10:46:12	1	3782	345	756.4	236	13.8	20.5	0	0	0	0	19.7	0	0	25	-1	1818	0.0009	0.016
M5	13/03/25	10:46:13	1	3783	345	756.4	235	13.8	20.5	0	0	0	0	19.7	0	0	25	-1	1819	0.0009	0.016
M5	13/03/25	10:46:14	1	3784	345	756.4	235	13.8	20.5	0	0	0	0	19.7	0	0	25	-1	1820	0.0009	0.016
M5	13/03/25	10:46:15	1	3785	345	756.4	236	13.8	20.5	0	0	0	0	19.7	0	0	25	-1	1821	0.0009	0.016
M5	13/03/25	10:46:16	1	3786	345	756.4	236	13.8	20.5	0	0	0	0	19.7	0	0	25	-1	1822	0.0009	0.016
M5	13/03/25	10:46:17	1	3787	345	756.4	236	13.8	20.5	0	0	0	0	19.7	0	0	25	-1	1823	0.0009	0.016
M5	13/03/25	10:46:18	1	3788	345	756.4	236	13.8	20.5	0	0	0	0	19.7	0	0	25	-1	1824	0.0009	0.016
M5	13/03/25	10:46:19	1	3789	345	756.4	236	13.8	20.5	0	0	0	0	19.7	0	0	25	-1	1825	0.0009	0.016
M5	13/03/25	10:46:20	1	3790	345	756.4	236	13.8	20.5	0	0	0	0	19.7	0	0	25	-1	1826	0.0009	0.016
M5	13/03/25	10:46:21	1	3791	345	756.4	236	13.8	20.5	0	0	0	0	19.7	0	0	25	-1	1827	0.0009	0.016
M5	13/03/25	10:46:23	1	3792	345	756.4	236	13.8	20.5	0	0	0	0	19.7	0	0	25	-1	1828	0.0009	0.016
M5	13/03/25	10:46:24	1	3793	345	756.4	236	13.8	20.5	0	0	0	0	19.7	0	0	25	-1	1829	0.0009	0.016
M5	13/03/25	10:46:25	1	3794	345	756.4	236	13.8	20.5	0	0	0	0	19.7	0	0	25	-1	1830	0.0009	0.016
M5	13/03/25	10:46:26	1	3795	345	756.4	236	13.8	20.5	0	0	0	0	19.7	0	0	25	-1	1831	0.0008	0.016
M5	13/03/25	10:46:27	1	3796	345	756.4	236	13.8	20.5	0	0	0	0	19.7	0	0	25	-1	1832	0.0008	0.016
M5	13/03/25	10:46:28	1	3797	345	756.4	236	13.8	20.5	0	0	0	0	19.7	0	0	25	-1	1833	0.0008	0.016
M5	13/03/25	10:46:29	1	3798	345	756.4	236	13.8	20.5	0	0	0	0	19.7	0	0	25	-1	1834	0.0008	0.016
M5	13/03/25	10:46:30	1	3799	345	756.4	235	13.8	20.5	0	0	0	0	19.7	0	0	25	-1	1835	0.0008	0.016
M5	13/03/25	10:46:31	1	3800	345	756.4	235	13.8	20.5	0	0	0	0	19.7	0	0	25	-1	1836	0.0008	0.016
M5	13/03/25	10:46:32	1	3801	345	756.4	235	13.8	20.5	0	0	0	0	19.7	0	0	25	-1	1837	0.0008	0.0159
M5	13/03/25	10:46:33	1	3802	345	756.4	235	13.8	20.5	0	0	0	0	19.7	0	0	25	-1	1838	0.0008	0.0159
M5	13/03/25	10:46:34	1	3803	345	756.4	235	13.8	20.5	0	0	0	0	19.7	0	0	25	-1	1839	0.0008	0.0159
M5	13/03/25	10:46:35	1	3804	345	756.4	235	13.8	20.5	0	0	0	0	19.7	0	0	25	-1	1840	0.0008	0.0159
M5	13/03/25	10:46:36	1	3805	345	756.4	235	13.8	20.5	0	0	0	0	19.7	0	0	25	-1	1841	0.0008	0.0159
M5	13/03/25	10:46:37	1	3806	345	756.4	235	13.8	20.5	0	0	0	0	19.7	0	0	25	-1	1842	0.0008	0.0159
M5	13/03/25	10:46:38	1	3807	345	756.4	236	13.8	20.5	0	0	0	0	19.7	0	0	25	-1	1843	0.0008	0.0159
M5	13/03/25	10:46:39	1	3808	345	756.4	236	13.8	20.5	0	0	0	0	19.7	0	0	25	0	1844	0.0008	0.0159
M5	13/03/25	10:46:40	1	3809	346	756.4	235	13.8	20.5	0	0	0	0	0	0	0	25	0	1845	0.0008	0.0159
M5	13/03/25	10:46:41	1	3810	346	756.4	235	13.8	20.5	0	0	0	0	0	0	0	25	0	1846	0.0008	0.0159
M5	13/03/25	10:46:42	1	3811	347	756.4	235	13.8	20.5	0	0	0	0	0	0	0	25	1	1847	0.0008	0.0159
M5	13/03/25	10:46:43	1	3812	347	756.4	236	13.8	20.5	0	0	0	0	0	0	0	25	1	1848	0.0008	0.0158
M5	13/03/25	10:46:44	1	3813	347	756.4	236	13.8	20.5	0	0	0	0	0	0	0	25	1	1849	0.0007	0.0158
M5	13/03/25	10:46:45	1	3814	347	756.4	236	13.9	20.5	0	0	0	0	19.8	0	0	25	1	1850	0.0007	0.0158
M5	13/03/25	10:46:46	1	3815	347	756.4	235	13.9	20.5	0	0	0	0	19.8	0	0	25	1	1851	0.0007	0.0158
M5	13/03/25	10:46:47	1	3816	346	756.4	235	13.8	20.5	0	0	0	0	19.8	0	0	25	0	1852	0.0007	0.0158
M5	13/03/25	10:46:48	1	3817	346	756.4	235	13.8	20.5	0	0	0	0	19.8	0	0	25	0	1853	0.0007	0.0158
M5	13/03/25	10:46:49	1	3818	346	756.3	235	13.8	20.4	0	0	0	0	19.8	0	0	25	0	1854	0.0007	0.0157
M5	13/03/25	10:46:50	1	3819	346	756.4	235	13.8	20.4	0	0	0	0	19.8	0	0	25	0	1855	0.0007	0.0157
M5	13/03/25	10:46:51	1	3820	346	756.4	235	13.9	20.5	0	0	0	0	19.8	0	0	25	0	1856	0.0007	0.0157
M5	13/03/25	10:46:52	1	3821	346	756.4	235	13.9	20.5	0	0	0	0	19.8	0	0	25	0	1857	0.0007	0.0157
M5	13/03/25	10:46:53	1	3822	346	756.4	235	13.9	20.5	0	0	0	0	19.8	0	0	25	0	1858	0.0007	0.0157
M5	13/03/25	10:46:54	1	3823	346	756.4	236	13.9	20.5	0	0	0	0	19.8	0	0	25	0	1859	0.0007	0.0157
M5	13/03/25	10:46:55	1	3824	346	756.4	236	13.9	20.5	0	0	0	0	19.8	0	0	25	0	1860	0.0007	0.0157
M5	13/03/25	10:46:56	1	3825	346	756.3	235	13.9	20.5	0	0	0	0	19.8	0	0	25	0	1861	0.0007	0.0156
M5	13/03/25	10:46:57	1	3826	347	756.3	235	13.9	20.5	0	0	0	0	19.8	0	0	25	1	1862	0.0007	0.0156
M5	13/03/25	10:46:58	1	3827	347	756.4	235	13.9	20.5	0	0	0	0	19.8	0	0	25	1	1863	0.0007	0.0156
M5	13/03/25	10:46:59	1	3828	347	756.4	235	13.9	20.5	0	0	0	0	19.8	0	0	25	1	1864	0.0007	0.0156
M5	13/03/25	10:47:00	1	3829	347	756.4	235	13.9	20.5	0	0	0	0	19.8	0	0	25	1	1865	0.0007	0.0156
M5	13/03/25	10:47:01	1	3830	347	756.4	235	13.9	20.5	0	0	0	0	19.8	0	0	25	1	1866	0.0007	0.0156
M5	13/03/25	10:47:02	1	3831	347	756.4	235	13.9	20.5	0	0	0	0	19.8	0	0	25	1	1867	0.0007	0.0155
M5	13/03/25	10:47:03	1	3832	347	756.4	235	13.9	20.5	0	0	0	0	19.8	0	0	25	1	1868	0.0007	0.0155
M5	13/03/25	10:47:04	1	3833	347	756.3	236	13.9	20.5	0	0	0	0	19.8	0	0	25	1	1869	0.0007	0.0155
M5	13/03/25	10:47:05	1	3834	347	756.4	236	13.9	20.5	0	0	0	0	19.8	0	0	25	1	1870	0.0007	0.0155
M5	13/03/25	10:47:06	1	3835	347	756.4	236	13.9	20.5	0	0	0	0	19.8	0	0	25	1	1871	0.0007	0.0155
M5	13/03/25	10:47:07	1	3836	347	756.4	235	13.9	20.5	0	0	0	0	19.8	0	0	25	1	1872	0.0007	0.0155
M5	13/03/25	10:47:08	1	3837	347	756.4	236	13.9	20.5	0	0	0	0	19.8	0	0	25	1	1873	0.0007	0.0154
M5	13/03/25	10:47:09	1	3838	347	756.4	235	13.9	20.5	0	0	0	0	19.8	0	0	25	1	1874	0.0007	0.0154
M5	13/03/25	10:47:10	1	3839	347	756.3	235	13.9	20.5	0	0	0	0	19.8	0	0	25	1	1875	0.0007	0.0154
M5	13/03/25	10:47:11	1	3840	347	756.3	235	13.9	20.5	0	0	0	0	19.8	0	0	25	1	1876	0.0007	0.0154
M5	13/03/25	10:47:12	1	3841	347	756.3	235	13.9	20.5	0	0	0	0	19.8	0	0	25	1	1877	0.0007	0.0154
M5	13/03/25	10:47:13	1	3842	347	756.3	235	13.9	20.5	0	0	0	0	19.8	0	0	25	1	1878	0.0007	0.0153
M5	13/03/25	10:47:14	1	3843	347	756.4	235	13.9	20.5	0	0	0	0	19.8	0	0	25	1	1879	0.0006	0.0153
M5	13/03/25	10:47:15	1	3844	347	756.4	235	13.9	20.5	0	0	0	0	19.8	0	0	25	1	1880	0.0006	0.0153
M5	13/03/25	10:47:16	1	3845	346	756.4	235	13.9	20.5	0	0	0	0	19.8	0	0	25	1	1881	0.0006	0.0153
M5	13/03/25	10:47:17	1	3846	347	756.4	235	13.9	20.5	0	0	0	0	19.8	0	0	25	1	1882	0.0006	0.0153
M5	13/03/25	10:47:18	1	3847	347	756.4	235	13.9	20.5	0	0	0	0	19.8	0	0	25	1	1883	0.0006	0.0153
M5	13/03/25	10:47:19	1	3848	347	756.4	235	13.9	20.5	0	0	0	0	19.8	0	0	25	1	1884	0.0006	0.0152
M5	13/03/25	10:47:20	1	3849	347	756.4	235	13.9	20.5	0	0	0	0	19.8	0	0	25	1	1885	0.0006	0.0152
M5	13/03/25	10:47:21	1	3850	347	756.4	235	13.9	20.5	0	0	0	0	19.8	0	0	25	1	1886	0.0006	0.0152
M5	13/03/25	10:47:22	1	3851	347	756.3	235	13.9	20.5	0	0	0	0	19.8	0	0	25	1	1887	0.0006	0.0152
M5	13/03/25	10:47:23	1	3852	347	756.3	235	14	20.5	0	0	0	0	19.9	0	0	25	1	1888	0.0006	0.0152
M5	13/03/25	10:47:24	1	3853	348	756.3	235	14	20.5	0	0	0	0	19.9	0	0	25	2	1889	0.0006	0.0152
M5	13/03/25	10:47:25	1	3854	348	756.4	235	14	20.5	0	0	0	0	19.9	0	0	25	2	1890	0.0006	0.0151
M5	13/03/25	10:47:26	1	3855	348	756.3	235	14	20.5	0	0	0	0	19.9	0	0	25	2	1891	0.0006	0.0151
M5	13/03/25	10:47:27	1	3856	348	756.4	235	14	20.5	0	0	0	0	19.9	0	0	25	2	1892	0.0006	0.0151
M5	13/03/25	10:47:28	1	3857	348	756.4	235	14	20.5	0	0	0	0	19.9	0	0	25	2	1893	0.0006	0.0151
M5	13/03/25	10:47:29	1	3858	348	756.4	235	14	20.5	0	0	0	0	19.9	0	0	25	2	1894	0.0006	0.015
M5	13/03/25	10:47:30	1	3859	348	756.4	235	14	20.5	0	0	0	0	19.9	0	0	25	2	1895	0.0006	0.015
M5	13/03/25	10:47:31	1	3860	347	756.4	235	14	20.5	0	0	0	0	19.9	0	0	25	1	1896	0.0006	0.015
M5	13/03/25	10:47:32	1	3861	347	756.3	235	14	20.5	0	0	0	0	19.9	0	0	25	1	1897	0.0006	0.015
M5	13/03/25	10:47:33	1	3862	347	756.4	235	14	20.5	0	0	0	0	19.9	0	0	25	1	1898	0.0006	0.015
M5	13/03/25	10:47:34	1	3863	347	756.4	235	14	20.5	0	0	0	0	19.9	0	0	25	1	1899	0.0006	0.0149
M5	13/03/25	10:47:35	1	3864	347	756.4	235	14	20.5	0	0	0	0	19.9	0	0	25	1	1900	0.0006	0.0149
M5	13/03/25	10:47:36	1	3865	347	756.4	235	14	20.5	0	0	0	0	19.9	0	0	25	1	1901	0.0006	0.0149
M5	13/03/25	10:47:38	1	3866	347	756.4	235	14	20.5	0	0	0	0	19.9	0	0	25	1	1902	0.0006	0.0149
M5	13/03/25	10:47:39	1	3867	347	756.4	235	14	20.5	0	0	0	0	19.9	0	0	25	1	1903	0.0006	0.0149
M5	13/03/25	10:47:40	1	3868	347	756.4	235	14	20.5	0	0	0	0	19.9	0	0	25	1	1904	0.0006	0.0149
M5	13/03/25	10:47:41	1	3869	347	756.4	235	14	20.5	0	0	0	0	19.9	0	0	25	1	1905	0.0006	0.0148
M5	13/03/25	10:47:42	1	3870	347	756.4	235	14	20.5	0	0	0	0	19.9	0	0	25	1	1906	0.0006	0.0148
M5	13/03/25	10:47:43	1	3871	347	756.4	235	14	20.5	0	0	0	0	19.9	0	0	25	1	1907	0.0006	0.0148
M5	13/03/25	10:47:44	1	3872	347	756.4	235	14	20.5	0	0	0	0	19.9	0	0	25	1	1908	0.0006	0.0148
M5	13/03/25	10:47:45	1	3873	347	756.4	235	14	20.5	0	0	0	0	19.9	0	0	25	1	1909	0.0006	0.0148
M5	13/03/25	10:47:46	1	3874	347	756.4	235	14	20.5	0	0	0	0	19.9	0	0	25	1	1910	0.0006	0.0147
M5	13/03/25	10:47:47	1	3875	347	756.4	235	14	20.5	0	0	0	0	19.9	0	0	25	1	1911	0.0006	0.0147
M5	13/03/25	10:47:48	1	3876	347	756.4	235	14	20.5	0	0	0	0	19.9	0	0	25	1	1912	0.0006	0.0147
M5	13/03/25	10:47:49	1	3877	347	756.4	235	14	20.5	0	0	0	0	19.9	0	0	25	1	1913	0.0006	0.0147
M5	13/03/25	10:47:50	1	3878	347	756.4	235	14	20.5	0	0	0	0	19.9	0	0	25	1	1914	0.0006	0.0147
M5	13/03/25	10:47:51	1	3879	347	756.4	235	14	20.5	0	0	0	0	19.9	0	0	25	1	1915	0.0006	0.0147
M5	13/03/25	10:47:52	1	3880	347	756.4	235	14	20.5	0	0	0	0	19.9	0	0	25	1	1916	0.0006	0.0146
M5	13/03/25	10:47:53	1	3881	347	756.4	235	14	20.5	0	0	0	0	19.9	0	0	25	1	1917	0.0006	0.0146
M5	13/03/25	10:47:54	1	3882	347	756.4	235	14	20.5	0	0	0	0	19.9	0	0	25	1	1918	0.0006	0.0146
M5	13/03/25	10:47:55	1	3883	347	756.4	235	14	20.5	0	0	0	0	19.9	0	0	25	1	1919	0.0006	0.0146
M5	13/03/25	10:47:56	1	3884	347	756.4	235	14	20.5	0	0	0	0	19.9	0	0	25	1	1920	0.0006	0.0146
M5	13/03/25	10:47:57	1	3885	347	756.4	235	14	20.5	0	0	0	0	19.9	0	0	25	1	1921	0.0006	0.0146
M5	13/03/25	10:47:58	1	3886	346	756.4	235	14	20.5	0	0	0	0	19.9	0	0	25	0	1922	0.0005	0.0145
M5	13/03/25	10:47:59	1	3887	346	756.4	235	14	20.5	0	0	0	0	19.9	0	0	25	0	1923	0.0005	0.0145
M5	13/03/25	10:48:00	1	3888	346	756.4	235	14	20.5	0	0	0	0	19.9	0	0	25	0	1924	0.0005	0.0145
M5	13/03/25	10:48:01	1	3889	346	756.4	235	14	20.5	0	0	0	0	19.9	0	0	25	0	1925	0.0005	0.0145
M5	13/03/25	10:48:02	1	3890	346	756.4	235	14.1	20.5	0	0	0	0	19.9	0	0	25	0	1926	0.0005	0.0145
M5	13/03/25	10:48:03	1	3891	346	756.4	235	14.1	20.5	0	0	0	0	19.9	0	0	25	0	1927	0.0005	0.0145
M5	13/03/25	10:48:04	1	3892	346	756.4	235	14.1	20.5	0	0	0	0	19.9	0	0	25	0	1928	0.0005	0.0145
M5	13/03/25	10:48:05	1	3893	346	756.4	235	14.1	20.5	0	0	0	0	19.9	0	0	25	0	1929	0.0005	0.0145
M5	13/03/25	10:48:06	1	3894	346	756.4	235	14	20.5	0	0	0	0	20	0	0	25	0	1930	0.0005	0.0144
M5	13/03/25	10:48:07	1	3895	346	756.4	235	14	20.5	0	0	0	0	20	0	0	25	0	1931	0.0005	0.0144
M5	13/03/25	10:48:08	1	3896	346	756.4	235	14.1	20.5	0	0	0	0	20	0	0	25	0	1932	0.0005	0.0144
M5	13/03/25	10:48:09	1	3897	346	756.4	235	14.1	20.5	0	0	0	0	20	0	0	25	0	1933	0.0005	0.0144
M5	13/03/25	10:48:10	1	3898	346	756.4	235	14.1	20.5	0	0	0	0	20	0	0	25	0	1934	0.0005	0.0144
M5	13/03/25	10:48:11	1	3899	346	756.4	235	14.1	20.5	0	0	0	0	20	0	0	25	0	1935	0.0005	0.0144
M5	13/03/25	10:48:12	1	3900	346	756.4	235	14.1	20.5	0	0	0	0	20	0	0	25	0	1936	0.0005	0.0144
M5	13/03/25	10:48:13	1	3901	346	756.4	235	14.1	20.5	0	0	0	0	20	0	0	25	0	1937	0.0005	0.0143
M5	13/03/25	10:48:14	1	3902	346	756.4	235	14.1	20.5	0	0	0	0	20	0	0	25	0	1938	0.0005	0.0143
M5	13/03/25	10:48:15	1	3903	346	756.4	235	14.1	20.5	0	0	0	0	20	0	0	25	0	1939	0.0005	0.0143
M5	13/03/25	10:48:16	1	3904	346	756.4	235	14.1	20.5	0	0	0	0	20	0	0	25	0	1940	0.0005	0.0143
M5	13/03/25	10:48:17	1	3905	346	756.4	235	14.1	20.5	0	0	0	0	0	0	0	25	0	1941	0.0005	0.0143
M5	13/03/25	10:48:18	1	3906	346	756.4	235	14.1	20.5	0	0	0	0	0	0	0	25	0	1942	0.0005	0.0143
M5	13/03/25	10:48:19	1	3907	346	756.4	234	14.1	20.5	0	0	0	0	0	0	0	25	0	1943	0.0005	0.0143
M5	13/03/25	10:48:20	1	3908	346	756.4	235	14.1	20.5	0	0	0	0	0	0	0	25	0	1944	0.0005	0.0143
M5	13/03/25	10:48:21	1	3909	346	756.4	235	14.1	20.5	0	0	0	0	0	0	0	25	0	1945	0.0005	0.0142
M5	13/03/25	10:48:22	1	3910	346	756.4	235	14.1	20.5	0	0	0	0	20	0	0	25	0	1946	0.0005	0.0142
M5	13/03/25	10:48:23	1	3911	347	756.4	235	14.1	20.5	0	0	0	0	20	0	0	25	1	1947	0.0005	0.0142
M5	13/03/25	10:48:24	1	3912	347	756.4	235	14.1	20.5	0	0	0	0	20	0	0	25	1	1948	0.0005	0.0142
M5	13/03/25	10:48:25	1	3913	347	756.4	235	14.1	20.5	0	0	0	0	20	0	0	25	1	1949	0.0005	0.0142
M5	13/03/25	10:48:26	1	3914	347	756.4	235	14.1	20.5	0	0	0	0	20	0	0	25	1	1950	0.0005	0.0142
M5	13/03/25	10:48:27	1	3915	346	756.4	235	14.1	20.5	0	0	0	0	20	0	0	25	0	1951	0.0005	0.0141
M5	13/03/25	10:48:28	1	3916	346	756.4	235	14.1	20.6	0	0	0	0	20	0	0	25	0	1952	0.0004	0.0141
M5	13/03/25	10:48:29	1	3917	346	756.4	235	14.1	20.6	0	0	0	0	20	0	0	25	0	1953	0.0004	0.0141
M5	13/03/25	10:48:30	1	3918	346	756.4	235	14.1	20.5	0	0	0	0	20	0	0	25	0	1954	0.0004	0.0141
M5	13/03/25	10:48:31	1	3919	346	756.4	235	14.1	20.5	0	0	0	0	20	0	0	25	0	1955	0.0004	0.0141
M5	13/03/25	10:48:32	1	3920	346	756.4	235	14.1	20.6	0	0	0	0	20	0	0	25	0	1956	0.0004	0.0141
M5	13/03/25	10:48:33	1	3921	346	756.4	235	14.1	20.6	0	0	0	0	20	0	0	25	0	1957	0.0004	0.0141
M5	13/03/25	10:48:34	1	3922	346	756.4	235	14.1	20.6	0	0	0	0	20	0	0	25	0	1958	0.0004	0.0141
M5	13/03/25	10:48:35	1	3923	346	756.4	235	14.1	20.6	0	0	0	0	20	0	0	25	0	1959	0.0004	0.014
M5	13/03/25	10:48:36	1	3924	346	756.4	235	14.1	20.6	0	0	0	0	20	0	0	25	0	1960	0.0004	0.014
M5	13/03/25	10:48:37	1	3925	346	756.4	235	14.1	20.6	0	0	0	0	20	0	0	25	0	1961	0.0004	0.014
M5	13/03/25	10:48:38	1	3926	346	756.4	235	14.1	20.5	0	0	0	0	20	0	0	25	0	1962	0.0004	0.014
M5	13/03/25	10:48:39	1	3927	346	756.4	235	14.1	20.5	0	0	0	0	20	0	0	25	0	1963	0.0004	0.014
M5	13/03/25	10:48:40	1	3928	346	756.4	235	14.1	20.6	0	0	0	0	20	0	0	25	0	1964	0.0004	0.014
M5	13/03/25	10:48:41	1	3929	346	756.4	235	14.1	20.6	0	0	0	0	20	0	0	25	0	1965	0.0004	0.014
M5	13/03/25	10:48:42	1	3930	346	756.4	235	14.1	20.5	0	0	0	0	20	0	0	25	0	1966	0.0004	0.0139
M5	13/03/25	10:48:43	1	3931	346	756.4	235	14.1	20.5	0	0	0	0	20	0	0	25	0	1967	0.0004	0.0139
M5	13/03/25	10:48:44	1	3932	346	756.4	235	14.1	20.6	0	0	0	0	20.1	0	0	25	0	1968	0.0004	0.0139
M5	13/03/25	10:48:45	1	3933	346	756.4	235	14.1	20.6	0	0	0	0	20.1	0	0	25	0	1969	0.0004	0.0139
M5	13/03/25	10:48:46	1	3934	346	756.4	235	14.1	20.5	0	0	0	0	20.1	0	0	25	0	1970	0.0004	0.0139
M5	13/03/25	10:48:47	1	3935	346	756.5	235	14.1	20.5	0	0	0	0	20.1	0	0	25	0	1971	0.0004	0.0139
M5	13/03/25	10:48:48	1	3936	347	756.5	235	14.1	20.6	0	0	0	0	20.1	0	0	25	1	1972	0.0004	0.0138
M5	13/03/25	10:48:49	1	3937	347	756.5	235	14.1	20.6	0	0	0	0	0	0	0	25	1	1973	0.0004	0.0138
M5	13/03/25	10:48:50	1	3938	346	756.4	235	14.1	20.6	0	0	0	0	0	0	0	25	0	1974	0.0004	0.0138
M5	13/03/25	10:48:51	1	3939	346	756.5	235	14.1	20.6	0	0	0	0	0	0	0	25	0	1975	0.0004	0.0138
M5	13/03/25	10:48:53	1	3940	346	756.4	235	14.1	20.6	0	0	0	0	0	0	0	25	0	1976	0.0004	0.0138
M5	13/03/25	10:48:54	1	3941	347	756.4	235	14.1	20.6	0	0	0	0	0	0	0	25	1	1977	0.0004	0.0138
M5	13/03/25	10:48:55	1	3942	347	756.4	235	14.1	20.6	0	0	0	0	20.1	0	0	25	1	1978	0.0004	0.0137
M5	13/03/25	10:48:56	1	3943	347	756.4	235	14.1	20.6	0	0	0	0	20.1	0	0	25	1	1979	0.0004	0.0137
M5	13/03/25	10:48:57	1	3944	347	756.4	235	14.1	20.6	0	0	0	0	20.1	0	0	25	1	1980	0.0004	0.0137
M5	13/03/25	10:48:58	1	3945	347	756.4	235	14.1	20.6	0	0	0	0	20.1	0	0	25	1	1981	0.0004	0.0137
M5	13/03/25	10:48:59	1	3946	347	756.4	235	14.1	20.6	0	0	0	0	20.1	0	0	25	1	1982	0.0004	0.0137
M5	13/03/25	10:49:00	1	3947	347	756.4	235	14.1	20.6	0	0	0	0	20.1	0	0	25	1	1983	0.0004	0.0137
M5	13/03/25	10:49:01	1	3948	347	756.4	235	14.1	20.6	0	0	0	0	20.1	0	0	25	1	1984	0.0003	0.0136
M5	13/03/25	10:49:02	1	3949	347	756.4	235	14.1	20.6	0	0	0	0	20.1	0	0	25	1	1985	0.0003	0.0136
M5	13/03/25	10:49:03	1	3950	347	756.4	235	14.1	20.6	0	0	0	0	20.1	0	0	25	1	1986	0.0003	0.0136
M5	13/03/25	10:49:04	1	3951	347	756.4	235	14.1	20.6	0	0	0	0	20.1	0	0	25	1	1987	0.0003	0.0136
M5	13/03/25	10:49:05	1	3952	347	756.4	235	14.1	20.6	0	0	0	0	20.1	0	0	25	1	1988	0.0003	0.0136
M5	13/03/25	10:49:06	1	3953	347	756.4	235	14.1	20.6	0	0	0	0	0	0	0	25	1	1989	0.0003	0.0135
M5	13/03/25	10:49:07	1	3954	347	756.4	235	14.1	20.6	0	0	0	0	0	0	0	25	1	1990	0.0003	0.0135
M5	13/03/25	10:49:08	1	3955	347	756.4	235	14.1	20.6	0	0	0	0	0	0	0	25	1	1991	0.0003	0.0135
M5	13/03/25	10:49:09	1	3956	347	756.4	235	14.1	20.6	0	0	0	0	0	0	0	25	1	1992	0.0003	0.0135
M5	13/03/25	10:49:10	1	3957	347	756.4	235	14.1	20.6	0	0	0	0	0	0	0	25	1	1993	0.0003	0.0135
M5	13/03/25	10:49:11	1	3958	347	756.4	235	14.1	20.6	0	0	0	0	20.1	0	0	25	1	1994	0.0003	0.0134
M5	13/03/25	10:49:12	1	3959	347	756.4	235	14.1	20.6	0	0	0	0	20.1	0	0	25	1	1995	0.0003	0.0134
M5	13/03/25	10:49:13	1	3960	347	756.4	235	14.1	20.6	0	0	0	0	20.1	0	0	25	1	1996	0.0003	0.0134
M5	13/03/25	10:49:14	1	3961	347	756.4	235	14.1	20.6	0	0	0	0	20.1	0	0	25	1	1997	0.0003	0.0134
M5	13/03/25	10:49:15	1	3962	347	756.4	235	14.1	20.6	0	0	0	0	20.1	0	0	25	1	1998	0.0003	0.0134
M5	13/03/25	10:49:16	1	3963	347	756.4	235	14.1	20.6	0	0	0	0	20.1	0	0	25	1	1999	0.0003	0.0134
[truncated: 795 more rows]
