# Supplementary material for: A drone-based prototype technique for monitoring soil degassing at active volcanic craters
Source: Earth Planets Space. 2025 Oct 23;77(1):164. doi: 10.1186/s40623-025-02303-9 (PMC12546497; doi:10.1186/s40623-025-02303-9)
Supplement: Supplementary file 2 — Additional file 2. [file 40623_2025_2303_MOESM2_ESM.xlsx]

## Sheet: Sheet1
Format	Date	Time	Plot	REc. Number	CO2	Pressure	FLow	H2O	Tsensor	O2	Error	Aux_V	PAR	Tsoil	Tair	Msoil	P1	P2	P3	P4	P5
M5	14/03/25	15:16:49	21	9301	420	763.5	232	15.9	19.5	0	0	0	0	18	18	5.6	20	0	1	0	0
M5	14/03/25	15:16:50	21	9302	420	763.5	232	15.9	19.5	0	0	0	0	18	18.1	4.9	20	0	2	0	0
M5	14/03/25	15:16:51	21	9303	420	763.5	232	15.9	19.5	0	0	0	0	18	18.1	4.9	20	0	3	0	0
M5	14/03/25	15:16:52	21	9304	420	763.5	232	15.9	19.5	0	0	0	0	18	18.1	4.9	20	0	4	0	0
M5	14/03/25	15:16:53	21	9305	420	763.5	232	15.9	19.5	0	0	0	0	18	18.2	4.9	20	0	5	0	0
M5	14/03/25	15:16:54	21	9306	419	763.5	232	15.9	19.5	0	0	0	0	18	18.2	4.9	20	-1	6	0	0
M5	14/03/25	15:16:55	21	9307	419	763.5	232	15.8	19.5	0	0	0	0	18	18.2	6	20	-1	7	0	0
M5	14/03/25	15:16:56	21	9308	419	763.5	232	15.8	19.5	0	0	0	0	18	18.3	6	20	-1	8	0	0
M5	14/03/25	15:16:57	21	9309	419	763.5	232	15.9	19.5	0	0	0	0	18	18.3	6	20	-1	9	0	0
M5	14/03/25	15:16:58	21	9310	419	763.5	232	15.9	19.5	0	0	0	0	18	18.3	6	25	-1	10	0	0
M5	14/03/25	15:16:59	21	9311	419	763.5	232	15.9	19.5	0	0	0	0	18	18.3	6	25	-1	11	0	0
M5	14/03/25	15:17:00	21	9312	419	763.5	232	15.9	19.5	0	0	0	0	18	18.4	6	25	-1	12	0	0
M5	14/03/25	15:17:01	21	9313	420	763.5	232	15.9	19.5	0	21	0	0	18	18.4	6	25	0	13	0.1641	-0.0694
M5	14/03/25	15:17:02	21	9314	421	763.5	232	15.9	19.5	0	21	0	0	18	18.4	6	25	0	14	0.2407	-0.0683
M5	14/03/25	15:17:03	21	9315	421	763.5	232	15.9	19.5	0	21	0	0	18	18.4	6	25	1	15	0.2696	0.0314
M5	14/03/25	15:17:04	21	9316	421	763.5	232	15.9	19.5	0	21	0	0	18	18.5	6	25	1	16	0.2672	0.1481
M5	14/03/25	15:17:05	21	9317	421	763.5	232	15.9	19.5	0	0	0	0	18	18.5	6	25	1	17	0.2569	0.2235
M5	14/03/25	15:17:06	21	9318	421	763.5	232	15.9	19.5	0	0	0	0	18	18.5	6	25	1	18	0.2361	0.2909
M5	14/03/25	15:17:07	21	9319	421	763.5	232	15.9	19.5	0	0	0	0	18	18.5	6	25	1	19	0.2136	0.3375
M5	14/03/25	15:17:08	21	9320	421	763.5	232	15.9	19.5	0	0	0	0	18	18.5	6	25	1	20	0.1918	0.3599
M5	14/03/25	15:17:09	21	9321	422	763.5	232	15.9	19.5	0	0	0	0	18	18.5	6	25	1	21	0.1774	0.3533
M5	14/03/25	15:17:10	21	9322	422	763.5	232	15.9	19.5	0	0	0	0	18	18.6	6	25	1	22	0.1627	0.349
M5	14/03/25	15:17:11	21	9323	422	763.4	232	15.9	19.5	0	0	0	0	18.1	18.6	6	25	1	23	0.1495	0.3423
M5	14/03/25	15:17:12	21	9324	422	763.5	232	15.9	19.5	0	0	0	0	18.1	18.6	6	25	2	24	0.1407	0.3231
M5	14/03/25	15:17:13	21	9325	422	763.5	232	15.9	19.5	0	0	0	0	18.1	18.6	6	25	2	25	0.1322	0.3102
M5	14/03/25	15:17:14	21	9326	422	763.5	233	15.9	19.5	0	0	0	0	18.1	18.6	6	25	2	26	0.1265	0.29
M5	14/03/25	15:17:15	21	9327	422	763.4	233	15.9	19.5	0	0	0	0	18.1	18.6	6	25	2	27	0.121	0.2767
M5	14/03/25	15:17:16	21	9328	422	763.5	232	15.9	19.5	0	0	0	0	18.1	18.6	6	25	2	28	0.1171	0.2591
M5	14/03/25	15:17:17	21	9329	422	763.5	232	16	19.5	0	0	0	0	18.1	18.7	6	25	2	29	0.1137	0.2476
M5	14/03/25	15:17:18	21	9330	422	763.5	232	16	19.5	0	0	0	0	18.1	18.7	6	25	2	30	0.1088	0.2399
M5	14/03/25	15:17:19	21	9331	422	763.5	233	15.9	19.5	0	0	0	0	18.1	18.7	6	25	2	31	0.1031	0.2333
M5	14/03/25	15:17:20	21	9332	422	763.5	233	15.9	19.5	0	0	0	0	18.1	18.7	6	25	2	32	0.0966	0.2339
M5	14/03/25	15:17:21	21	9333	422	763.5	233	16	19.5	0	0	0	0	18.1	18.7	6	25	2	33	0.0918	0.2344
M5	14/03/25	15:17:22	21	9334	422	763.5	233	16	19.5	0	0	0	0	18.1	18.7	6	25	2	34	0.0861	0.232
M5	14/03/25	15:17:23	21	9335	422	763.5	232	16	19.5	0	0	0	0	18.1	18.7	6	25	2	35	0.0822	0.224
M5	14/03/25	15:17:24	21	9336	422	763.5	233	16	19.5	0	0	0	0	18.1	18.7	6	25	2	36	0.0799	0.2118
M5	14/03/25	15:17:25	21	9337	422	763.5	233	16	19.5	0	0	0	0	18.1	18.7	6	25	2	37	0.0778	0.2031
M5	14/03/25	15:17:26	21	9338	422	763.5	233	16	19.5	0	0	0	0	18.1	18.7	6	25	2	38	0.0751	0.1955
M5	14/03/25	15:17:27	21	9339	423	763.5	233	16	19.5	0	0	0	0	18.1	18.7	6	25	3	39	0.0736	0.1851
M5	14/03/25	15:17:28	21	9340	423	763.5	232	16	19.5	0	0	0	0	18.1	18.8	6	25	2	40	0.0717	0.1776
M5	14/03/25	15:17:29	21	9341	423	763.5	233	16.1	19.5	0	0	0	0	18.1	18.8	6	25	2	41	0.0704	0.1722
M5	14/03/25	15:17:30	21	9342	423	763.5	233	16.1	19.5	0	0	0	0	18.1	18.8	6	25	3	42	0.0685	0.1668
M5	14/03/25	15:17:31	21	9343	422	763.5	233	16.1	19.5	0	0	0	0	18.1	18.8	6	25	2	43	0.0658	0.1657
M5	14/03/25	15:17:32	21	9344	423	763.5	233	16.1	19.5	0	0	0	0	18.1	18.8	6	25	2	44	0.0639	0.1613
M5	14/03/25	15:17:33	21	9345	423	763.5	233	16.1	19.5	0	0	0	0	18.1	18.8	6	25	3	45	0.063	0.1551
M5	14/03/25	15:17:34	21	9346	423	763.5	233	16.1	19.5	0	0	0	0	18.1	18.8	6	25	3	46	0.0618	0.1498
M5	14/03/25	15:17:35	21	9347	423	763.5	232	16.1	19.5	0	0	0	0	18.1	18.8	6	25	3	47	0.0613	0.1434
M5	14/03/25	15:17:36	21	9348	423	763.4	232	16.1	19.5	0	0	0	0	18.1	18.8	6	25	3	48	0.0612	0.1354
M5	14/03/25	15:17:37	21	9349	423	763.5	233	16.2	19.6	0	0	0	0	18.1	18.8	6	25	3	49	0.0618	0.1279
M5	14/03/25	15:17:38	21	9350	423	763.5	233	16.2	19.6	0	0	0	0	18.2	18.8	6	25	3	50	0.0617	0.1219
M5	14/03/25	15:17:39	21	9351	423	763.5	233	16.2	19.5	0	0	0	0	18.2	18.8	6	25	3	51	0.0615	0.1173
M5	14/03/25	15:17:41	21	9352	423	763.5	232	16.2	19.5	0	0	0	0	18.2	18.8	6	25	3	52	0.061	0.1136
M5	14/03/25	15:17:42	21	9353	423	763.5	232	16.2	19.5	0	0	0	0	18.2	18.8	6	25	3	53	0.0601	0.1125
M5	14/03/25	15:17:43	21	9354	423	763.5	232	16.2	19.5	0	0	0	0	18.2	18.8	6	25	3	54	0.0589	0.112
M5	14/03/25	15:17:44	21	9355	423	763.5	232	16.2	19.5	0	0	0	0	18.2	18.9	6	25	3	55	0.0587	0.11
M5	14/03/25	15:17:45	21	9356	424	763.5	232	16.2	19.5	0	0	0	0	18.2	18.9	6	25	4	56	0.0583	0.1068
M5	14/03/25	15:17:46	21	9357	424	763.5	232	16.3	19.5	0	0	0	0	18.2	18.9	6	25	4	57	0.0584	0.1031
M5	14/03/25	15:17:47	21	9358	424	763.5	232	16.3	19.5	0	0	0	0	18.2	18.9	6	25	4	58	0.0586	0.0986
M5	14/03/25	15:17:48	21	9359	424	763.5	232	16.3	19.6	0	0	0	0	18.2	18.9	6	25	4	59	0.0591	0.0953
M5	14/03/25	15:17:49	21	9360	424	763.5	232	16.3	19.6	0	0	0	0	18.2	18.9	6	25	4	60	0.0592	0.0917
M5	14/03/25	15:17:50	21	9361	424	763.5	233	16.3	19.5	0	0	0	0	18.2	18.9	6	25	4	61	0.0594	0.089
M5	14/03/25	15:17:51	21	9362	424	763.5	232	16.3	19.5	0	0	0	0	18.2	18.9	6	25	4	62	0.0596	0.0858
M5	14/03/25	15:17:52	21	9363	424	763.5	232	16.3	19.5	0	0	0	0	18.2	18.9	6	25	4	63	0.0598	0.0835
M5	14/03/25	15:17:53	21	9364	424	763.5	232	16.3	19.5	0	0	0	0	18.2	18.9	6	25	4	64	0.0597	0.0818
M5	14/03/25	15:17:54	21	9365	424	763.5	233	16.4	19.5	0	0	0	0	18.2	18.9	6	25	4	65	0.0598	0.0808
M5	14/03/25	15:17:55	21	9366	425	763.5	233	16.4	19.5	0	0	0	0	18.2	18.9	6	25	4	66	0.0598	0.079
M5	14/03/25	15:17:56	21	9367	425	763.5	232	16.4	19.5	0	0	0	0	18.2	18.9	6	25	5	67	0.0602	0.0769
M5	14/03/25	15:17:57	21	9368	425	763.5	232	16.4	19.5	0	0	0	0	18.2	18.9	6	25	5	68	0.0606	0.0742
M5	14/03/25	15:17:58	21	9369	425	763.5	232	16.4	19.6	0	0	0	0	18.2	18.9	6	25	5	69	0.061	0.0724
M5	14/03/25	15:17:59	21	9370	425	763.5	232	16.4	19.6	0	0	0	0	18.2	18.9	6	25	5	70	0.0611	0.0711
M5	14/03/25	15:18:00	21	9371	425	763.5	232	16.5	19.6	0	0	0	0	18.2	18.9	6	25	5	71	0.0615	0.0694
M5	14/03/25	15:18:01	21	9372	425	763.5	232	16.5	19.6	0	0	0	0	18.2	18.9	6	25	5	72	0.0616	0.0681
M5	14/03/25	15:18:02	21	9373	425	763.5	232	16.5	19.6	0	0	0	0	18.2	18.9	6	25	5	73	0.0618	0.0675
M5	14/03/25	15:18:03	21	9374	425	763.5	232	16.5	19.6	0	0	0	0	18.2	18.9	6	25	5	74	0.0619	0.0661
M5	14/03/25	15:18:04	21	9375	425	763.5	232	16.5	19.5	0	0	0	0	18.2	18.9	6	25	5	75	0.0619	0.0653
M5	14/03/25	15:18:05	21	9376	425	763.5	232	16.5	19.5	0	0	0	0	18.3	18.9	6	25	5	76	0.0619	0.0648
M5	14/03/25	15:18:06	21	9377	425	763.5	233	16.5	19.6	0	0	0	0	18.3	18.9	6	25	5	77	0.062	0.0651
M5	14/03/25	15:18:07	21	9378	425	763.5	233	16.5	19.6	0	0	0	0	18.3	19	6	25	5	78	0.0619	0.0653
M5	14/03/25	15:18:08	21	9379	426	763.5	232	16.5	19.6	0	0	0	0	18.3	19	6	25	6	79	0.0619	0.065
M5	14/03/25	15:18:09	21	9380	426	763.5	233	16.5	19.6	0	0	0	0	18.3	19	6	25	6	80	0.0617	0.0652
M5	14/03/25	15:18:10	21	9381	426	763.5	233	16.5	19.6	0	0	0	0	18.3	19	6	25	6	81	0.0618	0.065
M5	14/03/25	15:18:11	21	9382	426	763.5	233	16.5	19.6	0	0	0	0	18.3	19	6	25	6	82	0.0617	0.0649
M5	14/03/25	15:18:12	21	9383	426	763.5	232	16.5	19.6	0	0	0	0	18.3	19	6	25	6	83	0.0615	0.0651
M5	14/03/25	15:18:13	21	9384	426	763.5	233	16.5	19.6	0	0	0	0	18.3	19	6	25	6	84	0.0615	0.0649
M5	14/03/25	15:18:14	21	9385	426	763.5	232	16.5	19.6	0	0	0	0	18.3	19	6	25	6	85	0.0614	0.0649
M5	14/03/25	15:18:15	21	9386	426	763.4	233	16.5	19.6	0	0	0	0	18.3	19	6	25	6	86	0.0614	0.0644
M5	14/03/25	15:18:16	21	9387	426	763.5	232	16.6	19.6	0	0	0	0	18.3	19	6	25	6	87	0.0616	0.0638
M5	14/03/25	15:18:17	21	9388	427	763.5	232	16.6	19.6	0	0	0	0	18.3	19	6	25	7	88	0.0618	0.0628
M5	14/03/25	15:18:18	21	9389	427	763.5	232	16.6	19.5	0	0	0	0	18.3	19	6	25	7	89	0.0621	0.0616
M5	14/03/25	15:18:19	21	9390	427	763.5	233	16.6	19.5	0	0	0	0	18.3	19	6	25	7	90	0.0622	0.0607
M5	14/03/25	15:18:20	21	9391	427	763.5	233	16.6	19.6	0	0	0	0	18.3	19	6	25	7	91	0.0628	0.0599
M5	14/03/25	15:18:21	21	9392	427	763.5	232	16.6	19.6	0	0	0	0	18.3	19	6	25	7	92	0.0631	0.0586
M5	14/03/25	15:18:22	21	9393	427	763.5	232	16.6	19.6	0	0	0	0	18.3	19	6	25	7	93	0.0634	0.0578
M5	14/03/25	15:18:23	21	9394	427	763.5	232	16.6	19.6	0	0	0	0	18.3	19	6	25	7	94	0.0637	0.0566
M5	14/03/25	15:18:24	21	9395	427	763.5	232	16.6	19.6	0	0	0	0	18.3	19	6	25	7	95	0.064	0.0559
M5	14/03/25	15:18:25	21	9396	427	763.5	232	16.6	19.6	0	0	0	0	18.3	19	6	25	7	96	0.0641	0.0554
M5	14/03/25	15:18:26	21	9397	428	763.5	233	16.7	19.6	0	0	0	0	18.3	19	6	25	8	97	0.0645	0.0548
M5	14/03/25	15:18:27	21	9398	428	763.5	233	16.7	19.6	0	0	0	0	18.3	19	6	25	8	98	0.0646	0.0544
M5	14/03/25	15:18:28	21	9399	428	763.5	232	16.7	19.6	0	0	0	0	18.3	19.1	6	25	8	99	0.0648	0.0544
M5	14/03/25	15:18:29	21	9400	428	763.5	232	16.7	19.6	0	0	0	0	18.3	19.1	6	25	8	100	0.065	0.0541
M5	14/03/25	15:18:30	21	9401	428	763.4	232	16.7	19.6	0	0	0	0	18.3	19.1	6	25	8	101	0.065	0.0539
M5	14/03/25	15:18:31	21	9402	428	763.5	232	16.7	19.6	0	0	0	0	18.3	19.1	6	25	8	102	0.0652	0.0536
M5	14/03/25	15:18:32	21	9403	428	763.5	232	16.7	19.6	0	0	0	0	18.3	19.1	6	25	8	103	0.0654	0.0536
M5	14/03/25	15:18:33	21	9404	428	763.5	232	16.7	19.6	0	0	0	0	18.3	19.1	6	25	8	104	0.0654	0.0537
M5	14/03/25	15:18:34	21	9405	428	763.5	233	16.7	19.6	0	0	0	0	18.3	19.1	6	25	8	105	0.0655	0.054
M5	14/03/25	15:18:35	21	9406	428	763.5	233	16.7	19.6	0	0	0	0	18.3	19.1	6	25	8	106	0.0655	0.0545
M5	14/03/25	15:18:36	21	9407	428	763.5	233	16.8	19.6	0	0	0	0	18.3	19.1	6	25	8	107	0.0655	0.0552
M5	14/03/25	15:18:37	21	9408	428	763.5	233	16.8	19.6	0	0	0	0	18.4	19.1	6	25	8	108	0.0654	0.0558
M5	14/03/25	15:18:38	21	9409	428	763.5	232	16.7	19.6	0	0	0	0	18.4	19.1	6	25	8	109	0.0653	0.0561
M5	14/03/25	15:18:39	21	9410	428	763.5	233	16.7	19.6	0	0	0	0	18.4	19.1	6	25	8	110	0.0653	0.0563
M5	14/03/25	15:18:40	21	9411	428	763.5	233	16.7	19.6	0	0	0	0	18.4	19.1	6	25	8	111	0.0653	0.0566
M5	14/03/25	15:18:41	21	9412	429	763.5	232	16.7	19.6	0	0	0	0	18.4	19.1	6	25	9	112	0.0653	0.0567
M5	14/03/25	15:18:42	21	9413	429	763.4	232	16.8	19.6	0	0	0	0	18.4	19.1	6	25	9	113	0.0654	0.0569
M5	14/03/25	15:18:43	21	9414	429	763.5	232	16.8	19.6	0	0	0	0	18.4	19.1	6	25	9	114	0.0654	0.0573
M5	14/03/25	15:18:44	21	9415	429	763.5	232	16.8	19.6	0	0	0	0	18.4	19.1	6	25	9	115	0.0655	0.0579
M5	14/03/25	15:18:45	21	9416	429	763.5	232	16.8	19.6	0	0	0	0	18.4	19.1	6	25	9	116	0.0653	0.0584
M5	14/03/25	15:18:46	21	9417	429	763.5	232	16.8	19.6	0	0	0	0	18.4	19.1	6	25	9	117	0.0652	0.059
M5	14/03/25	15:18:47	21	9418	429	763.5	233	16.8	19.6	0	0	0	0	18.4	19.1	6	25	9	118	0.0651	0.0593
M5	14/03/25	15:18:48	21	9419	429	763.5	234	16.8	19.6	0	0	0	0	18.4	19.1	6	25	9	119	0.0651	0.0595
M5	14/03/25	15:18:49	21	9420	429	763.5	234	16.8	19.6	0	0	0	0	18.4	19.1	6	25	9	120	0.0651	0.0595
M5	14/03/25	15:18:50	21	9421	429	763.5	234	16.9	19.6	0	0	0	0	18.4	19.1	6	25	9	121	0.0653	0.06
M5	14/03/25	15:18:51	21	9422	429	763.5	233	16.9	19.6	0	0	0	0	18.4	19.1	6	25	9	122	0.0652	0.0602
M5	14/03/25	15:18:52	21	9423	429	763.5	233	16.9	19.6	0	0	0	0	18.4	19.1	6	25	9	123	0.0651	0.0605
M5	14/03/25	15:18:53	21	9424	429	763.5	233	16.9	19.6	0	0	0	0	18.4	19.1	6	25	9	124	0.065	0.0609
M5	14/03/25	15:18:55	21	9425	429	763.5	233	16.9	19.6	0	0	0	0	18.4	19.2	6	25	9	125	0.065	0.0615
M5	14/03/25	15:18:56	21	9426	429	763.5	232	16.9	19.6	0	0	0	0	18.4	19.2	6	25	9	126	0.0648	0.0621
M5	14/03/25	15:18:57	21	9427	430	763.4	232	16.9	19.6	0	0	0	0	18.4	19.2	6	25	9	127	0.0647	0.0624
M5	14/03/25	15:18:58	21	9428	430	763.5	232	16.9	19.6	0	0	0	0	18.4	19.2	6	25	9	128	0.0646	0.0628
M5	14/03/25	15:18:59	21	9429	430	763.5	232	16.9	19.6	0	0	0	0	18.4	19.2	6	25	9	129	0.0645	0.0633
M5	14/03/25	15:19:00	21	9430	430	763.4	232	16.9	19.6	0	0	0	0	18.4	19.2	6	25	10	130	0.0644	0.0636
M5	14/03/25	15:19:01	21	9431	430	763.5	232	16.9	19.6	0	0	0	0	18.4	19.2	6	25	10	131	0.0643	0.064
M5	14/03/25	15:19:02	21	9432	430	763.5	232	16.9	19.6	0	0	0	0	18.4	19.2	6	25	10	132	0.0641	0.0644
M5	14/03/25	15:19:03	21	9433	430	763.5	232	16.9	19.6	0	0	0	0	18.4	19.2	6	25	10	133	0.064	0.0649
M5	14/03/25	15:19:04	21	9434	430	763.4	232	16.9	19.6	0	0	0	0	18.4	19.2	6	25	10	134	0.0639	0.0654
M5	14/03/25	15:19:05	21	9435	430	763.5	232	16.9	19.6	0	0	0	0	18.4	19.2	6	25	10	135	0.0638	0.066
M5	14/03/25	15:19:06	21	9436	430	763.5	232	16.9	19.6	0	0	0	0	18.4	19.2	6	25	10	136	0.0636	0.0664
M5	14/03/25	15:19:07	21	9437	430	763.5	232	17	19.6	0	0	0	0	18.4	19.3	6	25	10	137	0.0635	0.0668
M5	14/03/25	15:19:08	21	9438	430	763.5	232	17	19.6	0	0	0	0	18.4	19.3	6	25	10	138	0.0633	0.0671
M5	14/03/25	15:19:09	21	9439	430	763.5	232	17	19.6	0	0	0	0	18.4	19.3	6	25	10	139	0.0633	0.0673
M5	14/03/25	15:19:10	21	9440	430	763.5	232	17	19.6	0	0	0	0	18.5	19.3	6	25	10	140	0.0632	0.0675
M5	14/03/25	15:19:11	21	9441	430	763.4	232	17	19.6	0	0	0	0	18.5	19.3	6	25	10	141	0.0631	0.0677
M5	14/03/25	15:19:12	21	9442	430	763.4	232	17	19.6	0	0	0	0	18.5	19.3	6	25	10	142	0.0629	0.068
M5	14/03/25	15:19:13	21	9443	430	763.5	232	17	19.6	0	0	0	0	18.5	19.3	6	25	10	143	0.0629	0.0684
M5	14/03/25	15:19:14	21	9444	430	763.5	232	17	19.6	0	0	0	0	18.5	19.3	6	25	10	144	0.0628	0.0686
M5	14/03/25	15:19:15	21	9445	430	763.5	232	17	19.6	0	0	0	0	18.5	19.3	6	25	10	145	0.0627	0.0689
M5	14/03/25	15:19:16	21	9446	431	763.5	232	17	19.6	0	0	0	0	18.5	19.3	6	25	11	146	0.0626	0.069
M5	14/03/25	15:19:17	21	9447	431	763.5	232	17.1	19.7	0	0	0	0	18.5	19.3	6	25	11	147	0.0626	0.0693
M5	14/03/25	15:19:18	21	9448	431	763.5	232	17.1	19.7	0	0	0	0	18.5	19.3	6	25	11	148	0.0624	0.0694
M5	14/03/25	15:19:19	21	9449	431	763.5	232	17	19.6	0	0	0	0	18.5	19.3	6	25	11	149	0.0622	0.0696
M5	14/03/25	15:19:20	21	9450	431	763.5	232	17	19.6	0	0	0	0	18.5	19.3	6	25	11	150	0.0621	0.0699
M5	14/03/25	15:19:21	21	9451	431	763.5	232	17.1	19.7	0	0	0	0	18.5	19.3	6	25	11	151	0.062	0.0701
M5	14/03/25	15:19:22	21	9452	431	763.5	232	17.1	19.7	0	0	0	0	18.5	19.3	6	25	11	152	0.0619	0.0701
M5	14/03/25	15:19:23	21	9453	431	763.5	233	17	19.6	0	0	0	0	18.5	19.3	6	25	11	153	0.0618	0.0699
M5	14/03/25	15:19:24	21	9454	432	763.4	233	17	19.6	0	0	0	0	18.5	19.3	6	25	11	154	0.0618	0.0696
M5	14/03/25	15:19:25	21	9455	432	763.4	233	17.1	19.7	0	0	0	0	18.5	19.3	6	25	11	155	0.0618	0.0695
M5	14/03/25	15:19:26	21	9456	432	763.4	232	17.1	19.7	0	0	0	0	18.5	19.3	6	25	12	156	0.0618	0.0694
M5	14/03/25	15:19:27	21	9457	432	763.5	232	17.1	19.7	0	0	0	0	18.5	19.3	6	25	11	157	0.0617	0.0693
M5	14/03/25	15:19:28	21	9458	432	763.4	232	17.1	19.7	0	0	0	0	18.5	19.4	6	25	12	158	0.0616	0.0692
M5	14/03/25	15:19:29	21	9459	432	763.5	233	17.1	19.7	0	0	0	0	18.5	19.4	6	25	12	159	0.0617	0.0692
M5	14/03/25	15:19:30	21	9460	432	763.5	233	17.1	19.7	0	0	0	0	18.5	19.4	6	25	12	160	0.0617	0.069
M5	14/03/25	15:19:31	21	9461	432	763.4	232	17.1	19.7	0	0	0	0	18.5	19.4	6	25	12	161	0.0617	0.0687
M5	14/03/25	15:19:32	21	9462	432	763.5	232	17.1	19.7	0	0	0	0	18.5	19.4	6	25	12	162	0.0616	0.0685
M5	14/03/25	15:19:33	21	9463	432	763.5	232	17.1	19.7	0	0	0	0	18.5	19.4	6	25	12	163	0.0615	0.0683
M5	14/03/25	15:19:34	21	9464	432	763.4	232	17.1	19.7	0	0	0	0	18.5	19.4	6	25	12	164	0.0614	0.0684
M5	14/03/25	15:19:35	21	9465	432	763.4	232	17.1	19.7	0	0	0	0	18.5	19.4	6	25	12	165	0.0615	0.0684
M5	14/03/25	15:19:36	21	9466	432	763.4	232	17.1	19.7	0	0	0	0	18.5	19.4	6	25	12	166	0.0614	0.0684
M5	14/03/25	15:19:37	21	9467	432	763.5	232	17.1	19.7	0	0	0	0	18.5	19.4	6	25	12	167	0.0613	0.0683
M5	14/03/25	15:19:38	21	9468	432	763.5	232	17.1	19.7	0	0	0	0	18.5	19.4	6	25	12	168	0.0612	0.0683
M5	14/03/25	15:19:39	21	9469	433	763.5	232	17.1	19.7	0	0	0	0	18.5	19.4	6	25	13	169	0.0612	0.0681
M5	14/03/25	15:19:40	21	9470	433	763.4	232	17.1	19.7	0	0	0	0	18.5	19.4	6	25	13	170	0.0612	0.068
M5	14/03/25	15:19:41	21	9471	433	763.4	232	17.1	19.7	0	0	0	0	18.5	19.4	6	25	13	171	0.0611	0.068
M5	14/03/25	15:19:42	21	9472	433	763.5	232	17.1	19.7	0	0	0	0	18.6	19.4	6	25	12	172	0.061	0.068
M5	14/03/25	15:19:43	21	9473	433	763.4	232	17.1	19.7	0	0	0	0	18.6	19.4	6	25	13	173	0.061	0.0682
M5	14/03/25	15:19:44	21	9474	433	763.5	232	17.1	19.7	0	0	0	0	18.6	19.4	6	25	12	174	0.0609	0.0683
M5	14/03/25	15:19:45	21	9475	433	763.5	232	17.2	19.7	0	0	0	0	18.6	19.4	6	25	13	175	0.0609	0.0683
M5	14/03/25	15:19:46	21	9476	433	763.5	232	17.2	19.7	0	0	0	0	18.6	19.4	6	25	13	176	0.0609	0.0682
M5	14/03/25	15:19:47	21	9477	433	763.4	233	17.2	19.7	0	0	0	0	18.6	19.4	6	25	13	177	0.0609	0.0682
M5	14/03/25	15:19:48	21	9478	433	763.4	233	17.2	19.7	0	0	0	0	18.6	19.4	6	25	13	178	0.0608	0.0682
M5	14/03/25	15:19:49	21	9479	433	763.4	232	17.2	19.7	0	0	0	0	18.6	19.4	6	25	13	179	0.0607	0.0682
M5	14/03/25	15:19:50	21	9480	433	763.4	232	17.2	19.7	0	0	0	0	18.6	19.4	6	25	13	180	0.0606	0.0683
M5	14/03/25	15:19:51	21	9481	433	763.4	232	17.2	19.7	0	0	0	0	18.6	19.5	6	25	13	181	0.0606	0.0685
M5	14/03/25	15:19:52	21	9482	433	763.5	232	17.2	19.7	0	0	0	0	18.6	19.5	6	25	13	182	0.0605	0.0685
M5	14/03/25	15:19:53	21	9483	433	763.4	233	17.2	19.7	0	0	0	0	18.6	19.5	6	25	13	183	0.0604	0.0686
M5	14/03/25	15:19:54	21	9484	433	763.4	233	17.2	19.7	0	0	0	0	18.6	19.5	6	25	13	184	0.0603	0.0687
M5	14/03/25	15:19:55	21	9485	433	763.4	233	17.2	19.7	0	0	0	0	18.6	19.5	6	25	13	185	0.0603	0.0687
M5	14/03/25	15:19:56	21	9486	433	763.4	233	17.2	19.7	0	0	0	0	18.6	19.5	6	25	13	186	0.0602	0.0687
M5	14/03/25	15:19:57	21	9487	433	763.4	232	17.3	19.8	0	0	0	0	18.6	19.5	6	25	13	187	0.0603	0.069
M5	14/03/25	15:19:58	21	9488	433	763.4	232	17.3	19.8	0	0	0	0	18.6	19.5	6	25	13	188	0.0602	0.0691
M5	14/03/25	15:19:59	21	9489	433	763.4	233	17.3	19.8	0	0	0	0	18.6	19.5	6	25	13	189	0.0601	0.0692
M5	14/03/25	15:20:00	21	9490	434	763.4	233	17.3	19.8	0	0	0	0	18.6	19.5	6	25	14	190	0.06	0.0693
M5	14/03/25	15:20:01	21	9491	434	763.4	233	17.3	19.8	0	0	0	0	18.6	19.5	6	25	14	191	0.0599	0.0693
M5	14/03/25	15:20:02	21	9492	434	763.4	232	17.3	19.8	0	0	0	0	18.6	19.5	6	25	14	192	0.0599	0.0693
M5	14/03/25	15:20:03	21	9493	434	763.4	232	17.3	19.8	0	0	0	0	18.6	19.5	6	25	14	193	0.0598	0.0692
M5	14/03/25	15:20:04	21	9494	434	763.5	232	17.3	19.8	0	0	0	0	18.6	19.5	6	25	14	194	0.0597	0.0691
M5	14/03/25	15:20:05	21	9495	434	763.4	232	17.3	19.8	0	0	0	0	18.6	19.5	6	25	14	195	0.0597	0.0692
M5	14/03/25	15:20:06	21	9496	434	763.4	232	17.3	19.8	0	0	0	0	18.6	19.5	6	25	14	196	0.0596	0.0692
M5	14/03/25	15:20:07	21	9497	434	763.4	232	17.3	19.8	0	0	0	0	18.6	19.6	6	25	14	197	0.0596	0.0693
M5	14/03/25	15:20:09	21	9498	434	763.4	232	17.3	19.8	0	0	0	0	18.6	19.6	6	25	14	198	0.0595	0.0693
M5	14/03/25	15:20:10	21	9499	434	763.4	231	17.3	19.8	0	0	0	0	18.6	19.6	6	25	14	199	0.0594	0.0694
M5	14/03/25	15:20:11	21	9500	434	763.4	232	17.3	19.8	0	0	0	0	18.6	19.6	6	25	14	200	0.0593	0.0694
M5	14/03/25	15:20:12	21	9501	434	763.4	232	17.4	19.8	0	0	0	0	18.6	19.6	6	25	14	201	0.0593	0.0696
M5	14/03/25	15:20:13	21	9502	434	763.4	232	17.4	19.8	0	0	0	0	18.6	19.6	6	25	14	202	0.0592	0.0697
M5	14/03/25	15:20:14	21	9503	434	763.5	232	17.4	19.8	0	0	0	0	18.6	19.6	6	25	14	203	0.0591	0.0698
M5	14/03/25	15:20:15	21	9504	434	763.4	233	17.4	19.8	0	0	0	0	18.6	19.6	6	25	14	204	0.059	0.07
M5	14/03/25	15:20:16	21	9505	434	763.4	232	17.4	19.8	0	0	0	0	18.6	19.6	6	25	14	205	0.059	0.0702
M5	14/03/25	15:20:17	21	9506	434	763.4	232	17.4	19.8	0	0	0	0	18.6	19.6	6	25	14	206	0.0588	0.0703
M5	14/03/25	15:20:18	21	9507	434	763.4	232	17.4	19.8	0	0	0	0	18.6	19.6	6	25	14	207	0.0586	0.0704
M5	14/03/25	15:20:19	21	9508	434	763.4	232	17.4	19.8	0	0	0	0	18.6	19.6	6	25	14	208	0.0585	0.0706
M5	14/03/25	15:20:20	21	9509	434	763.4	232	17.4	19.8	0	0	0	0	18.7	19.6	6	25	14	209	0.0585	0.0709
M5	14/03/25	15:20:21	21	9510	434	763.4	232	17.4	19.8	0	0	0	0	18.7	19.6	6	25	14	210	0.0583	0.071
M5	14/03/25	15:20:22	21	9511	435	763.4	232	17.4	19.8	0	0	0	0	18.7	19.6	6	25	15	211	0.0583	0.0711
M5	14/03/25	15:20:23	21	9512	435	763.4	232	17.4	19.8	0	0	0	0	18.7	19.6	6	25	15	212	0.0582	0.0712
M5	14/03/25	15:20:24	21	9513	435	763.4	232	17.4	19.8	0	0	0	0	18.7	19.7	6	25	15	213	0.0581	0.0712
M5	14/03/25	15:20:25	21	9514	435	763.4	232	17.4	19.8	0	0	0	0	18.7	19.7	6	25	15	214	0.058	0.0712
M5	14/03/25	15:20:26	21	9515	435	763.4	232	17.4	19.8	0	0	0	0	18.7	19.7	6	25	15	215	0.058	0.0711
M5	14/03/25	15:20:27	21	9516	435	763.4	232	17.4	19.8	0	0	0	0	18.7	19.7	6	25	15	216	0.058	0.071
M5	14/03/25	15:20:28	21	9517	435	763.4	232	17.5	19.8	0	0	0	0	18.7	19.7	6	25	15	217	0.0579	0.0709
M5	14/03/25	15:20:29	21	9518	435	763.4	232	17.5	19.8	0	0	0	0	18.7	19.7	6	25	15	218	0.0578	0.0709
M5	14/03/25	15:20:30	21	9519	435	763.4	232	17.5	19.8	0	0	0	0	18.7	19.7	6	25	15	219	0.0578	0.0709
M5	14/03/25	15:20:31	21	9520	435	763.4	233	17.5	19.8	0	0	0	0	18.7	19.7	6	25	15	220	0.0577	0.0708
M5	14/03/25	15:20:32	21	9521	436	763.4	233	17.5	19.8	0	0	0	0	18.7	19.7	6	25	16	221	0.0577	0.0707
M5	14/03/25	15:20:33	21	9522	436	763.4	233	17.5	19.8	0	0	0	0	18.7	19.7	6	25	16	222	0.0576	0.0706
M5	14/03/25	15:20:34	21	9523	436	763.4	233	17.5	19.8	0	0	0	0	18.7	19.7	6	25	16	223	0.0576	0.0705
M5	14/03/25	15:20:35	21	9524	436	763.5	233	17.5	19.8	0	0	0	0	18.7	19.7	6	25	16	224	0.0575	0.0703
M5	14/03/25	15:20:36	21	9525	436	763.5	233	17.5	19.9	0	0	0	0	18.7	19.7	6	25	16	225	0.0576	0.0702
M5	14/03/25	15:20:37	21	9526	436	763.4	233	17.5	19.9	0	0	0	0	18.7	19.7	6	25	16	226	0.0575	0.0701
M5	14/03/25	15:20:38	21	9527	436	763.5	233	17.5	19.9	0	0	0	0	18.7	19.7	6	25	16	227	0.0574	0.0702
M5	14/03/25	15:20:39	21	9528	436	763.5	233	17.5	19.9	0	0	0	0	18.7	19.7	6	25	16	228	0.0573	0.0702
M5	14/03/25	15:20:40	21	9529	436	763.5	233	17.5	19.9	0	0	0	0	18.7	19.7	6	25	16	229	0.0572	0.0703
M5	14/03/25	15:20:41	21	9530	436	763.5	233	17.5	19.9	0	0	0	0	18.7	19.7	6	25	16	230	0.0572	0.0702
M5	14/03/25	15:20:42	21	9531	436	763.5	233	17.5	19.9	0	0	0	0	0	19.7	0	25	16	231	0.0572	0.0701
M5	14/03/25	15:20:43	21	9532	436	763.5	233	17.5	19.9	0	0	0	0	0	19.7	0	25	16	232	0.0571	0.0701
M5	14/03/25	15:20:44	21	9533	436	763.5	232	17.5	19.9	0	0	0	0	0	19.7	0	25	16	233	0.0571	0.07
M5	14/03/25	15:20:45	21	9534	436	763.5	232	17.5	19.9	0	0	0	0	0	19.7	0	25	16	234	0.057	0.07
M5	14/03/25	15:20:46	21	9535	436	763.4	233	17.5	19.9	0	0	0	0	0	19.7	0	25	16	235	0.0569	0.0699
M5	14/03/25	15:20:47	21	9536	436	763.5	232	17.5	19.9	0	0	0	0	18.7	19.8	6	25	16	236	0.0569	0.0699
M5	14/03/25	15:20:48	21	9537	436	763.5	232	17.5	19.9	0	0	0	0	18.7	19.8	6	25	16	237	0.0568	0.0699
M5	14/03/25	15:20:49	21	9538	436	763.5	232	17.5	19.9	0	0	0	0	18.7	19.8	6	25	16	238	0.0567	0.07
M5	14/03/25	15:20:50	21	9539	436	763.5	232	17.6	19.9	0	0	0	0	18.7	19.8	6	25	16	239	0.0567	0.07
M5	14/03/25	15:20:51	21	9540	437	763.4	232	17.6	19.9	0	0	0	0	18.7	19.8	6	25	17	240	0.0566	0.07
M5	14/03/25	15:20:52	21	9541	437	763.4	232	17.6	19.9	0	0	0	0	18.7	19.8	6	25	17	241	0.0565	0.0699
M5	14/03/25	15:20:53	21	9542	437	763.5	232	17.6	19.9	0	0	0	0	18.7	19.8	6	25	17	242	0.0565	0.0698
M5	14/03/25	15:20:54	21	9543	437	763.4	232	17.5	19.9	0	0	0	0	18.7	19.8	6	25	17	243	0.0564	0.0697
M5	14/03/25	15:20:55	21	9544	437	763.5	232	17.5	19.9	0	0	0	0	18.7	19.8	6	25	17	244	0.0563	0.0696
M5	14/03/25	15:20:56	21	9545	437	763.5	232	17.5	19.9	0	0	0	0	18.7	19.8	6	25	17	245	0.0563	0.0696
M5	14/03/25	15:20:57	21	9546	437	763.5	232	17.5	19.9	0	0	0	0	18.7	19.8	6	25	17	246	0.0562	0.0696
M5	14/03/25	15:20:58	21	9547	437	763.4	232	17.5	19.9	0	0	0	0	18.8	19.8	6	25	17	247	0.0561	0.0696
M5	14/03/25	15:20:59	21	9548	437	763.5	232	17.5	19.9	0	0	0	0	18.8	19.8	6	25	17	248	0.0561	0.0696
M5	14/03/25	15:21:00	21	9549	437	763.5	232	17.5	19.9	0	0	0	0	18.8	19.8	6	25	17	249	0.056	0.0696
M5	14/03/25	15:21:01	21	9550	437	763.4	232	17.5	19.9	0	0	0	0	18.8	19.8	6	25	17	250	0.0559	0.0695
M5	14/03/25	15:21:02	21	9551	437	763.4	232	17.5	19.9	0	0	0	0	18.8	19.8	6	25	17	251	0.0558	0.0694
M5	14/03/25	15:21:03	21	9552	437	763.4	231	17.5	19.9	0	0	0	0	18.8	19.8	6	25	17	252	0.0557	0.0693
M5	14/03/25	15:21:04	21	9553	438	763.4	232	17.5	19.9	0	0	0	0	18.8	19.8	6	25	17	253	0.0558	0.0693
M5	14/03/25	15:21:05	21	9554	438	763.4	232	17.5	19.9	0	0	0	0	18.8	19.8	6	25	18	254	0.0557	0.0691
M5	14/03/25	15:21:06	21	9555	438	763.4	232	17.5	19.9	0	0	0	0	18.8	19.8	6	25	18	255	0.0556	0.069
M5	14/03/25	15:21:07	21	9556	438	763.5	231	17.5	19.9	0	0	0	0	18.8	19.8	6	25	18	256	0.0556	0.0689
M5	14/03/25	15:21:08	21	9557	438	763.5	231	17.5	19.9	0	0	0	0	18.8	19.8	6	25	18	257	0.0556	0.0688
M5	14/03/25	15:21:09	21	9558	438	763.4	231	17.5	19.9	0	0	0	0	18.8	19.8	6	25	18	258	0.0555	0.0687
M5	14/03/25	15:21:10	21	9559	438	763.4	232	17.5	20	0	0	0	0	18.8	19.8	6	25	18	259	0.0555	0.0686
M5	14/03/25	15:21:11	21	9560	438	763.4	231	17.5	20	0	0	0	0	18.8	19.8	6	25	18	260	0.0555	0.0684
M5	14/03/25	15:21:12	21	9561	438	763.4	232	17.5	19.9	0	0	0	0	18.8	19.8	6	25	18	261	0.0554	0.0682
M5	14/03/25	15:21:13	21	9562	438	763.4	232	17.5	19.9	0	0	0	0	18.8	19.8	6	25	18	262	0.0553	0.0681
M5	14/03/25	15:21:14	21	9563	438	763.4	232	17.5	20	0	0	0	0	18.8	19.8	6	25	18	263	0.0553	0.0681
M5	14/03/25	15:21:15	21	9564	438	763.4	232	17.5	20	0	0	0	0	18.8	19.8	6	25	18	264	0.0553	0.068
M5	14/03/25	15:21:16	21	9565	439	763.4	232	17.5	20	0	0	0	0	18.8	19.8	6	25	19	265	0.0552	0.0678
M5	14/03/25	15:21:17	21	9566	439	763.5	232	17.5	20	0	0	0	0	18.8	19.8	6	25	19	266	0.0552	0.0677
M5	14/03/25	15:21:18	21	9567	439	763.4	232	17.5	19.9	0	0	0	0	18.8	19.8	6	25	18	267	0.0551	0.0675
M5	14/03/25	15:21:19	21	9568	439	763.4	231	17.5	19.9	0	0	0	0	18.8	19.8	6	25	19	268	0.0551	0.0674
M5	14/03/25	15:21:20	21	9569	439	763.4	231	17.4	19.9	0	0	0	0	18.8	19.8	6	25	18	269	0.055	0.0673
M5	14/03/25	15:21:21	21	9570	439	763.4	232	17.4	19.9	0	0	0	0	18.8	19.8	6	25	19	270	0.055	0.0672
M5	14/03/25	15:21:23	21	9571	439	763.4	231	17.5	20	0	0	0	0	18.8	19.8	6	25	19	271	0.055	0.0671
M5	14/03/25	15:21:24	21	9572	439	763.4	231	17.5	20	0	0	0	0	18.8	19.8	6	25	19	272	0.0549	0.0671
M5	14/03/25	15:21:25	21	9573	439	763.4	231	17.4	20	0	0	0	0	18.8	19.8	6	25	19	273	0.0549	0.0669
M5	14/03/25	15:21:26	21	9574	439	763.4	232	17.4	20	0	0	0	0	18.8	19.8	6	25	19	274	0.0549	0.0668
M5	14/03/25	15:21:27	21	9575	439	763.5	232	17.4	20	0	0	0	0	18.8	19.8	6	25	19	275	0.0548	0.0666
M5	14/03/25	15:21:28	21	9576	439	763.4	232	17.4	20	0	0	0	0	18.8	19.9	6	25	19	276	0.0548	0.0665
M5	14/03/25	15:21:29	21	9577	439	763.4	231	17.4	20	0	0	0	0	18.8	19.9	6	25	19	277	0.0547	0.0663
M5	14/03/25	15:21:30	21	9578	439	763.4	231	17.4	20	0	0	0	0	18.8	19.9	6	25	19	278	0.0547	0.0662
M5	14/03/25	15:21:31	21	9579	439	763.4	232	17.5	20	0	0	0	0	18.8	19.9	6	25	19	279	0.0548	0.0662
M5	14/03/25	15:21:32	21	9580	440	763.4	232	17.5	20	0	0	0	0	18.8	19.9	6	25	20	280	0.0547	0.066
M5	14/03/25	15:21:33	21	9581	440	763.4	231	17.5	20	0	0	0	0	18.8	19.9	6	25	20	281	0.0547	0.0659
M5	14/03/25	15:21:34	21	9582	440	763.4	232	17.5	20	0	0	0	0	18.8	19.9	6	25	20	282	0.0547	0.0657
M5	14/03/25	15:21:35	21	9583	440	763.4	232	17.4	20	0	0	0	0	18.8	19.9	6	25	20	283	0.0546	0.0655
M5	14/03/25	15:21:36	21	9584	440	763.5	231	17.4	20	0	0	0	0	18.9	19.9	6	25	20	284	0.0546	0.0654
M5	14/03/25	15:21:37	21	9585	440	763.5	232	17.4	20	0	0	0	0	18.9	19.9	6	25	20	285	0.0546	0.0653
M5	14/03/25	15:21:38	21	9586	440	763.5	232	17.4	20	0	0	0	0	18.9	19.9	6	25	20	286	0.0546	0.0652
M5	14/03/25	15:21:39	21	9587	440	763.5	233	17.5	20	0	0	0	0	18.9	19.9	6	25	20	287	0.0546	0.0652
M5	14/03/25	15:21:40	21	9588	440	763.5	232	17.5	20	0	0	0	0	18.9	19.9	6	25	20	288	0.0546	0.065
M5	14/03/25	15:21:41	21	9589	440	763.5	232	17.5	20	0	0	0	0	18.9	19.9	6	25	20	289	0.0545	0.065
M5	14/03/25	15:21:42	21	9590	440	763.4	232	17.5	20	0	0	0	0	18.9	19.9	6	25	20	290	0.0545	0.0649
M5	14/03/25	15:21:43	21	9591	440	763.4	232	17.4	20	0	0	0	0	18.9	19.9	6	25	20	291	0.0544	0.0647
M5	14/03/25	15:21:44	21	9592	440	763.4	232	17.4	20	0	0	0	0	18.9	19.9	6	25	20	292	0.0544	0.0646
M5	14/03/25	15:21:45	21	9593	440	763.4	232	17.4	20	0	0	0	0	18.9	19.9	6	25	20	293	0.0544	0.0646
M5	14/03/25	15:21:46	21	9594	440	763.4	231	17.4	20	0	0	0	0	18.9	19.9	6	25	20	294	0.0544	0.0645
M5	14/03/25	15:21:47	21	9595	440	763.4	231	17.4	20	0	0	0	0	18.9	19.9	6	25	20	295	0.0544	0.0645
M5	14/03/25	15:21:48	21	9596	440	763.4	232	17.4	20	0	0	0	0	18.9	19.9	6	25	20	296	0.0543	0.0644
M5	14/03/25	15:21:49	21	9597	441	763.4	232	17.4	20	0	0	0	0	18.9	19.9	6	25	20	297	0.0542	0.0643
M5	14/03/25	15:21:50	21	9598	441	763.4	232	17.4	20	0	0	0	0	18.9	19.9	6	25	20	298	0.0542	0.0643
M5	14/03/25	15:21:51	21	9599	440	763.5	232	17.4	20.1	0	0	0	0	18.9	19.9	6	25	20	299	0.0542	0.0643
M5	14/03/25	15:21:52	21	9600	441	763.4	232	17.4	20.1	0	0	0	0	18.9	19.9	6	25	21	300	0.0542	0.0642
M5	14/03/25	15:21:53	21	9601	441	763.5	233	17.4	20	0	0	0	0	18.9	19.9	6	25	21	301	0.0541	0.0641
M5	14/03/25	15:21:54	21	9602	441	763.4	232	17.4	20	0	0	0	0	18.9	19.9	6	25	21	302	0.0541	0.064
M5	14/03/25	15:21:55	21	9603	441	763.4	232	17.4	20.1	0	0	0	0	18.9	19.9	6	25	21	303	0.0541	0.064
M5	14/03/25	15:21:56	21	9604	441	763.4	232	17.4	20.1	0	0	0	0	18.9	19.9	6	25	21	304	0.0541	0.0639
M5	14/03/25	15:21:57	21	9605	441	763.4	232	17.4	20.1	0	0	0	0	18.9	19.9	6	25	21	305	0.054	0.0639
M5	14/03/25	15:21:58	21	9606	441	763.4	232	17.4	20.1	0	0	0	0	18.9	19.9	6	25	21	306	0.0539	0.0639
M5	14/03/25	15:21:59	21	9607	441	763.5	232	17.4	20.1	0	0	0	0	18.9	19.9	6	25	21	307	0.0539	0.0639
M5	14/03/25	15:22:00	21	9608	441	763.4	232	17.4	20.1	0	0	0	0	18.9	19.9	6	25	21	308	0.0539	0.0639
M5	14/03/25	15:22:01	21	9609	441	763.5	231	17.4	20.1	0	0	0	0	18.9	19.9	6	25	21	309	0.0538	0.0638
M5	14/03/25	15:22:02	21	9610	441	763.4	231	17.4	20.1	0	0	0	0	18.9	19.9	6	25	21	310	0.0538	0.0637
M5	14/03/25	15:22:03	21	9611	441	763.4	231	17.4	20.1	0	0	0	0	18.9	19.9	6	25	21	311	0.0537	0.0636
M5	14/03/25	15:22:04	21	9612	442	763.4	231	17.4	20.1	0	0	0	0	18.9	19.9	6	25	21	312	0.0537	0.0635
M5	14/03/25	15:22:05	21	9613	442	763.4	232	17.3	20.1	0	0	0	0	18.9	19.9	6	25	22	313	0.0537	0.0634
M5	14/03/25	15:22:06	21	9614	442	763.4	232	17.3	20.1	0	0	0	0	18.9	19.9	6	25	22	314	0.0536	0.0633
M5	14/03/25	15:22:07	21	9615	442	763.5	232	17.4	20.1	0	0	0	0	18.9	19.9	6	25	22	315	0.0537	0.0632
M5	14/03/25	15:22:08	21	9616	442	763.4	232	17.4	20.1	0	0	0	0	18.9	19.9	6	25	22	316	0.0536	0.063
M5	14/03/25	15:22:09	21	9617	442	763.5	232	17.3	20.1	0	0	0	0	18.9	19.9	6	25	22	317	0.0536	0.0629
M5	14/03/25	15:22:10	21	9618	442	763.5	232	17.3	20.1	0	0	0	0	18.9	19.9	6	25	22	318	0.0536	0.0628
M5	14/03/25	15:22:11	21	9619	442	763.5	232	17.3	20.1	0	0	0	0	18.9	19.9	6	25	22	319	0.0536	0.0627
M5	14/03/25	15:22:12	21	9620	442	763.5	232	17.3	20.1	0	0	0	0	18.9	19.9	6	25	22	320	0.0535	0.0627
M5	14/03/25	15:22:13	21	9621	442	763.5	232	17.3	20.1	0	0	0	0	0	19.9	0	25	22	321	0.0535	0.0626
M5	14/03/25	15:22:14	21	9622	442	763.4	231	17.3	20.1	0	0	0	0	0	19.9	0	25	22	322	0.0535	0.0626
M5	14/03/25	15:22:15	21	9623	442	763.5	231	17.3	20.1	0	0	0	0	0	19.9	0	25	22	323	0.0535	0.0625
M5	14/03/25	15:22:16	21	9624	442	763.4	232	17.3	20.1	0	0	0	0	0	19.9	0	25	22	324	0.0535	0.0624
M5	14/03/25	15:22:17	21	9625	443	763.4	232	17.3	20.1	0	0	0	0	0	19.9	0	25	23	325	0.0534	0.0622
M5	14/03/25	15:22:18	21	9626	443	763.4	232	17.3	20.1	0	0	0	0	0	19.9	0	25	23	326	0.0534	0.0621
M5	14/03/25	15:22:19	21	9627	443	763.4	232	17.3	20.1	0	0	0	0	19	19.9	6	25	23	327	0.0535	0.0621
M5	14/03/25	15:22:20	21	9628	443	763.5	233	17.3	20.1	0	0	0	0	19	19.9	6	25	23	328	0.0534	0.062
M5	14/03/25	15:22:21	21	9629	443	763.4	232	17.4	20.1	0	0	0	0	19	19.9	6	25	23	329	0.0534	0.062
M5	14/03/25	15:22:22	21	9630	443	763.4	232	17.4	20.1	0	0	0	0	19	19.9	6	25	23	330	0.0534	0.0619
M5	14/03/25	15:22:23	21	9631	443	763.4	231	17.3	20.1	0	0	0	0	19	19.9	6	25	23	331	0.0534	0.0618
M5	14/03/25	15:22:24	21	9632	443	763.4	231	17.3	20.1	0	0	0	0	19	19.9	6	25	23	332	0.0534	0.0617
M5	14/03/25	15:22:25	21	9633	443	763.4	232	17.3	20.1	0	0	0	0	19	19.9	6	25	23	333	0.0534	0.0615
M5	14/03/25	15:22:26	21	9634	443	763.4	232	17.3	20.1	0	0	0	0	19	19.9	6	25	23	334	0.0534	0.0614
M5	14/03/25	15:22:27	21	9635	443	763.4	232	17.3	20.2	0	0	0	0	19	19.9	6	25	23	335	0.0534	0.0614
M5	14/03/25	15:22:28	21	9636	443	763.4	232	17.3	20.2	0	0	0	0	19	19.9	6	25	23	336	0.0534	0.0613
M5	14/03/25	15:22:29	21	9637	443	763.4	232	17.4	20.2	0	0	0	0	0	19.9	0	25	23	337	0.0534	0.0613
M5	14/03/25	15:22:30	21	9638	443	763.4	232	17.4	20.2	0	0	0	0	0	19.9	0	25	23	338	0.0534	0.0612
M5	14/03/25	15:22:31	21	9639	444	763.4	231	17.3	20.2	0	0	0	0	0	19.9	0	25	23	339	0.0533	0.0611
M5	14/03/25	15:22:32	21	9640	444	763.4	232	17.3	20.2	0	0	0	0	0	19.9	0	25	23	340	0.0533	0.061
M5	14/03/25	15:22:33	21	9641	443	763.4	232	17.4	20.2	0	0	0	0	0	19.9	0	25	23	341	0.0533	0.061
M5	14/03/25	15:22:34	21	9642	443	763.5	232	17.4	20.2	0	0	0	0	0	19.9	0	25	23	342	0.0533	0.0609
M5	14/03/25	15:22:35	21	9643	443	763.5	232	17.3	20.2	0	0	0	0	19	19.9	6	25	23	343	0.0532	0.0609
M5	14/03/25	15:22:36	21	9644	444	763.4	232	17.3	20.2	0	0	0	0	19	19.9	6	25	23	344	0.0532	0.0608
M5	14/03/25	15:22:38	21	9645	444	763.5	232	17.3	20.2	0	0	0	0	19	19.9	6	25	24	345	0.0532	0.0608
M5	14/03/25	15:22:39	21	9646	444	763.5	231	17.3	20.2	0	0	0	0	19	19.9	6	25	24	346	0.0532	0.0607
M5	14/03/25	15:22:40	21	9647	444	763.5	232	17.3	20.2	0	0	0	0	19	19.9	6	25	24	347	0.0531	0.0606
M5	14/03/25	15:22:41	21	9648	444	763.5	232	17.3	20.2	0	0	0	0	19	19.9	6	25	24	348	0.0531	0.0606
M5	14/03/25	15:22:42	21	9649	444	763.5	232	17.3	20.2	0	0	0	0	19	19.9	6	25	24	349	0.0531	0.0605
M5	14/03/25	15:22:43	21	9650	444	763.4	232	17.3	20.2	0	0	0	0	19	19.9	6	25	24	350	0.0531	0.0604
M5	14/03/25	15:22:44	21	9651	444	763.4	232	17.3	20.2	0	0	0	0	19	19.9	6	25	24	351	0.0531	0.0604
M5	14/03/25	15:22:45	21	9652	444	763.5	232	17.3	20.2	0	0	0	0	19	19.9	6	25	24	352	0.0531	0.0603
M5	14/03/25	15:22:46	21	9653	444	763.5	232	17.3	20.2	0	0	0	0	0	19.9	0	25	24	353	0.0531	0.0603
M5	14/03/25	15:22:47	21	9654	444	763.5	232	17.3	20.2	0	0	0	0	0	19.9	0	25	24	354	0.0531	0.0602
M5	14/03/25	15:22:48	21	9655	444	763.4	232	17.3	20.2	0	0	0	0	0	19.9	0	25	24	355	0.053	0.0602
M5	14/03/25	15:22:49	21	9656	444	763.5	232	17.3	20.2	0	0	0	0	0	19.9	0	25	24	356	0.053	0.0602
M5	14/03/25	15:22:50	21	9657	444	763.4	232	17.3	20.2	0	0	0	0	0	19.9	0	25	24	357	0.0529	0.0601
M5	14/03/25	15:22:51	21	9658	444	763.4	232	17.3	20.2	0	0	0	0	0	19.9	0	25	24	358	0.0529	0.0601
M5	14/03/25	15:22:52	21	9659	444	763.4	232	17.3	20.2	0	0	0	0	19	19.9	6	25	24	359	0.0529	0.0601
M5	14/03/25	15:22:53	21	9660	444	763.4	232	17.3	20.2	0	0	0	0	19	19.9	6	25	24	360	0.0529	0.0601
M5	14/03/25	15:22:54	21	9661	444	763.4	232	17.3	20.2	0	0	0	0	19	19.9	6	25	24	361	0.0528	0.0601
M5	14/03/25	15:22:55	21	9662	444	763.4	232	17.3	20.2	0	0	0	0	19	19.9	6	25	24	362	0.0528	0.0601
M5	14/03/25	15:22:56	21	9663	445	763.5	232	17.3	20.2	0	0	0	0	19	19.9	6	25	24	363	0.0528	0.0601
M5	14/03/25	15:22:57	21	9664	445	763.5	233	17.3	20.2	0	0	0	0	19	19.9	6	25	24	364	0.0527	0.0601
M5	14/03/25	15:22:58	21	9665	445	763.5	233	17.2	20.2	0	0	0	0	19	19.9	6	25	24	365	0.0527	0.0601
M5	14/03/25	15:22:59	21	9666	445	763.5	232	17.2	20.2	0	0	0	0	19	19.9	6	25	25	366	0.0526	0.0601
M5	14/03/25	15:23:00	21	9667	445	763.5	232	17.2	20.3	0	0	0	0	19	19.9	6	25	25	367	0.0526	0.0601
M5	14/03/25	15:23:01	21	9668	445	763.5	233	17.2	20.3	0	0	0	0	19	19.9	6	25	25	368	0.0526	0.0601
M5	14/03/25	15:23:02	21	9669	445	763.5	233	17.2	20.2	0	0	0	0	19	19.9	6	25	25	369	0.0525	0.06
M5	14/03/25	15:23:03	21	9670	445	763.5	233	17.2	20.2	0	0	0	0	19	19.9	6	25	25	370	0.0525	0.06
M5	14/03/25	15:23:04	21	9671	445	763.4	232	17.2	20.3	0	0	0	0	19	19.9	6	25	25	371	0.0525	0.0599
M5	14/03/25	15:23:05	21	9672	446	763.4	233	17.2	20.3	0	0	0	0	19	19.9	6	25	26	372	0.0525	0.0599
M5	14/03/25	15:23:06	21	9673	446	763.5	232	17.2	20.2	0	0	0	0	19	19.9	6	25	26	373	0.0524	0.0598
M5	14/03/25	15:23:07	21	9674	445	763.5	232	17.2	20.2	0	0	0	0	19	19.9	6	25	25	374	0.0524	0.0597
M5	14/03/25	15:23:08	21	9675	445	763.5	232	17.2	20.3	0	0	0	0	19	19.9	6	25	25	375	0.0524	0.0598
M5	14/03/25	15:23:09	21	9676	445	763.5	233	17.2	20.3	0	0	0	0	19	19.9	6	25	25	376	0.0524	0.0598
M5	14/03/25	15:23:10	21	9677	445	763.5	233	17.2	20.3	0	0	0	0	19	19.9	6	25	25	377	0.0523	0.0598
M5	14/03/25	15:23:11	21	9678	445	763.5	233	17.2	20.3	0	0	0	0	19	19.9	6	25	25	378	0.0523	0.0598
M5	14/03/25	15:23:12	21	9679	445	763.5	232	17.2	20.3	0	0	0	0	19	19.9	6	25	25	379	0.0523	0.0599
M5	14/03/25	15:23:13	21	9680	445	763.5	233	17.2	20.3	0	0	0	0	19.1	19.9	6	25	25	380	0.0523	0.0599
M5	14/03/25	15:23:14	21	9681	445	763.5	233	17.2	20.3	0	0	0	0	19.1	19.9	6	25	25	381	0.0522	0.0599
M5	14/03/25	15:23:15	21	9682	446	763.5	233	17.2	20.3	0	0	0	0	19.1	19.9	6	25	26	382	0.0522	0.0599
M5	14/03/25	15:23:16	21	9683	446	763.5	233	17.2	20.3	0	0	0	0	19.1	19.9	6	25	26	383	0.0521	0.0599
M5	14/03/25	15:23:17	21	9684	446	763.5	233	17.2	20.3	0	0	0	0	19.1	19.9	6	25	26	384	0.0521	0.0599
M5	14/03/25	15:23:18	21	9685	445	763.4	232	17.2	20.3	0	0	0	0	19.1	19.9	6	25	25	385	0.0521	0.06
M5	14/03/25	15:23:19	21	9686	445	763.5	233	17.2	20.3	0	0	0	0	19.1	19.9	6	25	25	386	0.052	0.06
M5	14/03/25	15:23:20	21	9687	446	763.5	233	17.2	20.3	0	0	0	0	19.1	19.9	6	25	26	387	0.052	0.0601
M5	14/03/25	15:23:21	21	9688	446	763.4	233	17.2	20.3	0	0	0	0	19.1	19.9	6	25	26	388	0.052	0.0601
M5	14/03/25	15:23:22	21	9689	446	763.4	233	17.2	20.3	0	0	0	0	19.1	19.9	6	25	26	389	0.052	0.0601
M5	14/03/25	15:23:23	21	9690	446	763.4	232	17.2	20.3	0	0	0	0	19.1	19.9	6	25	26	390	0.0519	0.0601
M5	14/03/25	15:23:24	21	9691	446	763.4	232	17.2	20.3	0	0	0	0	19.1	19.9	6	25	26	391	0.052	0.0601
M5	14/03/25	15:23:25	21	9692	446	763.5	232	17.2	20.3	0	0	0	0	19.1	19.9	6	25	26	392	0.052	0.0601
M5	14/03/25	15:23:26	21	9693	446	763.5	232	17.2	20.3	0	0	0	0	19.1	19.9	6	25	26	393	0.0519	0.06
M5	14/03/25	15:23:27	21	9694	447	763.5	232	17.2	20.3	0	0	0	0	19.1	19.9	6	25	27	394	0.0519	0.06
M5	14/03/25	15:23:28	21	9695	447	763.5	233	17.2	20.3	0	0	0	0	19.1	19.9	6	25	27	395	0.0519	0.0599
M5	14/03/25	15:23:29	21	9696	447	763.5	232	17.2	20.3	0	0	0	0	19.1	19.9	6	25	27	396	0.0519	0.0599
M5	14/03/25	15:23:30	21	9697	447	763.5	232	17.2	20.3	0	0	0	0	19.1	19.9	6	25	27	397	0.0519	0.0599
M5	14/03/25	15:23:31	21	9698	447	763.5	232	17.2	20.3	0	0	0	0	19.1	19.9	6	25	27	398	0.0518	0.0599
M5	14/03/25	15:23:32	21	9699	446	763.5	232	17.2	20.3	0	0	0	0	19.1	19.9	6	25	26	399	0.0518	0.0599
M5	14/03/25	15:23:33	21	9700	446	763.5	233	17.2	20.3	0	0	0	0	19.1	19.9	6	25	26	400	0.0518	0.06
M5	14/03/25	15:23:34	21	9701	446	763.4	233	17.2	20.3	0	0	0	0	19.1	19.9	6	25	26	401	0.0517	0.0601
M5	14/03/25	15:23:35	21	9702	446	763.4	233	17.2	20.3	0	0	0	0	19.1	19.9	6	25	26	402	0.0517	0.0602
M5	14/03/25	15:23:36	21	9703	446	763.5	233	17.2	20.3	0	0	0	0	19.1	19.9	6	25	26	403	0.0517	0.0602
M5	14/03/25	15:23:37	21	9704	446	763.5	233	17.2	20.3	0	0	0	0	19.1	19.9	6	25	26	404	0.0516	0.0603
M5	14/03/25	15:23:38	21	9705	446	763.5	233	17.3	20.4	0	0	0	0	19.1	19.9	6	25	26	405	0.0516	0.0604
M5	14/03/25	15:23:39	21	9706	446	763.5	233	17.3	20.4	0	0	0	0	19.1	19.9	6	25	26	406	0.0515	0.0605
M5	14/03/25	15:23:40	21	9707	446	763.5	232	17.3	20.4	0	0	0	0	19.1	19.9	6	25	26	407	0.0515	0.0606
M5	14/03/25	15:23:41	21	9708	446	763.5	232	17.3	20.4	0	0	0	0	19.1	19.9	6	25	26	408	0.0515	0.0607
M5	14/03/25	15:23:42	21	9709	446	763.5	232	17.3	20.4	0	0	0	0	19.1	19.9	6	25	26	409	0.0514	0.0608
M5	14/03/25	15:23:43	21	9710	446	763.5	232	17.3	20.4	0	0	0	0	19.1	19.9	6	25	26	410	0.0514	0.0609
M5	14/03/25	15:23:44	21	9711	446	763.5	232	17.3	20.4	0	0	0	0	19.1	19.9	6	25	26	411	0.0513	0.0609
M5	14/03/25	15:23:45	21	9712	447	763.5	232	17.3	20.4	0	0	0	0	19.1	19.9	6	25	27	412	0.0513	0.061
M5	14/03/25	15:23:46	21	9713	447	763.4	232	17.3	20.4	0	0	0	0	19.1	19.9	6	25	27	413	0.0512	0.061
M5	14/03/25	15:23:47	21	9714	447	763.4	232	17.3	20.4	0	0	0	0	19.1	19.9	6	25	27	414	0.0512	0.0611
M5	14/03/25	15:23:48	21	9715	447	763.5	233	17.3	20.4	0	0	0	0	19.1	19.9	6	25	27	415	0.0512	0.0612
M5	14/03/25	15:23:49	21	9716	447	763.4	233	17.3	20.4	0	0	0	0	19.1	19.9	6	25	27	416	0.0511	0.0612
M5	14/03/25	15:23:50	21	9717	447	763.4	232	17.3	20.4	0	0	0	0	0	19.9	0	25	27	417	0.0511	0.0613
M5	14/03/25	15:23:52	21	9718	447	763.5	232	17.3	20.4	0	0	0	0	0	19.9	0	25	27	418	0.0511	0.0613
M5	14/03/25	15:23:53	21	9719	447	763.5	232	17.3	20.4	0	0	0	0	0	19.9	0	25	27	419	0.0511	0.0613
M5	14/03/25	15:23:54	21	9720	447	763.5	232	17.3	20.4	0	0	0	0	0	19.9	0	25	27	420	0.051	0.0613
M5	14/03/25	15:23:55	21	9721	447	763.5	232	17.3	20.4	0	0	0	0	0	19.9	0	25	27	421	0.051	0.0614
M5	14/03/25	15:23:56	21	9722	447	763.5	232	17.3	20.4	0	0	0	0	0	19.9	0	25	27	422	0.0509	0.0615
M5	14/03/25	15:23:57	21	9723	447	763.5	232	17.3	20.4	0	0	0	0	19.1	19.9	6	25	27	423	0.0508	0.0616
M5	14/03/25	15:23:58	21	9724	447	763.5	232	17.3	20.4	0	0	0	0	19.1	19.9	6	25	27	424	0.0508	0.0617
M5	14/03/25	15:23:59	21	9725	447	763.5	233	17.3	20.4	0	0	0	0	19.1	19.9	6	25	27	425	0.0507	0.0618
M5	14/03/25	15:24:00	21	9726	447	763.5	233	17.3	20.4	0	0	0	0	19.1	19.9	6	25	27	426	0.0507	0.0618
M5	14/03/25	15:24:01	21	9727	448	763.5	233	17.3	20.4	0	0	0	0	19.1	19.9	6	25	28	427	0.0507	0.0618
M5	14/03/25	15:24:02	21	9728	448	763.5	233	17.3	20.4	0	0	0	0	19.1	19.9	6	25	28	428	0.0506	0.0618
M5	14/03/25	15:24:03	21	9729	448	763.5	233	17.3	20.4	0	0	0	0	19.1	19.9	6	25	28	429	0.0506	0.0618
M5	14/03/25	15:24:04	21	9730	448	763.5	232	17.3	20.4	0	0	0	0	19.1	19.9	6	25	28	430	0.0505	0.0618
M5	14/03/25	15:24:05	21	9731	448	763.5	232	17.3	20.4	0	0	0	0	19.1	19.9	6	25	28	431	0.0506	0.0618
M5	14/03/25	15:24:06	21	9732	449	763.5	232	17.3	20.4	0	0	0	0	19.1	19.9	6	25	28	432	0.0506	0.0617
M5	14/03/25	15:24:07	21	9733	449	763.5	232	17.3	20.4	0	0	0	0	19.1	19.9	6	25	28	433	0.0505	0.0617
M5	14/03/25	15:24:08	21	9734	449	763.5	232	17.3	20.4	0	0	0	0	19.1	19.9	6	25	29	434	0.0505	0.0616
M5	14/03/25	15:24:09	21	9735	449	763.5	232	17.3	20.4	0	0	0	0	19.1	19.9	6	25	29	435	0.0505	0.0616
M5	14/03/25	15:24:10	21	9736	449	763.5	232	17.3	20.4	0	0	0	0	19.1	19.9	6	25	29	436	0.0505	0.0615
M5	14/03/25	15:24:11	21	9737	449	763.5	232	17.3	20.4	0	0	0	0	19.1	19.9	6	25	29	437	0.0504	0.0614
M5	14/03/25	15:24:12	21	9738	449	763.5	232	17.3	20.4	0	0	0	0	19.1	19.9	6	25	29	438	0.0504	0.0614
M5	14/03/25	15:24:13	21	9739	449	763.5	233	17.3	20.4	0	0	0	0	19.1	19.9	6	25	29	439	0.0503	0.0614
M5	14/03/25	15:24:14	21	9740	449	763.5	233	17.3	20.4	0	0	0	0	19.1	19.9	6	25	29	440	0.0503	0.0613
M5	14/03/25	15:24:15	21	9741	449	763.5	234	17.3	20.4	0	0	0	0	19.1	19.9	6	25	29	441	0.0503	0.0613
M5	14/03/25	15:24:16	21	9742	449	763.5	234	17.3	20.4	0	0	0	0	19.1	19.9	6	25	29	442	0.0503	0.0613
M5	14/03/25	15:24:17	21	9743	449	763.5	234	17.3	20.4	0	0	0	0	19.1	19.9	6	25	29	443	0.0503	0.0612
M5	14/03/25	15:24:18	21	9744	449	763.5	234	17.3	20.4	0	0	0	0	19.2	19.9	6	25	29	444	0.0503	0.0612
M5	14/03/25	15:24:19	21	9745	449	763.5	233	17.3	20.5	0	0	0	0	19.2	19.9	6	25	29	445	0.0502	0.0612
M5	14/03/25	15:24:20	21	9746	449	763.5	233	17.3	20.5	0	0	0	0	19.2	19.9	6	25	29	446	0.0502	0.0612
M5	14/03/25	15:24:21	21	9747	449	763.5	233	17.3	20.5	0	0	0	0	19.2	19.9	6	25	29	447	0.0502	0.0612
M5	14/03/25	15:24:22	21	9748	449	763.5	233	17.3	20.5	0	0	0	0	19.2	19.9	6	25	29	448	0.0502	0.0612
M5	14/03/25	15:24:23	21	9749	449	763.5	233	17.3	20.5	0	0	0	0	19.2	19.9	6	25	29	449	0.0501	0.0612
M5	14/03/25	15:24:24	21	9750	449	763.4	233	17.3	20.5	0	0	0	0	19.2	19.9	6	25	29	450	0.0501	0.0612
M5	14/03/25	15:24:25	21	9751	449	763.5	233	17.3	20.5	0	0	0	0	19.2	19.9	6	25	29	451	0.0501	0.0612
M5	14/03/25	15:24:26	21	9752	449	763.4	234	17.3	20.5	0	0	0	0	19.2	19.9	6	25	29	452	0.0501	0.0612
M5	14/03/25	15:24:27	21	9753	449	763.5	234	17.3	20.5	0	0	0	0	19.2	19.9	6	25	29	453	0.05	0.0612
M5	14/03/25	15:24:28	21	9754	449	763.5	233	17.3	20.5	0	0	0	0	19.2	19.9	6	25	29	454	0.05	0.0612
M5	14/03/25	15:24:29	21	9755	449	763.5	233	17.3	20.5	0	0	0	0	19.2	19.9	6	25	29	455	0.05	0.0612
M5	14/03/25	15:24:30	21	9756	449	763.5	233	17.3	20.5	0	0	0	0	19.2	19.9	6	25	29	456	0.0499	0.0612
M5	14/03/25	15:24:31	21	9757	450	763.5	233	17.3	20.5	0	0	0	0	19.2	19.9	6	25	30	457	0.0499	0.0612
M5	14/03/25	15:24:32	21	9758	450	763.5	233	17.3	20.5	0	0	0	0	19.2	19.9	6	25	30	458	0.0499	0.0611
M5	14/03/25	15:24:33	21	9759	450	763.5	233	17.3	20.5	0	0	0	0	19.2	19.9	6	25	30	459	0.0499	0.0611
M5	14/03/25	15:24:34	21	9760	450	763.5	233	17.3	20.5	0	0	0	0	19.2	19.9	6	25	30	460	0.0499	0.0611
M5	14/03/25	15:24:35	21	9761	450	763.5	233	17.3	20.5	0	0	0	0	19.2	19.9	6	25	30	461	0.0499	0.061
M5	14/03/25	15:24:36	21	9762	450	763.5	233	17.3	20.5	0	0	0	0	19.2	19.9	6	25	30	462	0.0499	0.061
M5	14/03/25	15:24:37	21	9763	450	763.5	233	17.3	20.5	0	0	0	0	19.2	19.9	6	25	30	463	0.0498	0.061
M5	14/03/25	15:24:38	21	9764	450	763.5	233	17.3	20.5	0	0	0	0	19.2	19.9	6	25	30	464	0.0498	0.0609
M5	14/03/25	15:24:39	21	9765	450	763.5	233	17.3	20.5	0	0	0	0	19.2	19.9	6	25	30	465	0.0498	0.0609
M5	14/03/25	15:24:40	21	9766	450	763.5	233	17.3	20.5	0	0	0	0	19.2	19.9	6	25	30	466	0.0497	0.0609
M5	14/03/25	15:24:41	21	9767	450	763.5	233	17.3	20.5	0	0	0	0	19.2	19.9	6	25	30	467	0.0497	0.0609
M5	14/03/25	15:24:42	21	9768	450	763.5	234	17.3	20.5	0	0	0	0	19.2	19.9	6	25	30	468	0.0497	0.0608
M5	14/03/25	15:24:43	21	9769	450	763.5	234	17.3	20.5	0	0	0	0	19.2	19.9	6	25	30	469	0.0497	0.0608
M5	14/03/25	15:24:44	21	9770	450	763.5	234	17.3	20.5	0	0	0	0	19.2	19.9	6	25	30	470	0.0496	0.0608
M5	14/03/25	15:24:45	21	9771	450	763.5	234	17.3	20.5	0	0	0	0	19.2	19.9	6	25	30	471	0.0496	0.0607
M5	14/03/25	15:24:46	21	9772	450	763.5	233	17.3	20.5	0	0	0	0	19.2	19.9	6	25	30	472	0.0496	0.0607
M5	14/03/25	15:24:47	21	9773	450	763.5	233	17.3	20.5	0	0	0	0	19.2	19.9	6	25	30	473	0.0496	0.0607
M5	14/03/25	15:24:48	21	9774	450	763.5	233	17.3	20.5	0	0	0	0	19.2	19.9	6	25	30	474	0.0495	0.0607
M5	14/03/25	15:24:49	21	9775	451	763.5	233	17.3	20.5	0	0	0	0	19.2	19.9	6	25	31	475	0.0495	0.0606
M5	14/03/25	15:24:50	21	9776	451	763.5	233	17.3	20.5	0	0	0	0	19.2	19.9	6	25	31	476	0.0495	0.0606
M5	14/03/25	15:24:51	21	9777	451	763.5	233	17.3	20.5	0	0	0	0	19.2	19.9	6	25	31	477	0.0494	0.0606
M5	14/03/25	15:24:52	21	9778	451	763.5	233	17.3	20.5	0	0	0	0	19.2	19.9	6	25	31	478	0.0494	0.0606
M5	14/03/25	15:24:53	21	9779	451	763.5	233	17.3	20.5	0	0	0	0	19.2	19.9	6	25	31	479	0.0494	0.0605
M5	14/03/25	15:24:54	21	9780	451	763.5	233	17.3	20.5	0	0	0	0	19.2	19.9	6	25	31	480	0.0494	0.0605
M5	14/03/25	15:24:55	21	9781	451	763.5	233	17.3	20.6	0	0	0	0	19.2	19.9	6	25	31	481	0.0494	0.0605
M5	14/03/25	15:24:56	21	9782	451	763.5	233	17.3	20.6	0	0	0	0	19.2	19.9	6	25	31	482	0.0493	0.0605
M5	14/03/25	15:24:57	21	9783	451	763.5	233	17.2	20.5	0	0	0	0	19.2	19.9	6	25	31	483	0.0493	0.0605
M5	14/03/25	15:24:58	21	9784	451	763.5	233	17.2	20.5	0	0	0	0	19.2	19.9	6	25	31	484	0.0492	0.0605
M5	14/03/25	15:24:59	21	9785	451	763.5	233	17.2	20.5	0	0	0	0	19.2	19.9	6	25	31	485	0.0492	0.0605
M5	14/03/25	15:25:00	21	9786	451	763.5	233	17.2	20.5	0	0	0	0	19.2	19.9	6	25	31	486	0.0492	0.0605
M5	14/03/25	15:25:01	21	9787	451	763.5	233	17.2	20.6	0	0	0	0	19.2	19.9	6	25	31	487	0.0491	0.0605
M5	14/03/25	15:25:02	21	9788	451	763.5	233	17.2	20.6	0	0	0	0	19.2	19.9	6	25	31	488	0.0491	0.0604
M5	14/03/25	15:25:03	21	9789	451	763.5	233	17.2	20.6	0	0	0	0	19.2	19.9	6	25	31	489	0.0491	0.0604
M5	14/03/25	15:25:04	21	9790	451	763.5	234	17.2	20.6	0	0	0	0	19.2	19.9	6	25	31	490	0.0491	0.0604
M5	14/03/25	15:25:05	21	9791	451	763.5	233	17.2	20.6	0	0	0	0	19.2	19.9	6	25	31	491	0.049	0.0604
M5	14/03/25	15:25:07	21	9792	452	763.5	233	17.2	20.6	0	0	0	0	0	19.9	0	25	31	492	0.049	0.0604
M5	14/03/25	15:25:08	21	9793	452	763.5	232	17.2	20.6	0	0	0	0	0	19.9	0	25	32	493	0.049	0.0603
M5	14/03/25	15:25:09	21	9794	452	763.5	232	17.2	20.6	0	0	0	0	0	19.9	0	25	32	494	0.049	0.0603
M5	14/03/25	15:25:10	21	9795	452	763.5	233	17.2	20.6	0	0	0	0	0	19.9	0	25	32	495	0.0489	0.0603
M5	14/03/25	15:25:11	21	9796	452	763.5	234	17.2	20.6	0	0	0	0	0	19.9	0	25	32	496	0.0489	0.0602
M5	14/03/25	15:25:12	21	9797	452	763.5	233	17.2	20.6	0	0	0	0	19.2	19.9	6	25	32	497	0.0489	0.0602
M5	14/03/25	15:25:13	21	9798	452	763.5	233	17.2	20.6	0	0	0	0	19.2	19.9	6	25	32	498	0.0489	0.0602
M5	14/03/25	15:25:14	21	9799	452	763.5	233	17.1	20.6	0	0	0	0	19.2	19.9	6	25	32	499	0.0488	0.0602
M5	14/03/25	15:25:15	21	9800	452	763.5	233	17.1	20.6	0	0	0	0	19.2	19.9	6	25	32	500	0.0488	0.0602
M5	14/03/25	15:25:16	21	9801	452	763.5	233	17.1	20.6	0	0	0	0	19.2	19.9	6	25	32	501	0.0487	0.0602
M5	14/03/25	15:25:17	21	9802	452	763.5	233	17.1	20.6	0	0	0	0	19.2	19.9	6	25	32	502	0.0487	0.0602
M5	14/03/25	15:25:18	21	9803	452	763.5	233	17.1	20.6	0	0	0	0	19.2	19.9	6	25	32	503	0.0487	0.0602
M5	14/03/25	15:25:19	21	9804	452	763.5	233	17.1	20.6	0	0	0	0	19.2	19.9	6	25	32	504	0.0487	0.0602
M5	14/03/25	15:25:20	21	9805	452	763.5	233	17.1	20.6	0	0	0	0	19.2	19.9	6	25	32	505	0.0486	0.0601
M5	14/03/25	15:25:21	21	9806	452	763.5	233	17.1	20.6	0	0	0	0	19.2	19.9	6	25	32	506	0.0486	0.0601
M5	14/03/25	15:25:22	21	9807	452	763.5	232	17.1	20.6	0	0	0	0	19.2	19.9	6	25	32	507	0.0486	0.0601
M5	14/03/25	15:25:23	21	9808	452	763.5	233	17.1	20.6	0	0	0	0	19.2	19.8	6	25	32	508	0.0485	0.0601
M5	14/03/25	15:25:24	21	9809	452	763.5	233	17.1	20.6	0	0	0	0	19.2	19.8	6	25	32	509	0.0485	0.0601
M5	14/03/25	15:25:25	21	9810	452	763.5	233	17.1	20.6	0	0	0	0	19.2	19.8	6	25	32	510	0.0485	0.0601
M5	14/03/25	15:25:26	21	9811	452	763.5	233	17.1	20.6	0	0	0	0	19.2	19.8	6	25	32	511	0.0485	0.0602
M5	14/03/25	15:25:27	21	9812	452	763.5	233	17.1	20.6	0	0	0	0	19.2	19.8	6	25	32	512	0.0484	0.0602
M5	14/03/25	15:25:28	21	9813	452	763.5	233	17.1	20.6	0	0	0	0	19.2	19.8	6	25	32	513	0.0484	0.0602
M5	14/03/25	15:25:29	21	9814	452	763.5	233	17.1	20.6	0	0	0	0	19.2	19.8	6	25	32	514	0.0484	0.0602
M5	14/03/25	15:25:30	21	9815	452	763.5	233	17.1	20.6	0	0	0	0	19.2	19.8	6	25	32	515	0.0484	0.0603
M5	14/03/25	15:25:31	21	9816	452	763.5	232	17.1	20.6	0	0	0	0	19.2	19.8	6	25	32	516	0.0483	0.0603
M5	14/03/25	15:25:32	21	9817	452	763.5	233	17.1	20.6	0	0	0	0	19.2	19.8	6	25	32	517	0.0483	0.0603
M5	14/03/25	15:25:33	21	9818	453	763.5	233	17.1	20.6	0	0	0	0	19.2	19.8	6	25	32	518	0.0483	0.0603
M5	14/03/25	15:25:34	21	9819	453	763.5	233	17.1	20.6	0	0	0	0	19.2	19.8	6	25	32	519	0.0483	0.0603
M5	14/03/25	15:25:35	21	9820	453	763.5	233	17.1	20.6	0	0	0	0	19.2	19.8	6	25	33	520	0.0482	0.0603
M5	14/03/25	15:25:36	21	9821	453	763.5	233	17.1	20.6	0	0	0	0	19.2	19.8	6	25	33	521	0.0482	0.0602
M5	14/03/25	15:25:37	21	9822	453	763.5	233	17.1	20.6	0	0	0	0	19.2	19.8	6	25	33	522	0.0482	0.0602
M5	14/03/25	15:25:38	21	9823	453	763.5	233	17.1	20.6	0	0	0	0	19.2	19.8	6	25	33	523	0.0481	0.0602
M5	14/03/25	15:25:39	21	9824	453	763.5	233	17.1	20.6	0	0	0	0	19.2	19.8	6	25	33	524	0.0481	0.0602
M5	14/03/25	15:25:40	21	9825	453	763.5	233	17.1	20.6	0	0	0	0	19.2	19.8	6	25	33	525	0.0481	0.0602
M5	14/03/25	15:25:41	21	9826	453	763.5	233	17.1	20.6	0	0	0	0	19.2	19.8	6	25	33	526	0.0481	0.0602
M5	14/03/25	15:25:42	21	9827	453	763.5	233	17.1	20.6	0	0	0	0	19.2	19.8	6	25	33	527	0.048	0.0602
M5	14/03/25	15:25:43	21	9828	453	763.5	233	17.1	20.6	0	0	0	0	19.2	19.8	6	25	33	528	0.048	0.0602
M5	14/03/25	15:25:44	21	9829	453	763.5	233	17.1	20.6	0	0	0	0	19.2	19.8	5.9	25	33	529	0.048	0.0601
M5	14/03/25	15:25:45	21	9830	453	763.5	233	17.1	20.6	0	0	0	0	19.2	19.8	5.9	25	33	530	0.048	0.0601
M5	14/03/25	15:25:46	21	9831	453	763.5	233	17.1	20.7	0	0	0	0	19.2	19.8	5.9	25	33	531	0.048	0.0601
M5	14/03/25	15:25:47	21	9832	453	763.5	232	17.1	20.7	0	0	0	0	19.2	19.8	5.9	25	33	532	0.0479	0.0601
M5	14/03/25	15:25:48	21	9833	453	763.5	232	17.1	20.7	0	0	0	0	19.2	19.8	5.9	25	33	533	0.0479	0.0601
M5	14/03/25	15:25:49	21	9834	453	763.5	232	17.1	20.7	0	0	0	0	19.3	19.8	6	25	33	534	0.0479	0.0601
M5	14/03/25	15:25:50	21	9835	453	763.5	233	17.1	20.7	0	0	0	0	19.3	19.8	6	25	33	535	0.0478	0.06
M5	14/03/25	15:25:51	21	9836	453	763.5	233	17.1	20.7	0	0	0	0	19.3	19.8	6	25	33	536	0.0478	0.06
M5	14/03/25	15:25:52	21	9837	454	763.5	233	17.1	20.7	0	0	0	0	19.3	19.8	6	25	34	537	0.0478	0.06
M5	14/03/25	15:25:53	21	9838	454	763.5	233	17.1	20.7	0	0	0	0	19.3	19.8	6	25	34	538	0.0478	0.06
M5	14/03/25	15:25:54	21	9839	454	763.5	233	17	20.7	0	0	0	0	19.3	19.8	6	25	34	539	0.0477	0.0599
M5	14/03/25	15:25:55	21	9840	454	763.5	233	17	20.7	0	0	0	0	19.3	19.8	6	25	34	540	0.0477	0.0599
M5	14/03/25	15:25:56	21	9841	454	763.5	232	17	20.7	0	0	0	0	19.3	19.8	6	25	34	541	0.0477	0.0599
M5	14/03/25	15:25:57	21	9842	454	763.5	232	17	20.7	0	0	0	0	19.3	19.8	6	25	34	542	0.0477	0.0598
M5	14/03/25	15:25:58	21	9843	454	763.5	233	17	20.7	0	0	0	0	19.3	19.8	6	25	34	543	0.0477	0.0598
M5	14/03/25	15:25:59	21	9844	454	763.5	233	17	20.7	0	0	0	0	19.3	19.8	6	25	34	544	0.0476	0.0598
M5	14/03/25	15:26:00	21	9845	454	763.5	233	17	20.7	0	0	0	0	19.3	19.8	5.9	25	34	545	0.0476	0.0597
M5	14/03/25	15:26:01	21	9846	454	763.5	233	17	20.7	0	0	0	0	19.3	19.8	5.9	25	34	546	0.0476	0.0597
M5	14/03/25	15:26:02	21	9847	454	763.5	233	17	20.7	0	0	0	0	19.3	19.8	5.9	25	34	547	0.0476	0.0597
M5	14/03/25	15:26:03	21	9848	454	763.5	233	17	20.7	0	0	0	0	19.3	19.8	5.9	25	34	548	0.0475	0.0597
M5	14/03/25	15:26:04	21	9849	455	763.5	233	17	20.7	0	0	0	0	19.3	19.8	5.9	25	34	549	0.0475	0.0596
M5	14/03/25	15:26:05	21	9850	455	763.5	233	17	20.7	0	0	0	0	19.3	19.8	6	25	34	550	0.0475	0.0596
M5	14/03/25	15:26:06	21	9851	455	763.5	233	17	20.7	0	0	0	0	19.3	19.8	6	25	35	551	0.0475	0.0596
M5	14/03/25	15:26:07	21	9852	455	763.5	233	17	20.7	0	0	0	0	19.3	19.8	6	25	35	552	0.0475	0.0596
M5	14/03/25	15:26:08	21	9853	455	763.5	233	17	20.7	0	0	0	0	19.3	19.8	6	25	35	553	0.0475	0.0596
M5	14/03/25	15:26:09	21	9854	455	763.5	233	17	20.7	0	0	0	0	19.3	19.8	6	25	35	554	0.0474	0.0595
M5	14/03/25	15:26:10	21	9855	455	763.5	233	17	20.7	0	0	0	0	19.3	19.8	6	25	35	555	0.0474	0.0595
M5	14/03/25	15:26:11	21	9856	455	763.5	233	17	20.7	0	0	0	0	19.3	19.8	6	25	35	556	0.0474	0.0595
M5	14/03/25	15:26:12	21	9857	455	763.5	233	17	20.7	0	0	0	0	19.3	19.8	6	25	34	557	0.0474	0.0595
M5	14/03/25	15:26:13	21	9858	455	763.5	233	17	20.7	0	0	0	0	19.3	19.8	6	25	34	558	0.0473	0.0595
M5	14/03/25	15:26:14	21	9859	455	763.5	233	17	20.7	0	0	0	0	19.3	19.8	6	25	34	559	0.0473	0.0595
M5	14/03/25	15:26:15	21	9860	455	763.5	233	17	20.7	0	0	0	0	19.3	19.8	6	25	34	560	0.0473	0.0595
M5	14/03/25	15:26:16	21	9861	455	763.5	233	17	20.7	0	0	0	0	19.3	19.8	5.9	25	34	561	0.0473	0.0595
M5	14/03/25	15:26:17	21	9862	455	763.5	232	17	20.7	0	0	0	0	19.3	19.8	5.9	25	34	562	0.0473	0.0595
M5	14/03/25	15:26:18	21	9863	455	763.5	233	17	20.7	0	0	0	0	19.3	19.8	5.9	25	35	563	0.0472	0.0595
M5	14/03/25	15:26:19	21	9864	455	763.5	233	17	20.7	0	0	0	0	19.3	19.8	5.9	25	35	564	0.0472	0.0595
M5	14/03/25	15:26:20	21	9865	455	763.5	233	17	20.7	0	0	0	0	19.3	19.8	5.9	25	35	565	0.0472	0.0595
M5	14/03/25	15:26:22	21	9866	455	763.5	233	17	20.7	0	0	0	0	19.3	19.8	6	25	35	566	0.0472	0.0595
M5	14/03/25	15:26:23	21	9867	455	763.5	233	17	20.7	0	0	0	0	19.3	19.8	6	25	35	567	0.0471	0.0594
M5	14/03/25	15:26:24	21	9868	455	763.5	233	17	20.7	0	0	0	0	19.3	19.8	6	25	35	568	0.0471	0.0594
M5	14/03/25	15:26:25	21	9869	455	763.5	232	17	20.7	0	0	0	0	19.3	19.8	6	25	35	569	0.0471	0.0594
M5	14/03/25	15:26:26	21	9870	455	763.5	232	17	20.7	0	0	0	0	19.3	19.8	6	25	35	570	0.0471	0.0594
M5	14/03/25	15:26:27	21	9871	455	763.5	233	17	20.7	0	0	0	0	19.3	19.8	6	25	35	571	0.0471	0.0594
M5	14/03/25	15:26:28	21	9872	455	763.5	232	17	20.7	0	0	0	0	19.3	19.8	6	25	35	572	0.047	0.0594
M5	14/03/25	15:26:29	21	9873	455	763.5	232	17	20.7	0	0	0	0	19.3	19.7	6	25	35	573	0.047	0.0594
M5	14/03/25	15:26:30	21	9874	455	763.5	233	17	20.7	0	0	0	0	19.3	19.7	6	25	35	574	0.047	0.0594
M5	14/03/25	15:26:31	21	9875	456	763.5	232	17	20.7	0	0	0	0	19.3	19.7	6	25	36	575	0.047	0.0594
M5	14/03/25	15:26:32	21	9876	456	763.5	232	17	20.7	0	0	0	0	19.3	19.7	6	25	36	576	0.047	0.0594
M5	14/03/25	15:26:33	21	9877	456	763.5	232	17	20.7	0	0	0	0	19.3	19.7	5.9	25	36	577	0.047	0.0594
M5	14/03/25	15:26:34	21	9878	456	763.5	232	17	20.7	0	0	0	0	19.3	19.7	5.9	25	36	578	0.0469	0.0594
M5	14/03/25	15:26:35	21	9879	456	763.5	232	17.1	20.8	0	0	0	0	19.3	19.8	5.9	25	36	579	0.0469	0.0594
M5	14/03/25	15:26:36	21	9880	456	763.5	232	17.1	20.8	0	0	0	0	19.3	19.8	5.9	25	36	580	0.0469	0.0594
M5	14/03/25	15:26:37	21	9881	456	763.5	233	17	20.7	0	0	0	0	19.3	19.8	5.9	25	36	581	0.0469	0.0594
M5	14/03/25	15:26:38	21	9882	456	763.5	233	17	20.7	0	0	0	0	19.3	19.8	5.9	25	36	582	0.0469	0.0593
M5	14/03/25	15:26:39	21	9883	456	763.5	233	17	20.7	0	0	0	0	19.3	19.8	5.9	25	36	583	0.0468	0.0593
M5	14/03/25	15:26:40	21	9884	456	763.5	233	17	20.7	0	0	0	0	19.3	19.8	5.9	25	36	584	0.0468	0.0593
M5	14/03/25	15:26:41	21	9885	456	763.5	233	17	20.8	0	0	0	0	19.3	19.8	5.9	25	36	585	0.0468	0.0593
M5	14/03/25	15:26:42	21	9886	456	763.5	233	17	20.8	0	0	0	0	19.3	19.7	5.9	25	36	586	0.0468	0.0594
M5	14/03/25	15:26:43	21	9887	456	763.5	233	17	20.7	0	0	0	0	19.3	19.7	5.9	25	36	587	0.0467	0.0593
M5	14/03/25	15:26:44	21	9888	456	763.5	232	17	20.7	0	0	0	0	19.3	19.7	5.9	25	36	588	0.0467	0.0593
M5	14/03/25	15:26:45	21	9889	456	763.5	232	17	20.7	0	0	0	0	19.3	19.7	5.9	25	36	589	0.0467	0.0593
M5	14/03/25	15:26:46	21	9890	456	763.5	233	17	20.7	0	0	0	0	19.3	19.7	5.9	25	36	590	0.0467	0.0593
M5	14/03/25	15:26:47	21	9891	456	763.5	233	17	20.8	0	0	0	0	19.3	19.7	5.9	25	36	591	0.0466	0.0593
M5	14/03/25	15:26:48	21	9892	456	763.5	233	17	20.8	0	0	0	0	19.3	19.7	5.9	25	36	592	0.0466	0.0593
M5	14/03/25	15:26:49	21	9893	456	763.5	232	17	20.8	0	0	0	0	19.3	19.7	5.9	25	36	593	0.0466	0.0593
M5	14/03/25	15:26:50	21	9894	457	763.5	233	17	20.8	0	0	0	0	19.3	19.7	5.9	25	37	594	0.0466	0.0592
M5	14/03/25	15:26:51	21	9895	457	763.5	233	17	20.8	0	0	0	0	19.3	19.7	5.9	25	37	595	0.0466	0.0592
M5	14/03/25	15:26:52	21	9896	457	763.5	232	17	20.8	0	0	0	0	19.3	19.7	5.9	25	37	596	0.0466	0.0592
M5	14/03/25	15:26:53	21	9897	457	763.5	233	17	20.8	0	0	0	0	19.3	19.7	5.9	25	37	597	0.0465	0.0591
M5	14/03/25	15:26:54	21	9898	457	763.5	233	17	20.8	0	0	0	0	19.3	19.7	5.9	25	37	598	0.0465	0.0591
M5	14/03/25	15:26:55	21	9899	457	763.5	233	17	20.8	0	0	0	0	19.3	19.7	5.9	25	37	599	0.0465	0.0591
M5	14/03/25	15:26:56	21	9900	457	763.5	233	17	20.8	0	0	0	0	19.3	19.7	5.9	25	37	600	0.0465	0.0591
R5	14/03/25	15:26:56	21	9900	457	763.5	233	17	20.8	0	0	0	0	19.3	19.7	5.9	25	37	600	0.0465	0.0591
