# Supplementary material for: A drone-based prototype technique for monitoring soil degassing at active volcanic craters
Source: Earth Planets Space. 2025 Oct 23;77(1):164. doi: 10.1186/s40623-025-02303-9 (PMC12546497; doi:10.1186/s40623-025-02303-9)
Supplement: Supplementary file 3 — Additional file 3. [file 40623_2025_2303_MOESM3_ESM.xlsx]

## Sheet: Sheet1
Format	Date	Time	Plot	REc. Number	CO2	Pressure	FLow	H2O	Tsensor	O2	Error	Aux_V	PAR	Tsoil	Tair	Msoil	P1	P2	P3	P4	P5
M5	14/03/25	07:42:15	1	704	351	755.1	235	10.1	19.3	0	0	0	0	23.5	26.2	0	20	0	1	0	0
M5	14/03/25	07:42:16	1	705	351	755.2	235	10	19.3	0	0	0	0	23.5	26.2	0	20	0	2	0	0
M5	14/03/25	07:42:17	1	706	351	755.1	235	10	19.3	0	0	0	0	23.5	26.2	0	20	0	3	0	0
M5	14/03/25	07:42:18	1	707	352	755.1	235	10.1	19.3	0	0	0	0	23.5	26.2	0	20	0	4	0	0
M5	14/03/25	07:42:19	1	708	352	755.2	235	10.1	19.3	0	0	0	0	23.5	26.3	0	20	0	5	0	0
M5	14/03/25	07:42:20	1	709	352	755.2	235	10.1	19.4	0	0	0	0	23.5	26.3	0	20	0	6	0	0
M5	14/03/25	07:42:21	1	710	352	755.2	235	10.1	19.4	0	0	0	0	23.5	26.3	0	20	0	7	0	0
M5	14/03/25	07:42:22	1	711	352	755.2	235	10.1	19.4	0	0	0	0	23.5	26.3	0	20	0	8	0	0
M5	14/03/25	07:42:23	1	712	352	755.2	235	10.1	19.4	0	0	0	0	23.5	26.3	0	20	0	9	0	0
M5	14/03/25	07:42:24	1	713	352	755.2	235	10.1	19.4	0	0	0	0	23.5	26.4	0	25	0	10	0	0
M5	14/03/25	07:42:25	1	714	352	755.1	236	10.1	19.4	0	0	0	0	23.5	26.4	0	25	0	11	0	0
M5	14/03/25	07:42:26	1	715	352	755.1	235	10.1	19.4	0	0	0	0	23.5	26.4	0	25	1	12	0	0
M5	14/03/25	07:42:27	1	716	352	755.1	235	10.1	19.4	0	0	0	0	0	26.4	0	25	1	13	0.2061	0.2012
M5	14/03/25	07:42:28	1	717	353	755.1	235	10.1	19.4	0	0	0	0	0	26.4	0	25	1	14	0.1928	0.2287
M5	14/03/25	07:42:29	1	718	353	755.1	235	10.1	19.4	0	0	0	0	0	26.4	0	25	1	15	0.1803	0.2362
M5	14/03/25	07:42:30	1	719	353	755.1	235	10.1	19.4	0	0	0	0	0	26.4	0	25	2	16	0.1887	0.196
M5	14/03/25	07:42:31	1	720	353	755.2	235	10.1	19.4	0	0	0	0	0	26.3	0	25	2	17	0.1871	0.1963
M5	14/03/25	07:42:32	1	721	354	755.2	235	10.1	19.4	0	0	0	0	23.5	26.4	0	25	2	18	0.1828	0.2007
M5	14/03/25	07:42:33	1	722	354	755.2	235	10.1	19.4	0	0	0	0	23.5	26.4	0	25	2	19	0.1711	0.2265
M5	14/03/25	07:42:34	1	723	354	755.2	235	10.1	19.4	0	0	0	0	23.5	26.4	0	25	2	20	0.1572	0.2495
M5	14/03/25	07:42:35	1	724	354	755.1	235	10.1	19.4	0	0	0	0	23.5	26.4	0	25	2	21	0.1489	0.2467
M5	14/03/25	07:42:36	1	725	354	755.2	235	10.1	19.5	0	0	0	0	23.5	26.4	0	25	2	22	0.1391	0.2516
M5	14/03/25	07:42:37	1	726	354	755.2	235	10.1	19.5	0	0	0	0	23.5	26.4	0	25	2	23	0.1287	0.2542
M5	14/03/25	07:42:38	1	727	354	755.2	235	10.1	19.4	0	0	0	0	23.5	26.4	0	25	2	24	0.1186	0.2546
M5	14/03/25	07:42:39	1	728	354	755.2	235	10.1	19.4	0	0	0	0	23.5	26.4	0	25	3	25	0.1124	0.2432
M5	14/03/25	07:42:40	1	729	354	755.2	235	10.1	19.4	0	0	0	0	23.5	26.4	0	25	3	26	0.1052	0.2349
M5	14/03/25	07:42:41	1	730	354	755.2	235	10.1	19.4	0	0	0	0	23.5	26.4	0	25	3	27	0.1016	0.2205
M5	14/03/25	07:42:42	1	731	354	755.2	235	10.1	19.5	0	0	0	0	23.5	26.3	0	25	3	28	0.0974	0.2119
M5	14/03/25	07:42:43	1	732	354	755.2	235	10.1	19.5	0	0	0	0	0	26.4	0	25	3	29	0.0909	0.2125
M5	14/03/25	07:42:44	1	733	354	755.2	235	10.1	19.5	0	0	0	0	0	26.4	0	25	2	30	0.0825	0.2175
M5	14/03/25	07:42:45	1	734	354	755.2	235	10.1	19.5	0	0	0	0	0	26.4	0	25	2	31	0.0756	0.218
M5	14/03/25	07:42:46	1	735	354	755.2	234	10.1	19.5	0	0	0	0	0	26.4	0	25	3	32	0.0711	0.2105
M5	14/03/25	07:42:47	1	736	354	755.2	235	10.1	19.5	0	0	0	0	0	26.4	0	25	3	33	0.0698	0.1933
M5	14/03/25	07:42:48	1	737	355	755.2	235	10	19.5	0	0	0	0	23.5	26.4	0	25	3	34	0.0706	0.1708
M5	14/03/25	07:42:49	1	738	355	755.1	234	10	19.5	0	0	0	0	23.5	26.4	0	25	4	35	0.0722	0.151
M5	14/03/25	07:42:50	1	739	355	755.1	234	10	19.5	0	0	0	0	23.5	26.4	0	25	4	36	0.074	0.1334
M5	14/03/25	07:42:51	1	740	355	755.2	234	10	19.5	0	0	0	0	23.5	26.4	0	25	4	37	0.076	0.1184
M5	14/03/25	07:42:52	1	741	356	755.2	234	10	19.5	0	0	0	0	23.5	26.4	0	25	4	38	0.0782	0.1056
M5	14/03/25	07:42:53	1	742	356	755.2	234	10	19.5	0	0	0	0	23.5	26.4	0	25	5	39	0.0813	0.0913
M5	14/03/25	07:42:54	1	743	356	755.2	234	10	19.5	0	0	0	0	23.5	26.4	0	25	5	40	0.0834	0.0831
M5	14/03/25	07:42:55	1	744	356	755.2	234	10	19.5	0	0	0	0	23.5	26.4	0	25	5	41	0.0854	0.0759
M5	14/03/25	07:42:56	1	745	356	755.2	235	10	19.5	0	0	0	0	23.5	26.4	0	25	5	42	0.0864	0.0726
M5	14/03/25	07:42:57	1	746	356	755.2	235	10	19.5	0	0	0	0	23.5	26.4	0	25	5	43	0.087	0.0722
M5	14/03/25	07:42:58	1	747	356	755.1	235	10.1	19.5	0	0	0	0	23.5	26.4	0	25	5	44	0.0873	0.0738
M5	14/03/25	07:42:59	1	748	356	755.2	235	10.1	19.5	0	0	0	0	0	26.4	0	25	5	45	0.0869	0.0766
M5	14/03/25	07:43:00	1	749	356	755.2	235	10	19.5	0	0	0	0	0	26.4	0	25	5	46	0.0861	0.0798
M5	14/03/25	07:43:01	1	750	356	755.2	235	10	19.5	0	0	0	0	0	26.4	0	25	5	47	0.0852	0.0838
M5	14/03/25	07:43:02	1	751	356	755.2	234	10.1	19.5	0	0	0	0	0	26.5	0	25	5	48	0.0837	0.0904
M5	14/03/25	07:43:03	1	752	356	755.2	234	10.1	19.5	0	0	0	0	0	26.5	0	25	4	49	0.0809	0.0999
M5	14/03/25	07:43:04	1	753	355	755.1	235	10.1	19.6	0	0	0	0	23.6	26.5	0	25	4	50	0.0773	0.1116
M5	14/03/25	07:43:05	1	754	355	755.2	235	10.1	19.6	0	0	0	0	23.6	26.5	0	25	4	51	0.0733	0.1229
M5	14/03/25	07:43:06	1	755	355	755.2	235	10	19.5	0	0	0	0	23.6	26.5	0	25	3	52	0.069	0.1333
M5	14/03/25	07:43:07	1	756	355	755.2	235	10	19.5	0	0	0	0	23.6	26.5	0	25	3	53	0.0648	0.1432
M5	14/03/25	07:43:08	1	757	355	755.2	235	10.1	19.6	0	0	0	0	23.6	26.5	0	25	3	54	0.061	0.151
M5	14/03/25	07:43:10	1	758	355	755.2	235	10.1	19.6	0	0	0	0	23.6	26.5	0	25	3	55	0.0575	0.1566
M5	14/03/25	07:43:11	1	759	354	755.1	235	10.1	19.6	0	0	0	0	23.6	26.5	0	25	3	56	0.0538	0.1619
M5	14/03/25	07:43:12	1	760	354	755.2	235	10.1	19.6	0	0	0	0	23.6	26.5	0	25	3	57	0.05	0.1672
M5	14/03/25	07:43:13	1	761	354	755.2	235	10.1	19.6	0	0	0	0	23.6	26.5	0	25	3	58	0.0466	0.1707
M5	14/03/25	07:43:14	1	762	354	755.2	235	10.1	19.6	0	0	0	0	23.6	26.5	0	25	3	59	0.0435	0.1728
M5	14/03/25	07:43:15	1	763	354	755.2	235	10.1	19.6	0	0	0	0	23.6	26.5	0	25	3	60	0.0406	0.1739
M5	14/03/25	07:43:16	1	764	354	755.2	235	10.1	19.6	0	0	0	0	0	26.5	0	25	3	61	0.038	0.1738
M5	14/03/25	07:43:17	1	765	354	755.2	235	10.1	19.6	0	0	0	0	0	26.5	0	25	3	62	0.0352	0.1741
M5	14/03/25	07:43:18	1	766	354	755.2	234	10.1	19.6	0	0	0	0	0	26.5	0	25	2	63	0.0323	0.1747
M5	14/03/25	07:43:19	1	767	354	755.2	234	10.1	19.6	0	0	0	0	0	26.5	0	25	2	64	0.0298	0.1744
M5	14/03/25	07:43:20	1	768	354	755.2	234	10.1	19.6	0	0	0	0	0	26.5	0	25	2	65	0.0274	0.1733
M5	14/03/25	07:43:21	1	769	354	755.2	234	10.1	19.6	0	0	0	0	23.6	26.5	0	25	2	66	0.0252	0.1715
M5	14/03/25	07:43:22	1	770	354	755.1	234	10.1	19.6	0	0	0	0	23.6	26.5	0	25	3	67	0.0235	0.1682
M5	14/03/25	07:43:23	1	771	354	755.2	234	10	19.6	0	0	0	0	23.6	26.6	0	25	3	68	0.0218	0.1647
M5	14/03/25	07:43:24	1	772	354	755.2	234	10	19.6	0	0	0	0	23.6	26.6	0	25	3	69	0.0203	0.1611
M5	14/03/25	07:43:25	1	773	354	755.2	235	10.1	19.6	0	0	0	0	23.6	26.6	0	25	3	70	0.019	0.1575
M5	14/03/25	07:43:26	1	774	354	755.2	235	10.1	19.6	0	0	0	0	23.6	26.6	0	25	2	71	0.0175	0.1545
M5	14/03/25	07:43:27	1	775	354	755.1	235	10	19.6	0	0	0	0	23.6	26.6	0	25	2	72	0.016	0.1511
M5	14/03/25	07:43:28	1	776	354	755.2	235	10	19.6	0	0	0	0	23.6	26.6	0	25	3	73	0.0149	0.1471
M5	14/03/25	07:43:29	1	777	354	755.2	235	10	19.6	0	0	0	0	23.6	26.6	0	25	3	74	0.0143	0.1414
M5	14/03/25	07:43:30	1	778	355	755.2	235	10	19.6	0	0	0	0	23.6	26.6	0	25	3	75	0.0141	0.1345
M5	14/03/25	07:43:31	1	779	355	755.1	235	10	19.6	0	0	0	0	23.6	26.6	0	25	3	76	0.0139	0.1281
M5	14/03/25	07:43:32	1	780	357	755.2	235	10	19.6	0	0	0	0	0	26.6	0	25	5	77	0.0154	0.1159
M5	14/03/25	07:43:33	1	781	359	755.1	235	10	19.7	0	0	0	0	0	26.6	0	25	7	78	0.0188	0.0975
M5	14/03/25	07:43:34	1	782	358	755.2	235	10	19.7	0	0	0	0	0	26.6	0	25	6	79	0.021	0.0848
M5	14/03/25	07:43:35	1	783	358	755.2	235	10	19.7	0	0	0	0	0	26.6	0	25	6	80	0.0228	0.0746
M5	14/03/25	07:43:36	1	784	358	755.2	234	10	19.7	0	0	0	0	0	26.6	0	25	7	81	0.0249	0.0637
M5	14/03/25	07:43:37	1	785	358	755.2	235	10.1	19.7	0	0	0	0	23.6	26.6	0	25	6	82	0.0265	0.0556
M5	14/03/25	07:43:38	1	786	356	755.2	235	10.1	19.7	0	0	0	0	23.6	26.6	0	25	5	83	0.0269	0.0527
M5	14/03/25	07:43:39	1	787	355	755.2	234	10.1	19.7	0	0	0	0	23.6	26.6	0	25	3	84	0.0258	0.0556
M5	14/03/25	07:43:40	1	788	354	755.2	235	10.1	19.7	0	0	0	0	23.6	26.6	0	25	2	85	0.024	0.0609
M5	14/03/25	07:43:41	1	789	353	755.2	235	10.1	19.7	0	0	0	0	23.6	26.6	0	25	2	86	0.0221	0.0666
M5	14/03/25	07:43:42	1	790	354	755.2	235	10.1	19.7	0	0	0	0	23.6	26.6	0	25	2	87	0.0207	0.0698
M5	14/03/25	07:43:43	1	791	354	755.2	235	10.1	19.7	0	0	0	0	23.6	26.6	0	25	3	88	0.0196	0.0714
M5	14/03/25	07:43:44	1	792	353	755.2	235	10.1	19.7	0	0	0	0	23.6	26.6	0	25	2	89	0.0181	0.0748
M5	14/03/25	07:43:45	1	793	353	755.2	235	10.1	19.7	0	0	0	0	23.6	26.6	0	25	2	90	0.0167	0.0776
M5	14/03/25	07:43:46	1	794	355	755.2	235	10.1	19.7	0	0	0	0	23.6	26.6	0	25	3	91	0.0163	0.0764
M5	14/03/25	07:43:47	1	795	357	755.2	235	10.1	19.7	0	0	0	0	23.6	26.6	0	25	6	92	0.0174	0.069
M5	14/03/25	07:43:48	1	796	360	755.2	235	10.1	19.7	0	0	0	0	0	26.6	0	25	8	93	0.0199	0.0572
A5	14/03/25	07:43:48	1	796	360	755.2	235	10.1	19.7	0	0	0	0	0	26.6	0	25	8	93	0.0199	0.0572
End
Zero
Start
M5	14/03/25	07:45:40	1	906	339	755.2	234	10.1	20.2	0	0	0	0	23.6	26.2	0	20	-1	1	0	0
M5	14/03/25	07:45:41	1	907	339	755.2	234	10.1	20.2	0	0	0	0	23.6	26.2	0	20	-1	2	0	0
M5	14/03/25	07:45:42	1	908	340	755.2	234	10.1	20.2	0	0	0	0	23.6	26.2	0	20	-1	3	0	0
M5	14/03/25	07:45:43	1	909	340	755.2	234	10.1	20.2	0	0	0	0	23.6	26.2	0	20	-1	4	0	0
M5	14/03/25	07:45:44	1	910	340	755.2	234	10.1	20.2	0	0	0	0	23.6	26.3	0	20	0	5	0	0
M5	14/03/25	07:45:45	1	911	340	755.2	234	10.1	20.2	0	0	0	0	23.6	26.3	0	20	-1	6	0	0
M5	14/03/25	07:45:46	1	912	338	755.2	234	10.1	20.2	0	0	0	0	23.6	26.3	0	20	-2	7	0	0
M5	14/03/25	07:45:47	1	913	338	755.2	234	10.1	20.2	0	0	0	0	23.6	26.4	0	20	-3	8	0	0
M5	14/03/25	07:45:48	1	914	338	755.2	234	10.2	20.2	0	0	0	0	23.6	26.4	0	20	-3	9	0	0
M5	14/03/25	07:45:49	1	915	340	755.2	235	10.2	20.2	0	0	0	0	23.6	26.4	0	25	-1	10	0	0
M5	14/03/25	07:45:50	1	916	340	755.2	235	10.2	20.2	0	0	0	0	23.6	26.4	0	25	0	11	0	0
M5	14/03/25	07:45:51	1	917	341	755.2	235	10.2	20.2	0	0	0	0	23.6	26.5	0	25	0	12	0	0
M5	14/03/25	07:45:52	1	918	341	755.2	235	10.2	20.2	0	0	0	0	23.6	26.5	0	25	0	13	0.2556	0.808
M5	14/03/25	07:45:53	1	919	340	755.2	234	10.2	20.2	0	0	0	0	23.6	26.5	0	25	-1	14	0.1092	0.7309
M5	14/03/25	07:45:54	1	920	339	755.2	234	10.3	20.2	0	0	0	0	23.6	26.5	0	25	-1	15	-0.034	0.7074
M5	14/03/25	07:45:55	1	921	339	755.2	234	10.3	20.2	0	0	0	0	23.6	26.5	0	25	-2	16	-0.128	0.5762
M5	14/03/25	07:45:56	1	922	339	755.2	234	10.3	20.2	0	0	0	0	23.6	26.6	0	25	-2	17	-0.1287	0.2917
M5	14/03/25	07:45:57	1	923	339	755.2	234	10.3	20.2	0	0	0	0	23.6	26.6	0	25	-1	18	-0.1119	0.085
M5	14/03/25	07:45:58	1	924	340	755.2	234	10.4	20.2	0	0	0	0	23.6	26.6	0	25	-1	19	-0.088	-0.0471
M5	14/03/25	07:45:59	1	925	340	755.2	234	10.4	20.2	0	21	0	0	23.6	26.6	0	25	-1	20	-0.0519	-0.1659
M5	14/03/25	07:46:00	1	926	340	755.2	234	10.4	20.3	0	21	0	0	23.6	26.6	0	25	-1	21	-0.0378	-0.1683
M5	14/03/25	07:46:01	1	927	339	755.2	234	10.4	20.3	0	21	0	0	23.6	26.6	0	25	-2	22	-0.0488	-0.1026
M5	14/03/25	07:46:02	1	928	339	755.2	234	10.5	20.3	0	21	0	0	23.6	26.6	0	25	-2	23	-0.0573	-0.0601
M5	14/03/25	07:46:03	1	929	339	755.2	234	10.5	20.3	0	21	0	0	23.6	26.7	0	25	-2	24	-0.0622	-0.0466
M5	14/03/25	07:46:04	1	930	339	755.2	234	10.5	20.3	0	0	0	0	23.6	26.7	0	25	-2	25	-0.0663	-0.0354
M5	14/03/25	07:46:05	1	931	338	755.2	234	10.5	20.3	0	0	0	0	23.6	26.7	0	25	-2	26	-0.0712	-0.0286
M5	14/03/25	07:46:06	1	932	339	755.2	234	10.5	20.3	0	0	0	0	23.6	26.7	0	25	-2	27	-0.0706	-0.0403
M5	14/03/25	07:46:07	1	933	339	755.2	234	10.5	20.3	0	21	0	0	23.6	26.7	0	25	-1	28	-0.0601	-0.0823
M5	14/03/25	07:46:08	1	934	339	755.2	234	10.6	20.3	0	21	0	0	23.6	26.7	0	25	-1	29	-0.0507	-0.1076
M5	14/03/25	07:46:09	1	935	339	755.2	234	10.6	20.3	0	21	0	0	23.6	26.7	0	25	-2	30	-0.0495	-0.1033
M5	14/03/25	07:46:10	1	936	339	755.2	234	10.6	20.3	0	21	0	0	23.6	26.7	0	25	-2	31	-0.0471	-0.1004
M5	14/03/25	07:46:11	1	937	339	755.2	234	10.6	20.3	0	21	0	0	23.6	26.7	0	25	-2	32	-0.0453	-0.0994
M5	14/03/25	07:46:12	1	938	339	755.2	234	10.7	20.3	0	21	0	0	23.6	26.7	0	25	-2	33	-0.0432	-0.0983
M5	14/03/25	07:46:13	1	939	339	755.2	234	10.7	20.3	0	21	0	0	23.6	26.8	0	25	-2	34	-0.0414	-0.0976
M5	14/03/25	07:46:14	1	940	338	755.2	234	10.7	20.3	0	21	0	0	23.6	26.8	0	25	-3	35	-0.0433	-0.0818
M5	14/03/25	07:46:15	1	941	338	755.2	234	10.7	20.3	0	21	0	0	23.6	26.8	0	25	-3	36	-0.046	-0.0682
M5	14/03/25	07:46:16	1	942	338	755.2	234	10.7	20.3	0	21	0	0	23.6	26.8	0	25	-3	37	-0.0474	-0.0598
M5	14/03/25	07:46:17	1	943	337	755.2	234	10.7	20.3	0	21	0	0	23.6	26.8	0	25	-3	38	-0.0506	-0.0483
M5	14/03/25	07:46:18	1	944	338	755.2	234	10.7	20.3	0	21	0	0	23.6	26.7	0	25	-3	39	-0.0518	-0.0452
M5	14/03/25	07:46:19	1	945	338	755.2	234	10.7	20.3	0	21	0	0	23.6	26.8	0	25	-3	40	-0.0499	-0.0537
M5	14/03/25	07:46:20	1	946	338	755.2	234	10.8	20.3	0	21	0	0	23.6	26.7	0	25	-3	41	-0.0478	-0.0604
M5	14/03/25	07:46:21	1	947	338	755.2	234	10.8	20.3	0	21	0	0	23.6	26.7	0	25	-3	42	-0.0468	-0.0634
M5	14/03/25	07:46:22	1	948	338	755.2	234	10.8	20.3	0	21	0	0	23.6	26.7	0	25	-2	43	-0.044	-0.0711
M5	14/03/25	07:46:23	1	949	339	755.2	234	10.8	20.3	0	21	0	0	23.6	26.8	0	25	-2	44	-0.0409	-0.08
M5	14/03/25	07:46:24	1	950	338	755.2	234	10.8	20.3	0	21	0	0	23.6	26.8	0	25	-3	45	-0.0412	-0.0747
M5	14/03/25	07:46:25	1	951	337	755.2	234	10.8	20.3	0	21	0	0	23.6	26.8	0	25	-4	46	-0.0427	-0.0668
M5	14/03/25	07:46:26	1	952	337	755.2	234	10.8	20.3	0	21	0	0	23.6	26.8	0	25	-3	47	-0.0433	-0.0635
M5	14/03/25	07:46:27	1	953	338	755.2	234	10.8	20.3	0	21	0	0	23.6	26.8	0	25	-3	48	-0.0423	-0.0655
M5	14/03/25	07:46:28	1	954	338	755.2	234	10.8	20.4	0	21	0	0	23.6	26.8	0	25	-3	49	-0.041	-0.0669
M5	14/03/25	07:46:29	1	955	338	755.2	234	10.8	20.4	0	21	0	0	23.6	26.8	0	25	-3	50	-0.0406	-0.0667
M5	14/03/25	07:46:30	1	956	338	755.2	234	10.9	20.4	0	21	0	0	23.6	26.8	0	25	-3	51	-0.0394	-0.0682
M5	14/03/25	07:46:31	1	957	338	755.2	235	10.9	20.4	0	21	0	0	23.6	26.8	0	25	-3	52	-0.0389	-0.0681
M5	14/03/25	07:46:32	1	958	338	755.2	235	10.9	20.3	0	21	0	0	23.6	26.8	0	25	-3	53	-0.0385	-0.0684
M5	14/03/25	07:46:33	1	959	337	755.2	235	10.9	20.3	0	21	0	0	23.6	26.8	0	25	-3	54	-0.0383	-0.0671
M5	14/03/25	07:46:34	1	960	337	755.2	235	10.9	20.4	0	21	0	0	23.6	26.8	0	25	-4	55	-0.0382	-0.0642
M5	14/03/25	07:46:35	1	961	338	755.2	235	10.9	20.4	0	21	0	0	23.6	26.8	0	25	-3	56	-0.0376	-0.0652
M5	14/03/25	07:46:36	1	962	338	755.2	234	10.9	20.4	0	21	0	0	23.6	26.8	0	25	-3	57	-0.0361	-0.0688
M5	14/03/25	07:46:37	1	963	338	755.2	234	10.9	20.4	0	21	0	0	23.6	26.8	0	25	-3	58	-0.0347	-0.0719
M5	14/03/25	07:46:38	1	964	338	755.2	235	10.9	20.4	0	21	0	0	23.6	26.8	0	25	-3	59	-0.0339	-0.0716
M5	14/03/25	07:46:39	1	965	337	755.2	234	10.9	20.4	0	21	0	0	23.6	26.8	0	25	-4	60	-0.0343	-0.0679
M5	14/03/25	07:46:40	1	966	337	755.2	234	10.9	20.4	0	21	0	0	23.6	26.8	0	25	-4	61	-0.0342	-0.0662
M5	14/03/25	07:46:41	1	967	337	755.2	234	10.9	20.4	0	21	0	0	23.6	26.8	0	25	-3	62	-0.0337	-0.066
M5	14/03/25	07:46:42	1	968	336	755.2	235	10.9	20.4	0	21	0	0	23.6	26.8	0	25	-4	63	-0.0346	-0.0604
M5	14/03/25	07:46:43	1	969	336	755.2	235	10.9	20.4	0	21	0	0	23.6	26.8	0	25	-5	64	-0.0357	-0.055
M5	14/03/25	07:46:44	1	970	337	755.2	234	10.9	20.4	0	21	0	0	23.6	26.8	0	25	-3	65	-0.0349	-0.0566
M5	14/03/25	07:46:45	1	971	338	755.2	234	10.9	20.4	0	21	0	0	23.6	26.8	0	25	-3	66	-0.0332	-0.062
M5	14/03/25	07:46:46	1	972	339	755.2	234	11	20.4	0	21	0	0	23.6	26.8	0	25	-2	67	-0.0304	-0.0704
M5	14/03/25	07:46:47	1	973	339	755.2	234	11	20.4	0	21	0	0	23.6	26.8	0	25	-2	68	-0.028	-0.0774
M5	14/03/25	07:46:48	1	974	339	755.2	234	11	20.5	0	21	0	0	23.6	26.8	0	25	-2	69	-0.0255	-0.0828
M5	14/03/25	07:46:49	1	975	339	755.2	234	11	20.5	0	21	0	0	23.6	26.8	0	25	-2	70	-0.0236	-0.0865
M5	14/03/25	07:46:50	1	976	339	755.2	234	11	20.4	0	21	0	0	23.6	26.8	0	25	-2	71	-0.0222	-0.0886
M5	14/03/25	07:46:51	1	977	339	755.2	234	11	20.4	0	21	0	0	23.6	26.8	0	25	-2	72	-0.0203	-0.0917
M5	14/03/25	07:46:53	1	978	340	755.2	234	11	20.4	0	21	0	0	23.6	26.8	0	25	-1	73	-0.0178	-0.0972
M5	14/03/25	07:46:54	1	979	340	755.2	234	11	20.4	0	21	0	0	23.6	26.8	0	25	-1	74	-0.0155	-0.1015
M5	14/03/25	07:46:55	1	980	340	755.2	234	11	20.4	0	21	0	0	23.6	26.8	0	25	-1	75	-0.0135	-0.1039
M5	14/03/25	07:46:56	1	981	340	755.2	234	11	20.4	0	21	0	0	23.6	26.8	0	25	-1	76	-0.0116	-0.1063
M5	14/03/25	07:46:57	1	982	340	755.2	234	11	20.5	0	21	0	0	23.6	26.8	0	25	-1	77	-0.0097	-0.108
M5	14/03/25	07:46:58	1	983	340	755.2	234	11	20.5	0	21	0	0	23.7	26.8	0	25	-1	78	-0.008	-0.109
M5	14/03/25	07:46:59	1	984	339	755.2	234	11	20.5	0	21	0	0	23.7	26.8	0	25	-1	79	-0.0068	-0.1082
M5	14/03/25	07:47:00	1	985	339	755.2	234	11	20.5	0	21	0	0	23.7	26.8	0	25	-2	80	-0.0058	-0.1065
M5	14/03/25	07:47:01	1	986	340	755.2	234	11	20.4	0	21	0	0	23.7	26.8	0	25	-1	81	-0.0045	-0.1066
M5	14/03/25	07:47:02	1	987	340	755.2	234	11	20.4	0	21	0	0	23.7	26.8	0	25	-1	82	-0.0033	-0.1062
M5	14/03/25	07:47:03	1	988	339	755.2	234	11	20.5	0	21	0	0	23.7	26.8	0	25	-2	83	-0.0027	-0.1031
M5	14/03/25	07:47:04	1	989	339	755.2	234	11	20.5	0	21	0	0	23.7	26.8	0	25	-2	84	-0.0025	-0.0988
M5	14/03/25	07:47:05	1	990	339	755.2	234	11	20.5	0	21	0	0	23.7	26.8	0	25	-2	85	-0.0022	-0.0948
M5	14/03/25	07:47:06	1	991	339	755.2	234	11	20.5	0	21	0	0	23.7	26.8	0	25	-2	86	-0.0019	-0.0916
M5	14/03/25	07:47:07	1	992	339	755.2	234	11	20.5	0	21	0	0	23.7	26.8	0	25	-2	87	-0.0016	-0.0884
M5	14/03/25	07:47:08	1	993	339	755.2	234	11	20.5	0	21	0	0	23.7	26.8	0	25	-2	88	-0.0015	-0.0849
M5	14/03/25	07:47:09	1	994	339	755.2	234	11.1	20.5	0	21	0	0	23.7	26.8	0	25	-2	89	-0.0008	-0.083
M5	14/03/25	07:47:10	1	995	339	755.2	234	11.1	20.5	0	21	0	0	23.7	26.8	0	25	-1	90	-0.0002	-0.0817
M5	14/03/25	07:47:11	1	996	339	755.2	234	11.1	20.5	0	21	0	0	23.7	26.8	0	25	-1	91	0.0005	-0.0802
M5	14/03/25	07:47:12	1	997	339	755.2	234	11.1	20.5	0	21	0	0	23.7	26.8	0	25	-1	92	0.001	-0.0786
M5	14/03/25	07:47:13	1	998	339	755.2	234	11.1	20.5	0	21	0	0	23.7	26.8	0	25	-1	93	0.0015	-0.0771
M5	14/03/25	07:47:14	1	999	339	755.2	234	11.1	20.5	0	21	0	0	23.7	26.8	0	25	-2	94	0.0018	-0.075
M5	14/03/25	07:47:15	1	1000	338	755.2	234	11.1	20.5	0	21	0	0	23.7	26.8	0	25	-2	95	0.0017	-0.0711
M5	14/03/25	07:47:16	1	1001	338	755.2	234	11.1	20.5	0	21	0	0	23.7	26.8	0	25	-3	96	0.0012	-0.0662
M5	14/03/25	07:47:17	1	1002	338	755.2	234	11.1	20.5	0	21	0	0	23.7	26.8	0	25	-3	97	0.0008	-0.0616
M5	14/03/25	07:47:18	1	1003	338	755.2	234	11.1	20.5	0	21	0	0	23.7	26.8	0	25	-3	98	0.0005	-0.0579
M5	14/03/25	07:47:19	1	1004	338	755.2	235	11.1	20.6	0	21	0	0	23.7	26.8	0	25	-3	99	0.0002	-0.0539
M5	14/03/25	07:47:20	1	1005	338	755.3	234	11.1	20.6	0	21	0	0	23.7	26.8	0	25	-3	100	-0.0002	-0.05
M5	14/03/25	07:47:21	1	1006	338	755.2	234	11.1	20.5	0	21	0	0	23.7	26.8	0	25	-3	101	-0.0007	-0.0468
M5	14/03/25	07:47:22	1	1007	339	755.2	234	11.1	20.5	0	21	0	0	23.7	26.8	0	25	-2	102	-0.0006	-0.0454
M5	14/03/25	07:47:23	1	1008	339	755.2	234	11.1	20.5	0	21	0	0	23.7	26.8	0	25	-2	103	-0.0002	-0.045
M5	14/03/25	07:47:24	1	1009	339	755.2	234	11.1	20.5	0	21	0	0	23.7	26.8	0	25	-2	104	0	-0.0443
M5	14/03/25	07:47:25	1	1010	339	755.2	234	11.1	20.5	0	21	0	0	23.7	26.8	0	25	-2	105	0.0005	-0.0439
M5	14/03/25	07:47:26	1	1011	339	755.2	234	11.1	20.5	0	21	0	0	23.7	26.8	0	25	-1	106	0.0009	-0.0438
M5	14/03/25	07:47:27	1	1012	339	755.2	234	11.1	20.6	0	21	0	0	23.7	26.9	0	25	-2	107	0.0011	-0.0429
M5	14/03/25	07:47:28	1	1013	338	755.2	234	11.1	20.6	0	21	0	0	23.7	26.9	0	25	-2	108	0.001	-0.041
M5	14/03/25	07:47:29	1	1014	338	755.2	234	11.1	20.6	0	21	0	0	23.7	26.9	0	25	-3	109	0.0009	-0.0389
M5	14/03/25	07:47:30	1	1015	338	755.2	234	11.1	20.6	0	21	0	0	23.7	26.9	0	25	-3	110	0.0007	-0.0369
M5	14/03/25	07:47:31	1	1016	339	755.2	234	11.2	20.6	0	21	0	0	23.7	26.9	0	25	-2	111	0.0008	-0.0357
M5	14/03/25	07:47:32	1	1017	338	755.2	234	11.2	20.6	0	21	0	0	23.7	26.9	0	25	-3	112	0.0006	-0.034
M5	14/03/25	07:47:33	1	1018	338	755.2	234	11.2	20.6	0	21	0	0	23.7	26.9	0	25	-2	113	0.0007	-0.0326
M5	14/03/25	07:47:34	1	1019	338	755.2	235	11.2	20.6	0	21	0	0	23.7	26.9	0	25	-2	114	0.0006	-0.0313
M5	14/03/25	07:47:35	1	1020	338	755.2	234	11.2	20.6	0	21	0	0	23.7	26.9	0	25	-3	115	0.0005	-0.0294
M5	14/03/25	07:47:36	1	1021	338	755.2	234	11.2	20.6	0	21	0	0	23.7	26.9	0	25	-3	116	0.0003	-0.0277
M5	14/03/25	07:47:37	1	1022	338	755.2	235	11.2	20.6	0	21	0	0	23.7	26.9	0	25	-3	117	0.0002	-0.0264
M5	14/03/25	07:47:38	1	1023	338	755.2	234	11.2	20.6	0	21	0	0	23.7	26.9	0	25	-2	118	0.0002	-0.0254
M5	14/03/25	07:47:39	1	1024	338	755.2	234	11.2	20.6	0	21	0	0	23.7	26.9	0	25	-3	119	0	-0.0243
M5	14/03/25	07:47:40	1	1025	338	755.2	234	11.2	20.6	0	21	0	0	23.7	26.9	0	25	-2	120	0	-0.0235
M5	14/03/25	07:47:41	1	1026	338	755.2	234	11.2	20.6	0	21	0	0	23.7	26.9	0	25	-2	121	0.0001	-0.0226
M5	14/03/25	07:47:42	1	1027	338	755.2	234	11.2	20.6	0	21	0	0	23.7	26.9	0	25	-2	122	0.0001	-0.0219
M5	14/03/25	07:47:43	1	1028	338	755.2	234	11.2	20.6	0	21	0	0	23.7	26.9	0	25	-2	123	0.0001	-0.0211
M5	14/03/25	07:47:44	1	1029	339	755.2	234	11.2	20.6	0	21	0	0	23.7	26.9	0	25	-2	124	0.0002	-0.0207
M5	14/03/25	07:47:45	1	1030	338	755.2	234	11.3	20.6	0	21	0	0	23.7	26.9	0	25	-2	125	0.0002	-0.02
M5	14/03/25	07:47:46	1	1031	338	755.2	234	11.3	20.6	0	21	0	0	23.7	26.9	0	25	-3	126	0.0001	-0.0191
M5	14/03/25	07:47:47	1	1032	338	755.2	234	11.3	20.6	0	21	0	0	23.7	26.9	0	25	-2	127	0.0001	-0.0186
M5	14/03/25	07:47:48	1	1033	339	755.2	234	11.3	20.6	0	21	0	0	23.7	26.9	0	25	-2	128	0.0002	-0.0185
M5	14/03/25	07:47:49	1	1034	339	755.2	234	11.3	20.6	0	21	0	0	23.7	26.9	0	25	-2	129	0.0003	-0.0181
M5	14/03/25	07:47:50	1	1035	338	755.2	234	11.3	20.6	0	21	0	0	23.7	26.9	0	25	-2	130	0.0002	-0.0176
M5	14/03/25	07:47:51	1	1036	338	755.2	234	11.3	20.7	0	21	0	0	23.7	26.9	0	25	-3	131	0.0001	-0.0166
M5	14/03/25	07:47:52	1	1037	338	755.2	234	11.3	20.7	0	21	0	0	23.7	26.9	0	25	-3	132	0.0001	-0.0159
M5	14/03/25	07:47:53	1	1038	339	755.2	234	11.3	20.6	0	21	0	0	23.7	26.9	0	25	-2	133	0.0001	-0.0157
M5	14/03/25	07:47:54	1	1039	339	755.2	234	11.3	20.6	0	21	0	0	23.7	26.9	0	25	-2	134	0.0002	-0.0157
M5	14/03/25	07:47:55	1	1040	338	755.2	234	11.3	20.6	0	21	0	0	23.7	26.9	0	25	-2	135	0.0003	-0.0154
M5	14/03/25	07:47:56	1	1041	339	755.2	234	11.3	20.6	0	21	0	0	23.7	26.9	0	25	-2	136	0.0003	-0.0152
M5	14/03/25	07:47:57	1	1042	338	755.2	234	11.3	20.7	0	21	0	0	23.7	26.9	0	25	-3	137	0.0002	-0.0143
M5	14/03/25	07:47:58	1	1043	338	755.2	234	11.3	20.7	0	21	0	0	23.7	26.9	0	25	-3	138	0.0001	-0.0133
M5	14/03/25	07:47:59	1	1044	338	755.2	234	11.3	20.7	0	21	0	0	23.7	26.9	0	25	-3	139	0	-0.0124
M5	14/03/25	07:48:00	1	1045	338	755.2	234	11.3	20.7	0	21	0	0	23.7	26.9	0	25	-3	140	-0.0002	-0.0115
M5	14/03/25	07:48:01	1	1046	338	755.2	234	11.3	20.7	0	21	0	0	23.7	26.9	0	25	-3	141	-0.0003	-0.0109
M5	14/03/25	07:48:02	1	1047	338	755.2	234	11.3	20.7	0	21	0	0	23.7	26.9	0	25	-3	142	-0.0005	-0.01
M5	14/03/25	07:48:03	1	1048	338	755.2	234	11.3	20.7	0	21	0	0	23.7	26.9	0	25	-3	143	-0.0007	-0.0091
M5	14/03/25	07:48:04	1	1049	338	755.2	235	11.3	20.7	0	21	0	0	23.7	26.9	0	25	-3	144	-0.0008	-0.0085
M5	14/03/25	07:48:05	1	1050	338	755.2	235	11.3	20.7	0	21	0	0	23.7	26.9	0	25	-3	145	-0.0009	-0.0081
M5	14/03/25	07:48:06	1	1051	337	755.2	234	11.3	20.7	0	21	0	0	23.7	26.9	0	25	-3	146	-0.0011	-0.0073
M5	14/03/25	07:48:08	1	1052	337	755.2	234	11.3	20.7	0	21	0	0	23.8	26.9	0	25	-3	147	-0.0012	-0.0065
M5	14/03/25	07:48:09	1	1053	338	755.2	234	11.3	20.7	0	21	0	0	23.8	26.9	0	25	-3	148	-0.0013	-0.006
M5	14/03/25	07:48:10	1	1054	338	755.2	234	11.4	20.7	0	21	0	0	23.8	26.9	0	25	-3	149	-0.0013	-0.0057
M5	14/03/25	07:48:11	1	1055	338	755.2	234	11.4	20.7	0	21	0	0	23.8	26.9	0	25	-3	150	-0.0014	-0.0053
M5	14/03/25	07:48:12	1	1056	337	755.2	234	11.3	20.7	0	21	0	0	23.8	26.9	0	25	-3	151	-0.0016	-0.0046
M5	14/03/25	07:48:13	1	1057	338	755.2	234	11.3	20.7	0	21	0	0	23.8	26.9	0	25	-3	152	-0.0017	-0.0043
M5	14/03/25	07:48:14	1	1058	338	755.2	234	11.3	20.7	0	21	0	0	23.8	26.9	0	25	-3	153	-0.0018	-0.0042
M5	14/03/25	07:48:15	1	1059	337	755.2	235	11.3	20.7	0	21	0	0	23.8	26.9	0	25	-3	154	-0.0019	-0.0038
M5	14/03/25	07:48:16	1	1060	337	755.2	235	11.4	20.7	0	21	0	0	23.8	26.9	0	25	-3	155	-0.002	-0.0032
M5	14/03/25	07:48:17	1	1061	337	755.2	235	11.4	20.7	0	21	0	0	23.8	26.9	0	25	-3	156	-0.0022	-0.0027
M5	14/03/25	07:48:18	1	1062	337	755.2	235	11.4	20.8	0	21	0	0	23.8	26.9	0	25	-3	157	-0.0022	-0.0023
M5	14/03/25	07:48:19	1	1063	337	755.2	235	11.4	20.8	0	21	0	0	23.8	26.9	0	25	-3	158	-0.0023	-0.002
M5	14/03/25	07:48:20	1	1064	337	755.3	236	11.4	20.8	0	21	0	0	23.8	26.9	0	25	-4	159	-0.0024	-0.0016
M5	14/03/25	07:48:21	1	1065	337	755.2	236	11.4	20.8	0	21	0	0	23.8	26.9	0	25	-3	160	-0.0025	-0.0013
M5	14/03/25	07:48:22	1	1066	338	755.3	236	11.4	20.7	0	21	0	0	23.8	26.9	0	25	-3	161	-0.0026	-0.0013
M5	14/03/25	07:48:23	1	1067	338	755.3	236	11.4	20.7	0	21	0	0	23.8	26.9	0	25	-3	162	-0.0027	-0.0012
M5	14/03/25	07:48:24	1	1068	338	755.3	236	11.4	20.7	0	21	0	0	23.8	26.9	0	25	-3	163	-0.0027	-0.0012
M5	14/03/25	07:48:25	1	1069	337	755.3	236	11.4	20.7	0	0	0	0	23.8	26.9	0	25	-4	164	-0.0028	-0.0009
M5	14/03/25	07:48:26	1	1070	338	755.2	236	11.4	20.8	0	0	0	0	23.8	26.9	0	25	-3	165	-0.0028	-0.0008
M5	14/03/25	07:48:27	1	1071	339	755.2	236	11.4	20.8	0	21	0	0	23.8	26.9	0	25	-2	166	-0.0027	-0.0015
M5	14/03/25	07:48:28	1	1072	338	755.2	236	11.4	20.8	0	21	0	0	23.8	26.9	0	25	-2	167	-0.0026	-0.0021
M5	14/03/25	07:48:29	1	1073	338	755.2	236	11.4	20.8	0	21	0	0	23.8	26.9	0	25	-2	168	-0.0025	-0.0024
M5	14/03/25	07:48:30	1	1074	338	755.2	236	11.4	20.8	0	21	0	0	23.8	26.9	0	25	-3	169	-0.0025	-0.0025
M5	14/03/25	07:48:31	1	1075	337	755.2	236	11.4	20.8	0	21	0	0	23.8	26.9	0	25	-3	170	-0.0026	-0.0023
M5	14/03/25	07:48:32	1	1076	338	755.3	236	11.4	20.8	0	21	0	0	23.8	26.9	0	25	-3	171	-0.0026	-0.0023
M5	14/03/25	07:48:33	1	1077	338	755.2	236	11.4	20.8	0	21	0	0	23.8	26.9	0	25	-2	172	-0.0025	-0.0027
M5	14/03/25	07:48:34	1	1078	339	755.3	236	11.4	20.8	0	21	0	0	23.8	26.9	0	25	-2	173	-0.0023	-0.0034
M5	14/03/25	07:48:35	1	1079	339	755.3	236	11.4	20.8	0	21	0	0	23.8	26.9	0	25	-2	174	-0.0022	-0.004
M5	14/03/25	07:48:36	1	1080	338	755.3	236	11.4	20.8	0	21	0	0	23.8	26.9	0	25	-3	175	-0.0022	-0.004
M5	14/03/25	07:48:37	1	1081	337	755.3	236	11.4	20.8	0	21	0	0	23.8	26.9	0	25	-4	176	-0.0024	-0.0033
M5	14/03/25	07:48:38	1	1082	337	755.2	236	11.4	20.8	0	21	0	0	23.8	26.9	0	25	-4	177	-0.0025	-0.0028
M5	14/03/25	07:48:39	1	1083	338	755.3	236	11.4	20.8	0	21	0	0	23.8	26.9	0	25	-3	178	-0.0025	-0.0029
M5	14/03/25	07:48:40	1	1084	337	755.2	236	11.4	20.8	0	21	0	0	23.8	26.9	0	25	-3	179	-0.0025	-0.0028
M5	14/03/25	07:48:41	1	1085	337	755.2	236	11.4	20.8	0	21	0	0	23.8	26.9	0	25	-3	180	-0.0026	-0.0025
M5	14/03/25	07:48:42	1	1086	337	755.2	236	11.4	20.8	0	21	0	0	23.8	26.9	0	25	-3	181	-0.0026	-0.0023
M5	14/03/25	07:48:43	1	1087	338	755.2	236	11.4	20.8	0	21	0	0	23.8	26.9	0	25	-3	182	-0.0026	-0.0024
M5	14/03/25	07:48:44	1	1088	338	755.2	235	11.4	20.8	0	21	0	0	23.8	26.9	0	25	-3	183	-0.0025	-0.0028
M5	14/03/25	07:48:45	1	1089	338	755.3	235	11.4	20.8	0	21	0	0	23.8	26.9	0	25	-2	184	-0.0024	-0.0032
M5	14/03/25	07:48:46	1	1090	339	755.3	235	11.4	20.8	0	21	0	0	23.8	26.9	0	25	-2	185	-0.0022	-0.0039
M5	14/03/25	07:48:47	1	1091	338	755.2	235	11.4	20.8	0	21	0	0	23.8	26.9	0	25	-2	186	-0.0022	-0.0043
M5	14/03/25	07:48:48	1	1092	337	755.2	235	11.4	20.9	0	21	0	0	23.8	26.9	0	25	-4	187	-0.0022	-0.004
M5	14/03/25	07:48:49	1	1093	337	755.2	235	11.4	20.9	0	21	0	0	23.8	26.9	0	25	-4	188	-0.0023	-0.0036
M5	14/03/25	07:48:50	1	1094	337	755.2	235	11.4	20.8	0	21	0	0	23.8	26.9	0	25	-4	189	-0.0025	-0.0032
M5	14/03/25	07:48:51	1	1095	337	755.2	235	11.4	20.8	0	21	0	0	23.8	26.9	0	25	-3	190	-0.0025	-0.0029
M5	14/03/25	07:48:52	1	1096	338	755.3	236	11.4	20.8	0	21	0	0	23.8	26.9	0	25	-3	191	-0.0026	-0.0029
M5	14/03/25	07:48:53	1	1097	338	755.2	236	11.4	20.8	0	21	0	0	23.8	26.9	0	25	-3	192	-0.0026	-0.0029
M5	14/03/25	07:48:54	1	1098	338	755.3	236	11.5	20.9	0	21	0	0	23.8	26.9	0	25	-2	193	-0.0024	-0.0033
M5	14/03/25	07:48:55	1	1099	338	755.2	236	11.5	20.9	0	21	0	0	23.8	26.9	0	25	-2	194	-0.0023	-0.0037
M5	14/03/25	07:48:56	1	1100	338	755.3	236	11.4	20.9	0	21	0	0	23.8	26.8	0	25	-3	195	-0.0023	-0.0039
M5	14/03/25	07:48:57	1	1101	338	755.2	236	11.4	20.9	0	21	0	0	23.8	26.8	0	25	-3	196	-0.0023	-0.0041
M5	14/03/25	07:48:58	1	1102	337	755.3	236	11.5	20.9	0	21	0	0	23.8	26.8	0	25	-3	197	-0.0023	-0.004
M5	14/03/25	07:48:59	1	1103	337	755.2	236	11.5	20.9	0	21	0	0	23.8	26.8	0	25	-4	198	-0.0024	-0.0035
M5	14/03/25	07:49:00	1	1104	337	755.2	236	11.5	20.9	0	21	0	0	23.8	26.8	0	25	-4	199	-0.0025	-0.003
M5	14/03/25	07:49:01	1	1105	337	755.2	236	11.5	20.9	0	21	0	0	23.8	26.9	0	25	-4	200	-0.0026	-0.0026
M5	14/03/25	07:49:02	1	1106	337	755.3	236	11.5	20.9	0	21	0	0	23.8	26.9	0	25	-4	201	-0.0028	-0.0022
M5	14/03/25	07:49:03	1	1107	337	755.2	236	11.5	20.9	0	21	0	0	23.8	26.8	0	25	-4	202	-0.0029	-0.0018
M5	14/03/25	07:49:04	1	1108	337	755.3	236	11.4	20.9	0	21	0	0	23.8	26.8	0	25	-4	203	-0.003	-0.0017
M5	14/03/25	07:49:05	1	1109	337	755.2	236	11.4	20.9	0	21	0	0	23.8	26.8	0	25	-4	204	-0.003	-0.0016
M5	14/03/25	07:49:06	1	1110	337	755.2	236	11.4	20.9	0	0	0	0	23.8	26.8	0	25	-4	205	-0.0031	-0.0014
M5	14/03/25	07:49:07	1	1111	337	755.2	236	11.4	20.9	0	0	0	0	23.8	26.8	0	25	-4	206	-0.0032	-0.0012
M5	14/03/25	07:49:08	1	1112	337	755.3	236	11.4	20.9	0	0	0	0	23.8	26.8	0	25	-4	207	-0.0033	-0.0011
M5	14/03/25	07:49:09	1	1113	337	755.3	236	11.4	20.9	0	0	0	0	23.8	26.8	0	25	-4	208	-0.0034	-0.001
M5	14/03/25	07:49:10	1	1114	337	755.3	236	11.4	20.9	0	0	0	0	23.8	26.8	0	25	-4	209	-0.0034	-0.0009
M5	14/03/25	07:49:11	1	1115	337	755.3	236	11.4	20.9	0	0	0	0	23.8	26.8	0	25	-4	210	-0.0035	-0.0008
M5	14/03/25	07:49:12	1	1116	337	755.2	236	11.4	20.9	0	0	0	0	23.8	26.8	0	25	-4	211	-0.0036	-0.0008
M5	14/03/25	07:49:13	1	1117	338	755.2	236	11.4	20.9	0	0	0	0	23.8	26.8	0	25	-3	212	-0.0036	-0.001
M5	14/03/25	07:49:14	1	1118	337	755.2	236	11.3	20.9	0	0	0	0	23.8	26.8	0	25	-4	213	-0.0037	-0.001
M5	14/03/25	07:49:15	1	1119	336	755.3	236	11.3	20.9	0	0	0	0	23.8	26.8	0	25	-5	214	-0.0038	-0.0006
M5	14/03/25	07:49:16	1	1120	336	755.3	236	11.3	20.9	0	0	0	0	23.8	26.8	0	25	-4	215	-0.004	-0.0003
M5	14/03/25	07:49:17	1	1121	336	755.3	236	11.3	20.9	0	0	0	0	23.8	26.8	0	25	-5	216	-0.0041	0.0001
M5	14/03/25	07:49:18	1	1122	336	755.2	236	11.2	20.9	0	0	0	0	23.8	26.8	0	25	-4	217	-0.0043	0.0003
M5	14/03/25	07:49:19	1	1123	336	755.3	236	11.2	20.9	0	0	0	0	23.8	26.8	0	25	-5	218	-0.0044	0.0007
M5	14/03/25	07:49:20	1	1124	336	755.3	236	11.2	20.9	0	0	0	0	23.8	26.8	0	25	-5	219	-0.0046	0.001
M5	14/03/25	07:49:22	1	1125	336	755.3	236	11.2	20.9	0	0	0	0	23.8	26.8	0	25	-4	220	-0.0046	0.0012
M5	14/03/25	07:49:23	1	1126	337	755.3	236	11.2	21	0	0	0	0	23.8	26.8	0	25	-4	221	-0.0047	0.0012
M5	14/03/25	07:49:24	1	1127	336	755.3	236	11.2	21	0	0	0	0	23.8	26.8	0	25	-4	222	-0.0048	0.0013
M5	14/03/25	07:49:25	1	1128	337	755.3	236	11.2	21	0	0	0	0	23.8	26.8	0	25	-4	223	-0.0049	0.0013
M5	14/03/25	07:49:26	1	1129	337	755.3	236	11.2	21	0	0	0	0	23.8	26.8	0	25	-4	224	-0.0049	0.0013
M5	14/03/25	07:49:27	1	1130	337	755.2	236	11.1	21	0	0	0	0	23.8	26.8	0	25	-4	225	-0.005	0.0013
M5	14/03/25	07:49:28	1	1131	337	755.2	236	11.1	21	0	0	0	0	23.8	26.8	0	25	-4	226	-0.005	0.0012
M5	14/03/25	07:49:29	1	1132	337	755.3	236	11.1	21	0	0	0	0	23.8	26.7	0	25	-3	227	-0.0051	0.001
M5	14/03/25	07:49:30	1	1133	337	755.2	236	11.1	21	0	0	0	0	23.8	26.7	0	25	-3	228	-0.0051	0.0008
M5	14/03/25	07:49:31	1	1134	337	755.3	236	11.1	21	0	0	0	0	23.8	26.7	0	25	-4	229	-0.0051	0.0007
M5	14/03/25	07:49:32	1	1135	337	755.3	236	11.1	21	0	0	0	0	23.8	26.7	0	25	-4	230	-0.0051	0.0006
M5	14/03/25	07:49:33	1	1136	337	755.3	236	11.1	21	0	0	0	0	23.8	26.7	0	25	-4	231	-0.0051	0.0004
M5	14/03/25	07:49:34	1	1137	337	755.3	236	11.1	21	0	0	0	0	23.8	26.7	0	25	-3	232	-0.005	0.0001
M5	14/03/25	07:49:35	1	1138	338	755.3	236	11.1	21	0	0	0	0	23.8	26.7	0	25	-3	233	-0.0049	-0.0003
M5	14/03/25	07:49:36	1	1139	338	755.3	236	11.1	21	0	0	0	0	23.8	26.7	0	25	-3	234	-0.0048	-0.0008
M5	14/03/25	07:49:37	1	1140	338	755.3	236	11.1	21	0	0	0	0	23.8	26.7	0	25	-3	235	-0.0048	-0.0012
M5	14/03/25	07:49:38	1	1141	338	755.3	236	11.1	21	0	0	0	0	23.8	26.7	0	25	-3	236	-0.0048	-0.0015
M5	14/03/25	07:49:39	1	1142	338	755.3	236	11.1	21	0	0	0	0	23.8	26.7	0	25	-3	237	-0.0047	-0.0018
M5	14/03/25	07:49:40	1	1143	338	755.3	236	11.1	21	0	0	0	0	23.8	26.7	0	25	-3	238	-0.0047	-0.0021
M5	14/03/25	07:49:41	1	1144	337	755.3	236	11	21	0	0	0	0	23.8	26.7	0	25	-3	239	-0.0047	-0.0023
M5	14/03/25	07:49:42	1	1145	337	755.3	236	11	21	0	0	0	0	23.8	26.7	0	25	-3	240	-0.0047	-0.0024
M5	14/03/25	07:49:43	1	1146	337	755.3	236	11	21	0	0	0	0	23.8	26.7	0	25	-4	241	-0.0047	-0.0025
M5	14/03/25	07:49:44	1	1147	337	755.3	236	11	21	0	0	0	0	23.8	26.7	0	25	-4	242	-0.0047	-0.0024
M5	14/03/25	07:49:45	1	1148	337	755.2	236	11	21	0	0	0	0	23.8	26.7	0	25	-4	243	-0.0048	-0.0023
M5	14/03/25	07:49:46	1	1149	337	755.2	236	11	21	0	0	0	0	23.8	26.7	0	25	-4	244	-0.0048	-0.0022
M5	14/03/25	07:49:47	1	1150	337	755.3	236	11	21	0	0	0	0	23.8	26.7	0	25	-4	245	-0.0048	-0.0022
M5	14/03/25	07:49:48	1	1151	338	755.3	236	11	21	0	0	0	0	23.8	26.7	0	25	-3	246	-0.0048	-0.0024
M5	14/03/25	07:49:49	1	1152	338	755.2	236	11	21	0	0	0	0	23.8	26.7	0	25	-3	247	-0.0047	-0.0028
M5	14/03/25	07:49:50	1	1153	338	755.3	236	11	21	0	21	0	0	23.8	26.7	0	25	-3	248	-0.0047	-0.0031
M5	14/03/25	07:49:51	1	1154	339	755.3	236	11.1	21	0	21	0	0	23.8	26.7	0	25	-2	249	-0.0045	-0.0035
M5	14/03/25	07:49:52	1	1155	339	755.3	236	11.1	21	0	21	0	0	23.8	26.7	0	25	-2	250	-0.0044	-0.0041
M5	14/03/25	07:49:53	1	1156	339	755.2	236	11.1	21	0	21	0	0	23.8	26.7	0	25	-2	251	-0.0043	-0.0045
M5	14/03/25	07:49:54	1	1157	338	755.2	236	11.1	21	0	21	0	0	23.8	26.7	0	25	-2	252	-0.0042	-0.0049
M5	14/03/25	07:49:55	1	1158	338	755.2	236	11	21	0	21	0	0	23.8	26.7	0	25	-3	253	-0.0041	-0.0052
M5	14/03/25	07:49:56	1	1159	338	755.3	236	11	21	0	21	0	0	23.9	26.7	0	25	-3	254	-0.0041	-0.0053
M5	14/03/25	07:49:57	1	1160	337	755.3	236	11.1	21	0	21	0	0	23.9	26.7	0	25	-4	255	-0.0041	-0.0052
M5	14/03/25	07:49:58	1	1161	337	755.3	236	11.1	21	0	21	0	0	23.9	26.7	0	25	-4	256	-0.0041	-0.0051
M5	14/03/25	07:49:59	1	1162	337	755.3	236	11.1	21	0	21	0	0	23.9	26.7	0	25	-4	257	-0.0041	-0.0051
M5	14/03/25	07:50:00	1	1163	337	755.3	236	11.1	21	0	21	0	0	23.9	26.7	0	25	-4	258	-0.0041	-0.0051
M5	14/03/25	07:50:01	1	1164	337	755.3	236	11.1	21	0	21	0	0	23.9	26.7	0	25	-4	259	-0.0041	-0.0051
M5	14/03/25	07:50:02	1	1165	337	755.3	236	11.1	21	0	21	0	0	23.9	26.7	0	25	-4	260	-0.0042	-0.005
M5	14/03/25	07:50:03	1	1166	338	755.3	236	11.1	21.1	0	21	0	0	23.9	26.7	0	25	-3	261	-0.0041	-0.0051
M5	14/03/25	07:50:04	1	1167	338	755.3	236	11.1	21.1	0	21	0	0	23.9	26.7	0	25	-2	262	-0.0041	-0.0055
M5	14/03/25	07:50:05	1	1168	338	755.3	236	11	21.1	0	21	0	0	23.9	26.7	0	25	-3	263	-0.004	-0.0057
M5	14/03/25	07:50:06	1	1169	337	755.3	236	11	21.1	0	21	0	0	23.9	26.7	0	25	-3	264	-0.004	-0.0058
M5	14/03/25	07:50:07	1	1170	337	755.3	236	11.1	21.1	0	21	0	0	23.9	26.7	0	25	-4	265	-0.004	-0.0056
M5	14/03/25	07:50:08	1	1171	336	755.3	236	11.1	21.1	0	21	0	0	23.9	26.7	0	25	-4	266	-0.0041	-0.0054
M5	14/03/25	07:50:09	1	1172	336	755.3	236	11.1	21.1	0	21	0	0	23.9	26.7	0	25	-4	267	-0.0041	-0.0052
M5	14/03/25	07:50:10	1	1173	336	755.3	236	11.1	21.1	0	21	0	0	23.9	26.7	0	25	-5	268	-0.0042	-0.0049
M5	14/03/25	07:50:11	1	1174	336	755.3	236	11.1	21.1	0	21	0	0	23.9	26.7	0	25	-5	269	-0.0043	-0.0046
M5	14/03/25	07:50:12	1	1175	336	755.3	236	11.1	21.1	0	21	0	0	23.9	26.7	0	25	-5	270	-0.0043	-0.0044
M5	14/03/25	07:50:13	1	1176	336	755.3	236	11.1	21.1	0	21	0	0	23.9	26.7	0	25	-5	271	-0.0044	-0.0042
M5	14/03/25	07:50:14	1	1177	336	755.2	236	11.1	21.1	0	21	0	0	23.9	26.7	0	25	-5	272	-0.0044	-0.004
M5	14/03/25	07:50:15	1	1178	336	755.3	236	11.1	21.1	0	21	0	0	23.9	26.7	0	25	-5	273	-0.0045	-0.0038
M5	14/03/25	07:50:16	1	1179	337	755.3	236	11.1	21.1	0	21	0	0	23.9	26.7	0	25	-4	274	-0.0045	-0.0037
M5	14/03/25	07:50:17	1	1180	337	755.3	236	11.1	21.1	0	21	0	0	23.9	26.7	0	25	-3	275	-0.0044	-0.0038
M5	14/03/25	07:50:18	1	1181	337	755.2	236	11.1	21.1	0	21	0	0	23.9	26.7	0	25	-3	276	-0.0044	-0.0039
M5	14/03/25	07:50:19	1	1182	337	755.3	236	11.1	21.1	0	21	0	0	23.9	26.7	0	25	-4	277	-0.0044	-0.004
M5	14/03/25	07:50:20	1	1183	337	755.2	236	11.1	21.1	0	21	0	0	23.9	26.7	0	25	-4	278	-0.0044	-0.0039
M5	14/03/25	07:50:21	1	1184	337	755.3	236	11.1	21.1	0	21	0	0	23.9	26.7	0	25	-4	279	-0.0044	-0.004
M5	14/03/25	07:50:22	1	1185	337	755.2	236	11.1	21.1	0	21	0	0	23.9	26.7	0	25	-4	280	-0.0044	-0.004
M5	14/03/25	07:50:23	1	1186	337	755.3	236	11.1	21.1	0	21	0	0	23.9	26.7	0	25	-4	281	-0.0044	-0.004
M5	14/03/25	07:50:24	1	1187	337	755.3	236	11.1	21.1	0	21	0	0	23.9	26.7	0	25	-4	282	-0.0044	-0.0041
M5	14/03/25	07:50:25	1	1188	337	755.3	236	11.1	21.1	0	21	0	0	23.9	26.7	0	25	-3	283	-0.0044	-0.0042
M5	14/03/25	07:50:26	1	1189	337	755.3	236	11.1	21.1	0	21	0	0	23.9	26.7	0	25	-3	284	-0.0043	-0.0043
M5	14/03/25	07:50:27	1	1190	337	755.3	236	11.2	21.1	0	21	0	0	23.9	26.8	0	25	-4	285	-0.0043	-0.0043
M5	14/03/25	07:50:28	1	1191	337	755.3	236	11.2	21.1	0	21	0	0	23.9	26.8	0	25	-4	286	-0.0043	-0.0043
M5	14/03/25	07:50:29	1	1192	337	755.3	236	11.2	21.2	0	21	0	0	23.9	26.7	0	25	-4	287	-0.0043	-0.0042
M5	14/03/25	07:50:30	1	1193	337	755.3	236	11.2	21.2	0	21	0	0	23.9	26.7	0	25	-4	288	-0.0043	-0.0043
M5	14/03/25	07:50:31	1	1194	337	755.3	236	11.2	21.1	0	21	0	0	23.9	26.7	0	25	-3	289	-0.0043	-0.0044
M5	14/03/25	07:50:32	1	1195	337	755.4	236	11.2	21.1	0	21	0	0	23.9	26.7	0	25	-3	290	-0.0042	-0.0046
M5	14/03/25	07:50:33	1	1196	338	755.4	236	11.2	21.1	0	21	0	0	23.9	26.7	0	25	-3	291	-0.0042	-0.0048
M5	14/03/25	07:50:34	1	1197	338	755.4	236	11.2	21.1	0	21	0	0	23.9	26.7	0	25	-3	292	-0.0041	-0.005
M5	14/03/25	07:50:35	1	1198	337	755.8	236	11.2	21.2	0	21	0	0	23.9	26.7	0	25	-4	293	-0.0041	-0.005
M5	14/03/25	07:50:37	1	1199	337	755.5	237	11.2	21.2	0	21	0	0	23.9	26.7	0	25	-4	294	-0.0041	-0.0051
M5	14/03/25	07:50:38	1	1200	337	755.2	237	11.2	21.2	0	21	0	0	23.9	26.5	0	25	-3	295	-0.0041	-0.0052
M5	14/03/25	07:50:39	1	1201	337	755	236	11.2	21.2	0	21	0	0	23.9	26.3	0	25	-4	296	-0.0041	-0.0052
M5	14/03/25	07:50:40	1	1202	337	754.9	236	11.2	21.2	0	21	0	0	23.9	26.2	0	25	-4	297	-0.0041	-0.0051
M5	14/03/25	07:50:41	1	1203	338	754.8	236	11.2	21.2	0	21	0	0	23.9	26.2	0	25	-3	298	-0.004	-0.0053
M5	14/03/25	07:50:42	1	1204	338	754.8	236	11.1	21.2	0	21	0	0	23.9	26.1	0	25	-2	299	-0.0041	-0.0057
M5	14/03/25	07:50:43	1	1205	338	754.7	236	11.1	21.2	0	21	0	0	23.9	26.1	0	25	-3	300	-0.004	-0.006
M5	14/03/25	07:50:44	1	1206	337	754.7	236	10.9	21.2	0	21	0	0	23.9	26.1	0	25	-4	301	-0.0043	-0.0062
M5	14/03/25	07:50:45	1	1207	336	754.7	236	10.9	21.2	0	21	0	0	23.9	25.9	0	25	-5	302	-0.0044	-0.006
M5	14/03/25	07:50:46	1	1208	335	754.7	236	10.6	21.2	0	21	0	0	23.9	25.8	0	25	-5	303	-0.0047	-0.006
M5	14/03/25	07:50:47	1	1209	335	754.7	236	10.6	21.2	0	21	0	0	23.9	25.7	0	25	-6	304	-0.0048	-0.0056
M5	14/03/25	07:50:48	1	1210	334	754.7	235	10.4	21.2	0	21	0	0	23.9	25.6	0	25	-6	305	-0.0052	-0.0054
M5	14/03/25	07:50:49	1	1211	335	754.8	235	10.4	21.2	0	21	0	0	23.9	25.5	0	25	-6	306	-0.0053	-0.005
M5	14/03/25	07:50:50	1	1212	335	754.8	236	10.2	21.2	0	21	0	0	23.8	25.3	0	25	-6	307	-0.0056	-0.0048
M5	14/03/25	07:50:51	1	1213	335	754.8	236	10.2	21.2	0	21	0	0	23.8	25.1	0	25	-6	308	-0.0057	-0.0045
M5	14/03/25	07:50:52	1	1214	334	754.8	236	10	21.2	0	0	0	0	23.8	25	0	25	-7	309	-0.006	-0.0042
M5	14/03/25	07:50:53	1	1215	334	754.9	235	10	21.2	0	0	0	0	23.8	24.8	0	25	-7	310	-0.0061	-0.0037
M5	14/03/25	07:50:54	1	1216	334	754.9	235	9.9	21.2	0	0	0	0	23.8	24.7	0	25	-7	311	-0.0064	-0.0034
M5	14/03/25	07:50:55	1	1217	334	755	236	9.9	21.2	0	0	0	0	23.8	24.7	0	25	-7	312	-0.0065	-0.003
M5	14/03/25	07:50:56	1	1218	334	755	236	9.8	21.2	0	0	0	0	23.8	24.7	0	25	-7	313	-0.0067	-0.0027
M5	14/03/25	07:50:57	1	1219	334	755	236	9.8	21.2	0	0	0	0	23.8	24.6	0	25	-6	314	-0.0068	-0.0024
M5	14/03/25	07:50:58	1	1220	335	755.1	235	9.7	21.2	0	0	0	0	23.8	24.5	0	25	-5	315	-0.0069	-0.0023
M5	14/03/25	07:50:59	1	1221	335	755.2	235	9.7	21.2	0	0	0	0	23.8	24.4	0	25	-6	316	-0.007	-0.0021
M5	14/03/25	07:51:00	1	1222	335	755.2	235	9.7	21.2	0	0	0	0	23.8	24.3	0	25	-5	317	-0.0071	-0.0021
M5	14/03/25	07:51:01	1	1223	336	755.3	235	9.7	21.2	0	0	0	0	23.8	24.1	0	25	-5	318	-0.0071	-0.0021
M5	14/03/25	07:51:02	1	1224	337	755.3	235	9.6	21.2	0	0	0	0	23.8	24	0	25	-4	319	-0.0072	-0.0024
M5	14/03/25	07:51:03	1	1225	337	755.4	235	9.6	21.2	0	0	0	0	23.8	24	0	25	-3	320	-0.0071	-0.0026
M5	14/03/25	07:51:04	1	1226	338	755.4	236	9.5	21.2	0	0	0	0	23.8	24	0	25	-3	321	-0.0072	-0.003
M5	14/03/25	07:51:05	1	1227	338	755.4	235	9.5	21.2	0	0	0	0	23.8	23.9	0	25	-3	322	-0.0071	-0.0033
M5	14/03/25	07:51:06	1	1228	339	755.4	235	9.4	21.3	0	0	0	0	23.7	23.8	0	25	-2	323	-0.0071	-0.0038
M5	14/03/25	07:51:07	1	1229	339	755.4	236	9.4	21.3	0	0	0	0	23.7	23.7	0	25	-2	324	-0.007	-0.0042
M5	14/03/25	07:51:08	1	1230	338	755.4	236	9.4	21.2	0	0	0	0	23.7	23.5	0	25	-2	325	-0.007	-0.0047
M5	14/03/25	07:51:09	1	1231	338	755.5	235	9.4	21.2	0	0	0	0	23.7	23.5	0	25	-3	326	-0.0069	-0.0051
M5	14/03/25	07:51:10	1	1232	338	755.5	235	9.3	21.3	0	21	0	0	23.7	23.4	0	25	-3	327	-0.0069	-0.0055
M5	14/03/25	07:51:11	1	1233	338	755.5	236	9.3	21.3	0	21	0	0	23.7	23.4	0	25	-3	328	-0.0068	-0.0058
M5	14/03/25	07:51:12	1	1234	338	755.5	236	9.3	21.3	0	21	0	0	23.7	23.4	0	25	-3	329	-0.0068	-0.0061
M5	14/03/25	07:51:13	1	1235	338	755.6	236	9.3	21.3	0	21	0	0	23.7	23.3	0	25	-3	330	-0.0067	-0.0063
M5	14/03/25	07:51:14	1	1236	338	755.6	236	9.2	21.3	0	21	0	0	23.7	23.2	0	25	-3	331	-0.0067	-0.0066
M5	14/03/25	07:51:15	1	1237	338	755.7	235	9.2	21.3	0	21	0	0	23.7	23.1	0	25	-3	332	-0.0066	-0.0068
M5	14/03/25	07:51:16	1	1238	337	755.6	235	9.2	21.3	0	21	0	0	23.7	23.1	0	25	-3	333	-0.0066	-0.007
M5	14/03/25	07:51:17	1	1239	337	755.6	236	9.2	21.3	0	21	0	0	23.6	23	0	25	-3	334	-0.0066	-0.0071
M5	14/03/25	07:51:18	1	1240	338	755.6	236	9.2	21.3	0	21	0	0	23.6	22.9	0	25	-3	335	-0.0065	-0.0074
M5	14/03/25	07:51:19	1	1241	338	755.7	236	9.2	21.3	0	21	0	0	23.6	22.7	0	25	-3	336	-0.0065	-0.0076
M5	14/03/25	07:51:20	1	1242	338	755.6	236	9.1	21.3	0	21	0	0	23.6	22.7	0	25	-3	337	-0.0065	-0.0078
M5	14/03/25	07:51:21	1	1243	338	755.6	236	9.1	21.3	0	21	0	0	23.6	22.6	0	25	-3	338	-0.0064	-0.008
M5	14/03/25	07:51:22	1	1244	337	755.6	236	9.1	21.3	0	21	0	0	23.6	22.6	0	25	-4	339	-0.0064	-0.0081
M5	14/03/25	07:51:23	1	1245	337	755.7	236	9.1	21.3	0	21	0	0	23.6	22.5	0	25	-4	340	-0.0064	-0.0081
M5	14/03/25	07:51:24	1	1246	337	755.7	236	9.1	21.3	0	21	0	0	23.6	22.4	0	25	-4	341	-0.0064	-0.0081
M5	14/03/25	07:51:25	1	1247	337	755.7	236	9.1	21.3	0	21	0	0	23.6	22.3	0	25	-4	342	-0.0064	-0.0081
M5	14/03/25	07:51:26	1	1248	337	755.8	236	9.1	21.3	0	21	0	0	23.6	22.2	0	25	-4	343	-0.0064	-0.0081
M5	14/03/25	07:51:27	1	1249	336	755.9	236	9.1	21.3	0	21	0	0	23.5	22.1	0	25	-5	344	-0.0064	-0.008
M5	14/03/25	07:51:28	1	1250	336	756	236	9.1	21.3	0	21	0	0	23.5	21.9	0	25	-5	345	-0.0064	-0.0079
M5	14/03/25	07:51:29	1	1251	336	756	236	9.1	21.3	0	21	0	0	23.5	22	0	25	-4	346	-0.0064	-0.0079
M5	14/03/25	07:51:30	1	1252	337	756.1	236	9.1	21.3	0	21	0	0	23.5	22	0	25	-4	347	-0.0064	-0.0079
M5	14/03/25	07:51:31	1	1253	336	756.1	235	9.1	21.3	0	21	0	0	23.5	22	0	25	-5	348	-0.0064	-0.0078
M5	14/03/25	07:51:32	1	1254	336	756.2	236	9.1	21.3	0	21	0	0	23.5	21.9	0	25	-5	349	-0.0064	-0.0077
M5	14/03/25	07:51:33	1	1255	337	756.2	236	9.1	21.3	0	21	0	0	23.5	21.8	0	25	-4	350	-0.0064	-0.0077
M5	14/03/25	07:51:34	1	1256	337	756.3	236	9.1	21.4	0	21	0	0	23.5	21.7	0	25	-4	351	-0.0064	-0.0078
M5	14/03/25	07:51:35	1	1257	337	756.4	236	9.1	21.4	0	21	0	0	23.5	21.7	0	25	-3	352	-0.0064	-0.0079
M5	14/03/25	07:51:36	1	1258	337	756.5	236	9.1	21.3	0	21	0	0	23.5	21.7	0	25	-4	353	-0.0064	-0.008
M5	14/03/25	07:51:37	1	1259	337	756.5	236	9.1	21.3	0	21	0	0	23.5	21.7	0	25	-4	354	-0.0063	-0.0081
M5	14/03/25	07:51:38	1	1260	338	756.6	236	9.1	21.4	0	21	0	0	23.4	21.7	0	25	-3	355	-0.0063	-0.0083
M5	14/03/25	07:51:39	1	1261	338	756.7	236	9.1	21.4	0	21	0	0	23.4	21.7	0	25	-3	356	-0.0062	-0.0084
M5	14/03/25	07:51:40	1	1262	337	756.8	236	9.1	21.4	0	21	0	0	23.4	21.6	0	25	-3	357	-0.0062	-0.0086
M5	14/03/25	07:51:41	1	1263	337	756.8	236	9.1	21.4	0	21	0	0	23.4	21.6	0	25	-3	358	-0.0062	-0.0087
M5	14/03/25	07:51:42	1	1264	337	756.8	236	9.1	21.3	0	21	0	0	23.4	21.5	0	25	-3	359	-0.0061	-0.0088
M5	14/03/25	07:51:43	1	1265	337	756.8	236	9.1	21.3	0	21	0	0	23.4	21.5	0	25	-3	360	-0.0061	-0.009
M5	14/03/25	07:51:44	1	1266	338	756.8	236	9.1	21.4	0	21	0	0	23.4	21.4	0	25	-3	361	-0.0061	-0.0091
M5	14/03/25	07:51:45	1	1267	338	756.8	235	9.1	21.4	0	21	0	0	23.4	21.3	0	25	-3	362	-0.006	-0.0093
M5	14/03/25	07:51:46	1	1268	338	756.8	235	9	21.4	0	21	0	0	23.4	21.3	0	25	-3	363	-0.0059	-0.0096
M5	14/03/25	07:51:47	1	1269	338	756.8	235	9	21.4	0	21	0	0	23.4	21.2	0	25	-3	364	-0.0059	-0.0097
M5	14/03/25	07:51:48	1	1270	337	756.8	236	9.1	21.4	0	21	0	0	23.4	21.2	0	25	-3	365	-0.0058	-0.0098
M5	14/03/25	07:51:49	1	1271	337	756.8	236	9.1	21.4	0	21	0	0	23.3	21.1	0	25	-3	366	-0.0058	-0.0099
M5	14/03/25	07:51:51	1	1272	338	756.8	236	9	21.4	0	21	0	0	23.3	21.1	0	25	-3	367	-0.0058	-0.01
M5	14/03/25	07:51:52	1	1273	337	756.8	235	9	21.4	0	21	0	0	23.3	21	0	25	-4	368	-0.0057	-0.0101
M5	14/03/25	07:51:53	1	1274	337	756.9	235	9	21.4	0	21	0	0	23.3	21.1	0	25	-4	369	-0.0057	-0.0101
M5	14/03/25	07:51:54	1	1275	338	756.9	235	9	21.4	0	21	0	0	23.3	21.2	0	25	-3	370	-0.0057	-0.0103
M5	14/03/25	07:51:55	1	1276	338	757	235	9	21.4	0	21	0	0	23.3	21.2	0	25	-3	371	-0.0056	-0.0103
M5	14/03/25	07:51:56	1	1277	338	757.1	235	9	21.4	0	21	0	0	23.3	21.2	0	25	-3	372	-0.0056	-0.0104
M5	14/03/25	07:51:57	1	1278	337	757.1	235	9	21.4	0	21	0	0	23.3	21.2	0	25	-3	373	-0.0056	-0.0105
M5	14/03/25	07:51:58	1	1279	337	757.2	235	9	21.4	0	21	0	0	23.3	21.1	0	25	-4	374	-0.0056	-0.0105
M5	14/03/25	07:51:59	1	1280	337	757.3	235	9	21.4	0	21	0	0	23.3	21	0	25	-4	375	-0.0055	-0.0105
M5	14/03/25	07:52:00	1	1281	337	757.3	235	9	21.4	0	21	0	0	23.2	21	0	25	-3	376	-0.0055	-0.0106
M5	14/03/25	07:52:01	1	1282	338	757.4	234	9	21.4	0	21	0	0	23.2	21	0	25	-3	377	-0.0055	-0.0107
M5	14/03/25	07:52:02	1	1283	338	757.4	235	9	21.4	0	21	0	0	23.2	21	0	25	-3	378	-0.0054	-0.0108
M5	14/03/25	07:52:03	1	1284	338	757.5	235	9	21.4	0	21	0	0	23.2	20.9	0	25	-3	379	-0.0054	-0.0109
M5	14/03/25	07:52:04	1	1285	338	757.6	234	9	21.4	0	21	0	0	23.2	20.8	0	25	-3	380	-0.0053	-0.011
M5	14/03/25	07:52:05	1	1286	338	757.6	235	9.1	21.4	0	21	0	0	23.2	20.7	0	25	-2	381	-0.0053	-0.0112
M5	14/03/25	07:52:06	1	1287	339	757.7	235	9.1	21.4	0	21	0	0	23.2	20.6	0	25	-2	382	-0.0052	-0.0114
M5	14/03/25	07:52:07	1	1288	338	757.8	234	9	21.4	0	21	0	0	23.2	20.5	0	25	-2	383	-0.0052	-0.0115
M5	14/03/25	07:52:08	1	1289	338	757.8	234	9	21.4	0	21	0	0	23.2	20.4	0	25	-3	384	-0.0051	-0.0117
M5	14/03/25	07:52:09	1	1290	338	757.9	234	9.1	21.4	0	21	0	0	23.2	20.4	0	25	-3	385	-0.005	-0.0117
M5	14/03/25	07:52:10	1	1291	337	758	234	9.1	21.4	0	21	0	0	23.2	20.3	0	25	-4	386	-0.005	-0.0117
M5	14/03/25	07:52:11	1	1292	337	758	235	9.1	21.4	0	21	0	0	23.1	20.2	0	25	-4	387	-0.005	-0.0117
M5	14/03/25	07:52:12	1	1293	336	758.1	235	9.1	21.4	0	21	0	0	23.1	20.2	0	25	-5	388	-0.005	-0.0115
M5	14/03/25	07:52:13	1	1294	336	758.2	235	9.1	21.4	0	21	0	0	23.1	20.1	0	25	-5	389	-0.005	-0.0113
M5	14/03/25	07:52:14	1	1295	336	758.2	235	9.1	21.4	0	21	0	0	23.1	20	0	25	-5	390	-0.005	-0.0112
M5	14/03/25	07:52:15	1	1296	335	758.3	235	9.1	21.4	0	21	0	0	23.1	19.9	0	25	-6	391	-0.0051	-0.0109
M5	14/03/25	07:52:16	1	1297	335	758.3	234	9.1	21.4	0	21	0	0	23.1	19.9	0	25	-5	392	-0.0051	-0.0107
M5	14/03/25	07:52:17	1	1298	336	758.5	235	9.2	21.4	0	21	0	0	23.1	19.9	0	25	-5	393	-0.0051	-0.0106
M5	14/03/25	07:52:18	1	1299	336	758.5	235	9.2	21.4	0	21	0	0	23.1	19.9	0	25	-5	394	-0.0051	-0.0104
M5	14/03/25	07:52:19	1	1300	336	758.6	235	9.2	21.4	0	21	0	0	23.1	19.8	0	25	-5	395	-0.0051	-0.0103
M5	14/03/25	07:52:20	1	1301	336	758.6	234	9.2	21.4	0	21	0	0	23.1	19.7	0	25	-5	396	-0.0051	-0.0102
M5	14/03/25	07:52:21	1	1302	336	758.7	235	9.2	21.4	0	21	0	0	23.1	19.7	0	25	-5	397	-0.0051	-0.0101
M5	14/03/25	07:52:22	1	1303	336	758.8	235	9.2	21.4	0	21	0	0	23	19.6	0	25	-5	398	-0.0051	-0.01
M5	14/03/25	07:52:23	1	1304	336	758.8	235	9.2	21.4	0	21	0	0	23	19.7	0	25	-5	399	-0.0051	-0.0099
M5	14/03/25	07:52:24	1	1305	335	758.9	235	9.2	21.4	0	21	0	0	23	19.7	0	25	-5	400	-0.0051	-0.0097
M5	14/03/25	07:52:25	1	1306	335	759	235	9.2	21.4	0	21	0	0	23	19.7	0	25	-6	401	-0.0052	-0.0095
M5	14/03/25	07:52:26	1	1307	335	758.9	235	9.2	21.4	0	21	0	0	23	19.8	0	25	-5	402	-0.0052	-0.0094
M5	14/03/25	07:52:27	1	1308	335	759	235	9.2	21.4	0	21	0	0	23	19.8	0	25	-5	403	-0.0052	-0.0092
M5	14/03/25	07:52:28	1	1309	336	759	235	9.2	21.4	0	21	0	0	23	19.9	0	25	-5	404	-0.0052	-0.0091
M5	14/03/25	07:52:29	1	1310	336	759.1	235	9.2	21.4	0	21	0	0	23	19.9	0	25	-5	405	-0.0052	-0.009
M5	14/03/25	07:52:30	1	1311	336	759.2	235	9.2	21.4	0	21	0	0	23	19.9	0	25	-5	406	-0.0052	-0.0088
M5	14/03/25	07:52:31	1	1312	336	759.4	235	9.3	21.4	0	21	0	0	23	19.8	0	25	-5	407	-0.0052	-0.0087
M5	14/03/25	07:52:32	1	1313	336	759.4	235	9.3	21.4	0	21	0	0	22.9	19.8	0	25	-5	408	-0.0053	-0.0086
M5	14/03/25	07:52:33	1	1314	336	759.3	235	9.3	21.4	0	21	0	0	22.9	19.8	0	25	-5	409	-0.0052	-0.0086
M5	14/03/25	07:52:34	1	1315	336	759.4	235	9.3	21.4	0	21	0	0	22.9	19.9	0	25	-5	410	-0.0053	-0.0085
M5	14/03/25	07:52:35	1	1316	336	759.5	236	9.3	21.4	0	21	0	0	22.9	19.9	0	25	-5	411	-0.0053	-0.0084
M5	14/03/25	07:52:36	1	1317	336	759.6	236	9.3	21.4	0	21	0	0	22.9	20	0	25	-5	412	-0.0053	-0.0083
M5	14/03/25	07:52:37	1	1318	336	759.6	236	9.3	21.4	0	21	0	0	22.9	20	0	25	-5	413	-0.0053	-0.0082
M5	14/03/25	07:52:38	1	1319	335	759.7	236	9.3	21.4	0	21	0	0	22.9	20	0	25	-5	414	-0.0053	-0.008
M5	14/03/25	07:52:39	1	1320	335	759.7	236	9.3	21.4	0	21	0	0	22.9	20.1	0	25	-6	415	-0.0054	-0.0079
M5	14/03/25	07:52:40	1	1321	336	759.8	235	9.3	21.4	0	21	0	0	22.9	20.2	0	25	-5	416	-0.0054	-0.0078
M5	14/03/25	07:52:41	1	1322	336	759.8	235	9.3	21.4	0	21	0	0	22.9	20.2	0	25	-5	417	-0.0054	-0.0077
M5	14/03/25	07:52:42	1	1323	335	759.9	235	9.3	21.4	0	21	0	0	22.9	20.2	0	25	-5	418	-0.0054	-0.0076
M5	14/03/25	07:52:43	1	1324	335	760	235	9.3	21.4	0	21	0	0	22.8	20.1	0	25	-5	419	-0.0054	-0.0075
M5	14/03/25	07:52:44	1	1325	335	760.1	235	9.3	21.4	0	21	0	0	22.8	19.9	0	25	-6	420	-0.0055	-0.0073
M5	14/03/25	07:52:45	1	1326	335	760.1	236	9.2	21.4	0	21	0	0	22.8	19.8	0	25	-6	421	-0.0055	-0.0072
M5	14/03/25	07:52:46	1	1327	335	760.2	235	9.2	21.4	0	21	0	0	22.8	19.7	0	25	-6	422	-0.0056	-0.007
M5	14/03/25	07:52:47	1	1328	335	760.3	235	9.2	21.4	0	21	0	0	22.8	19.6	0	25	-6	423	-0.0056	-0.0069
M5	14/03/25	07:52:48	1	1329	336	760.3	235	9.2	21.4	0	21	0	0	22.7	19.5	0	25	-5	424	-0.0056	-0.0068
M5	14/03/25	07:52:49	1	1330	335	760.4	235	9.2	21.4	0	21	0	0	22.7	19.4	0	25	-6	425	-0.0056	-0.0067
M5	14/03/25	07:52:50	1	1331	335	760.4	235	9.2	21.4	0	21	0	0	22.7	19.4	0	25	-6	426	-0.0057	-0.0066
M5	14/03/25	07:52:51	1	1332	335	760.5	236	9.2	21.4	0	21	0	0	22.7	19.4	0	25	-6	427	-0.0057	-0.0064
M5	14/03/25	07:52:52	1	1333	335	760.6	235	9.2	21.4	0	21	0	0	22.7	19.4	0	25	-6	428	-0.0057	-0.0063
M5	14/03/25	07:52:53	1	1334	335	760.6	235	9.2	21.4	0	21	0	0	22.7	19.3	0	25	-6	429	-0.0058	-0.0062
M5	14/03/25	07:52:54	1	1335	335	760.7	235	9.2	21.4	0	21	0	0	22.7	19.2	0	25	-6	430	-0.0058	-0.0061
M5	14/03/25	07:52:55	1	1336	336	760.8	236	9.2	21.4	0	21	0	0	22.7	19.2	0	25	-5	431	-0.0058	-0.0061
M5	14/03/25	07:52:56	1	1337	335	760.9	236	9.2	21.4	0	21	0	0	22.7	19.2	0	25	-5	432	-0.0058	-0.006
M5	14/03/25	07:52:57	1	1338	335	761	237	9.2	21.4	0	21	0	0	22.7	19.2	0	25	-6	433	-0.0059	-0.0059
M5	14/03/25	07:52:58	1	1339	336	761.1	237	9.2	21.4	0	21	0	0	22.7	19.1	0	25	-5	434	-0.0059	-0.0059
M5	14/03/25	07:52:59	1	1340	337	761.3	237	9.2	21.4	0	21	0	0	22.6	19.1	0	25	-4	435	-0.0058	-0.006
M5	14/03/25	07:53:00	1	1341	337	761.3	237	9.2	21.4	0	21	0	0	22.6	19.1	0	25	-4	436	-0.0058	-0.0061
M5	14/03/25	07:53:01	1	1342	337	761.4	237	9.2	21.4	0	21	0	0	22.6	19.2	0	25	-4	437	-0.0058	-0.0062
M5	14/03/25	07:53:02	1	1343	338	761.3	238	9.2	21.4	0	21	0	0	22.6	19.2	0	25	-3	438	-0.0058	-0.0063
M5	14/03/25	07:53:03	1	1344	338	761.4	237	9.2	21.4	0	21	0	0	22.6	19.2	0	25	-3	439	-0.0057	-0.0065
M5	14/03/25	07:53:04	1	1345	339	761.5	237	9.2	21.4	0	21	0	0	22.6	19.2	0	25	-2	440	-0.0056	-0.0068
M5	14/03/25	07:53:06	1	1346	338	761.5	237	9.2	21.4	0	21	0	0	22.6	19	0	25	-3	441	-0.0056	-0.007
M5	14/03/25	07:53:07	1	1347	338	761.7	238	9.2	21.4	0	21	0	0	22.6	19	0	25	-3	442	-0.0056	-0.0071
M5	14/03/25	07:53:08	1	1348	338	761.8	238	9.2	21.4	0	21	0	0	22.6	19	0	25	-3	443	-0.0055	-0.0073
M5	14/03/25	07:53:09	1	1349	338	761.8	238	9.2	21.4	0	21	0	0	22.6	19	0	25	-3	444	-0.0055	-0.0074
M5	14/03/25	07:53:10	1	1350	337	761.9	238	9.2	21.4	0	21	0	0	22.6	19	0	25	-3	445	-0.0054	-0.0075
M5	14/03/25	07:53:11	1	1351	338	762	238	9.2	21.4	0	21	0	0	22.5	19.1	0	25	-3	446	-0.0054	-0.0076
M5	14/03/25	07:53:12	1	1352	338	762	238	9.1	21.4	0	21	0	0	22.5	19.1	0	25	-3	447	-0.0054	-0.0078
M5	14/03/25	07:53:13	1	1353	338	762.1	238	9.1	21.4	0	21	0	0	22.5	19.1	0	25	-3	448	-0.0053	-0.0079
M5	14/03/25	07:53:14	1	1354	338	762.2	237	9.1	21.4	0	21	0	0	22.5	19.1	0	25	-3	449	-0.0053	-0.0081
M5	14/03/25	07:53:15	1	1355	338	762.3	237	9.1	21.4	0	21	0	0	22.5	19.1	0	25	-3	450	-0.0053	-0.0082
M5	14/03/25	07:53:16	1	1356	338	762.3	237	9.1	21.4	0	21	0	0	22.5	19.1	0	25	-3	451	-0.0052	-0.0084
M5	14/03/25	07:53:17	1	1357	338	762.4	238	9.1	21.4	0	21	0	0	22.5	19.1	0	25	-3	452	-0.0052	-0.0085
M5	14/03/25	07:53:18	1	1358	338	762.5	238	9.1	21.4	0	21	0	0	22.5	19.1	0	25	-3	453	-0.0052	-0.0086
M5	14/03/25	07:53:19	1	1359	338	762.5	238	9.1	21.4	0	21	0	0	22.5	19.1	0	25	-3	454	-0.0051	-0.0088
M5	14/03/25	07:53:20	1	1360	339	762.6	238	9.1	21.4	0	21	0	0	22.5	19.1	0	25	-2	455	-0.0051	-0.009
M5	14/03/25	07:53:21	1	1361	338	762.6	238	9.1	21.4	0	21	0	0	22.4	19.1	0	25	-3	456	-0.005	-0.0091
M5	14/03/25	07:53:22	1	1362	338	762.7	238	9.1	21.4	0	21	0	0	22.4	19.2	0	25	-2	457	-0.005	-0.0093
M5	14/03/25	07:53:23	1	1363	339	762.8	238	9.1	21.4	0	21	0	0	22.4	19.2	0	25	-2	458	-0.0049	-0.0095
M5	14/03/25	07:53:24	1	1364	339	762.8	238	9.1	21.4	0	21	0	0	22.4	19.2	0	25	-2	459	-0.0048	-0.0097
M5	14/03/25	07:53:25	1	1365	338	762.9	238	9.1	21.4	0	21	0	0	22.4	19.1	0	25	-3	460	-0.0048	-0.0098
M5	14/03/25	07:53:26	1	1366	338	762.9	238	9.1	21.4	0	21	0	0	22.4	19.1	0	25	-3	461	-0.0048	-0.0099
M5	14/03/25	07:53:27	1	1367	338	763	238	9.1	21.4	0	21	0	0	22.4	19.1	0	25	-2	462	-0.0047	-0.0101
M5	14/03/25	07:53:28	1	1368	338	763.1	238	9.1	21.4	0	21	0	0	22.4	19.1	0	25	-2	463	-0.0047	-0.0102
M5	14/03/25	07:53:29	1	1369	338	763.1	239	9.1	21.4	0	21	0	0	22.4	19	0	25	-3	464	-0.0046	-0.0103
M5	14/03/25	07:53:30	1	1370	338	763.2	238	9.1	21.4	0	21	0	0	22.4	19	0	25	-3	465	-0.0046	-0.0103
M5	14/03/25	07:53:31	1	1371	337	763.3	238	9.1	21.4	0	21	0	0	22.4	19	0	25	-3	466	-0.0046	-0.0104
M5	14/03/25	07:53:32	1	1372	337	763.3	238	9.1	21.4	0	21	0	0	22.4	18.9	0	25	-4	467	-0.0045	-0.0104
M5	14/03/25	07:53:33	1	1373	336	763.4	238	9.1	21.4	0	21	0	0	22.4	18.9	0	25	-4	468	-0.0045	-0.0104
M5	14/03/25	07:53:34	1	1374	337	763.5	238	9.1	21.4	0	21	0	0	22.4	18.9	0	25	-4	469	-0.0045	-0.0103
M5	14/03/25	07:53:35	1	1375	337	763.5	238	9.1	21.4	0	21	0	0	22.4	18.9	0	25	-4	470	-0.0045	-0.0104
M5	14/03/25	07:53:36	1	1376	337	763.6	239	9.1	21.4	0	21	0	0	22.4	18.9	0	25	-4	471	-0.0045	-0.0104
M5	14/03/25	07:53:37	1	1377	337	763.6	238	9.1	21.4	0	21	0	0	22.3	18.9	0	25	-4	472	-0.0045	-0.0104
M5	14/03/25	07:53:38	1	1378	337	763.7	238	9.1	21.4	0	21	0	0	22.3	18.9	0	25	-3	473	-0.0044	-0.0104
M5	14/03/25	07:53:39	1	1379	338	763.8	238	9.1	21.4	0	21	0	0	22.3	18.9	0	25	-3	474	-0.0044	-0.0105
M5	14/03/25	07:53:40	1	1380	338	763.8	238	9.2	21.4	0	21	0	0	22.3	18.9	0	25	-3	475	-0.0044	-0.0105
M5	14/03/25	07:53:41	1	1381	338	763.9	238	9.2	21.4	0	21	0	0	22.3	18.9	0	25	-3	476	-0.0043	-0.0106
M5	14/03/25	07:53:42	1	1382	337	764	238	9.2	21.4	0	21	0	0	22.3	18.9	0	25	-3	477	-0.0043	-0.0107
M5	14/03/25	07:53:43	1	1383	337	764	239	9.2	21.4	0	21	0	0	22.3	18.9	0	25	-4	478	-0.0043	-0.0107
M5	14/03/25	07:53:44	1	1384	336	764.1	238	9.2	21.4	0	21	0	0	22.3	18.8	0	25	-5	479	-0.0043	-0.0106
M5	14/03/25	07:53:45	1	1385	336	764.2	238	9.2	21.4	0	21	0	0	22.3	18.8	0	25	-5	480	-0.0043	-0.0105
M5	14/03/25	07:53:46	1	1386	336	764.3	238	9.2	21.4	0	21	0	0	22.3	18.8	0	25	-4	481	-0.0043	-0.0105
M5	14/03/25	07:53:47	1	1387	336	764.3	238	9.2	21.4	0	21	0	0	22.3	18.8	0	25	-4	482	-0.0043	-0.0104
M5	14/03/25	07:53:48	1	1388	336	764.4	239	9.2	21.4	0	21	0	0	22.3	18.8	0	25	-5	483	-0.0042	-0.0103
M5	14/03/25	07:53:49	1	1389	336	764.4	238	9.2	21.4	0	21	0	0	22.3	18.8	0	25	-5	484	-0.0042	-0.0102
M5	14/03/25	07:53:50	1	1390	336	764.4	239	9.3	21.4	0	21	0	0	22.3	18.8	0	25	-4	485	-0.0042	-0.0102
M5	14/03/25	07:53:51	1	1391	336	764.5	239	9.3	21.4	0	21	0	0	22.3	18.8	0	25	-4	486	-0.0042	-0.0101
M5	14/03/25	07:53:52	1	1392	337	764.6	239	9.3	21.4	0	21	0	0	22.3	18.8	0	25	-4	487	-0.0042	-0.0101
M5	14/03/25	07:53:53	1	1393	337	764.7	239	9.3	21.4	0	21	0	0	22.2	18.8	0	25	-4	488	-0.0042	-0.0101
M5	14/03/25	07:53:54	1	1394	336	764.8	239	9.3	21.4	0	21	0	0	22.2	18.8	0	25	-5	489	-0.0041	-0.01
M5	14/03/25	07:53:55	1	1395	336	764.8	239	9.3	21.4	0	21	0	0	22.2	18.7	0	25	-4	490	-0.0041	-0.0099
M5	14/03/25	07:53:56	1	1396	336	764.9	239	9.3	21.4	0	21	0	0	22.2	18.6	0	25	-5	491	-0.0041	-0.0099
M5	14/03/25	07:53:57	1	1397	336	765	239	9.3	21.4	0	21	0	0	22.2	18.7	0	25	-5	492	-0.0041	-0.0098
M5	14/03/25	07:53:58	1	1398	336	765	239	9.3	21.4	0	21	0	0	22.2	18.7	0	25	-5	493	-0.0042	-0.0097
M5	14/03/25	07:53:59	1	1399	335	765.1	239	9.3	21.4	0	21	0	0	22.2	18.7	0	25	-6	494	-0.0042	-0.0096
M5	14/03/25	07:54:00	1	1400	335	765.2	239	9.4	21.4	0	21	0	0	22.2	18.6	0	25	-6	495	-0.0042	-0.0094
M5	14/03/25	07:54:01	1	1401	335	765.2	239	9.4	21.4	0	21	0	0	22.2	18.6	0	25	-5	496	-0.0042	-0.0093
M5	14/03/25	07:54:02	1	1402	336	765.3	239	9.4	21.4	0	21	0	0	22.2	18.5	0	25	-5	497	-0.0042	-0.0092
M5	14/03/25	07:54:03	1	1403	336	765.3	239	9.4	21.4	0	21	0	0	22.2	18.5	0	25	-5	498	-0.0042	-0.0091
M5	14/03/25	07:54:04	1	1404	336	765.4	239	9.4	21.4	0	21	0	0	22.1	18.4	0	25	-4	499	-0.0042	-0.0091
M5	14/03/25	07:54:05	1	1405	336	765.5	239	9.4	21.4	0	21	0	0	22.1	18.4	0	25	-4	500	-0.0042	-0.0091
M5	14/03/25	07:54:06	1	1406	336	765.5	240	9.4	21.4	0	21	0	0	22.1	18.4	0	25	-5	501	-0.0042	-0.009
M5	14/03/25	07:54:07	1	1407	336	765.6	240	9.4	21.4	0	21	0	0	22.1	18.3	0	25	-5	502	-0.0042	-0.009
M5	14/03/25	07:54:08	1	1408	336	765.7	240	9.4	21.4	0	21	0	0	22.1	18.3	0	25	-5	503	-0.0042	-0.0089
M5	14/03/25	07:54:09	1	1409	336	765.8	239	9.4	21.4	0	21	0	0	22.1	18.3	0	25	-5	504	-0.0042	-0.0089
M5	14/03/25	07:54:10	1	1410	336	765.8	239	9.4	21.4	0	21	0	0	22.1	18.3	0	25	-5	505	-0.0042	-0.0088
M5	14/03/25	07:54:11	1	1411	336	765.9	240	9.4	21.4	0	21	0	0	22.1	18.3	0	25	-5	506	-0.0042	-0.0088
M5	14/03/25	07:54:12	1	1412	336	765.9	240	9.4	21.4	0	21	0	0	22.1	18.2	0	25	-5	507	-0.0042	-0.0087
M5	14/03/25	07:54:13	1	1413	337	766	240	9.4	21.4	0	21	0	0	22.1	18.2	0	25	-4	508	-0.0042	-0.0088
M5	14/03/25	07:54:14	1	1414	337	766.1	240	9.4	21.4	0	21	0	0	22.1	18.2	0	25	-4	509	-0.0042	-0.0088
M5	14/03/25	07:54:15	1	1415	336	766.1	239	9.4	21.4	0	21	0	0	22	18.2	0	25	-4	510	-0.0041	-0.0088
M5	14/03/25	07:54:16	1	1416	336	766.2	239	9.4	21.4	0	21	0	0	22	18.2	0	25	-5	511	-0.0042	-0.0087
M5	14/03/25	07:54:17	1	1417	336	766.3	240	9.4	21.4	0	21	0	0	22	18.3	0	25	-5	512	-0.0042	-0.0087
M5	14/03/25	07:54:19	1	1418	336	766.3	240	9.4	21.3	0	21	0	0	22	18.3	0	25	-5	513	-0.0042	-0.0087
M5	14/03/25	07:54:20	1	1419	337	766.4	240	9.4	21.3	0	21	0	0	22	18.3	0	25	-4	514	-0.0042	-0.0087
M5	14/03/25	07:54:21	1	1420	337	766.5	240	9.4	21.4	0	21	0	0	22	18.3	0	25	-4	515	-0.0041	-0.0087
M5	14/03/25	07:54:22	1	1421	337	766.5	240	9.4	21.4	0	21	0	0	22	18.2	0	25	-4	516	-0.0041	-0.0087
M5	14/03/25	07:54:23	1	1422	337	766.6	240	9.4	21.4	0	21	0	0	22	18.2	0	25	-4	517	-0.0041	-0.0087
M5	14/03/25	07:54:24	1	1423	337	766.7	240	9.4	21.4	0	21	0	0	22	18.2	0	25	-4	518	-0.0041	-0.0087
M5	14/03/25	07:54:25	1	1424	337	766.8	240	9.4	21.3	0	21	0	0	22	18.2	0	25	-4	519	-0.0041	-0.0087
M5	14/03/25	07:54:26	1	1425	336	766.8	240	9.4	21.3	0	21	0	0	21.9	18.2	0	25	-4	520	-0.0041	-0.0087
M5	14/03/25	07:54:27	1	1426	336	766.9	240	9.4	21.3	0	21	0	0	21.9	18.3	0	25	-5	521	-0.0041	-0.0086
M5	14/03/25	07:54:28	1	1427	335	766.9	240	9.4	21.3	0	21	0	0	21.9	18.3	0	25	-6	522	-0.0041	-0.0085
M5	14/03/25	07:54:29	1	1428	335	767	240	9.4	21.3	0	21	0	0	21.9	18.3	0	25	-6	523	-0.0041	-0.0084
M5	14/03/25	07:54:30	1	1429	335	767.1	240	9.4	21.3	0	21	0	0	21.9	18.2	0	25	-5	524	-0.0042	-0.0083
M5	14/03/25	07:54:31	1	1430	336	767.1	240	9.4	21.3	0	21	0	0	21.9	18.2	0	25	-5	525	-0.0042	-0.0083
M5	14/03/25	07:54:32	1	1431	336	767.2	240	9.4	21.3	0	21	0	0	21.9	18.2	0	25	-5	526	-0.0042	-0.0083
M5	14/03/25	07:54:33	1	1432	337	767.3	240	9.4	21.3	0	21	0	0	21.9	18.2	0	25	-4	527	-0.0041	-0.0083
M5	14/03/25	07:54:34	1	1433	337	767.4	240	9.4	21.3	0	21	0	0	21.9	18.2	0	25	-4	528	-0.0041	-0.0083
M5	14/03/25	07:54:35	1	1434	337	767.5	240	9.4	21.3	0	21	0	0	21.9	18.2	0	25	-4	529	-0.0041	-0.0083
M5	14/03/25	07:54:36	1	1435	336	767.5	240	9.4	21.3	0	21	0	0	21.9	18.2	0	25	-4	530	-0.0041	-0.0083
M5	14/03/25	07:54:37	1	1436	337	767.6	240	9.4	21.3	0	21	0	0	21.8	18.2	0	25	-4	531	-0.0041	-0.0083
M5	14/03/25	07:54:38	1	1437	337	767.7	240	9.4	21.3	0	21	0	0	21.8	18.1	0	25	-4	532	-0.0041	-0.0083
M5	14/03/25	07:54:39	1	1438	337	767.7	240	9.4	21.3	0	21	0	0	21.8	18.1	0	25	-4	533	-0.0041	-0.0083
M5	14/03/25	07:54:40	1	1439	337	767.8	240	9.4	21.3	0	21	0	0	21.8	18	0	25	-3	534	-0.0041	-0.0084
M5	14/03/25	07:54:41	1	1440	337	767.8	240	9.4	21.3	0	21	0	0	21.8	18	0	25	-3	535	-0.0041	-0.0084
M5	14/03/25	07:54:42	1	1441	337	767.9	240	9.4	21.3	0	21	0	0	21.8	18	0	25	-4	536	-0.004	-0.0084
M5	14/03/25	07:54:43	1	1442	336	768	240	9.4	21.3	0	21	0	0	21.8	18.1	0	25	-4	537	-0.004	-0.0084
M5	14/03/25	07:54:44	1	1443	336	768.1	240	9.4	21.3	0	21	0	0	21.8	18.1	0	25	-5	538	-0.004	-0.0084
M5	14/03/25	07:54:45	1	1444	336	768.2	241	9.4	21.3	0	21	0	0	21.8	18.1	0	25	-4	539	-0.004	-0.0084
M5	14/03/25	07:54:46	1	1445	336	768.3	240	9.4	21.3	0	21	0	0	21.8	18	0	25	-5	540	-0.004	-0.0083
M5	14/03/25	07:54:47	1	1446	336	768.3	240	9.4	21.3	0	21	0	0	21.8	17.9	0	25	-5	541	-0.004	-0.0083
M5	14/03/25	07:54:48	1	1447	336	768.4	240	9.4	21.3	0	21	0	0	21.7	17.9	0	25	-5	542	-0.004	-0.0082
M5	14/03/25	07:54:49	1	1448	337	768.4	240	9.4	21.3	0	21	0	0	21.7	17.8	0	25	-4	543	-0.004	-0.0083
M5	14/03/25	07:54:50	1	1449	337	768.5	241	9.4	21.3	0	21	0	0	21.7	17.7	0	25	-4	544	-0.004	-0.0083
M5	14/03/25	07:54:51	1	1450	337	768.5	241	9.4	21.3	0	21	0	0	21.7	17.7	0	25	-4	545	-0.004	-0.0083
M5	14/03/25	07:54:52	1	1451	337	768.6	240	9.4	21.3	0	21	0	0	21.7	17.7	0	25	-4	546	-0.0039	-0.0083
M5	14/03/25	07:54:53	1	1452	337	768.6	240	9.4	21.2	0	21	0	0	21.7	17.7	0	25	-4	547	-0.0039	-0.0083
M5	14/03/25	07:54:54	1	1453	336	768.7	240	9.4	21.2	0	21	0	0	21.7	17.8	0	25	-5	548	-0.0039	-0.0083
M5	14/03/25	07:54:55	1	1454	336	768.8	241	9.5	21.3	0	21	0	0	21.7	17.9	0	25	-5	549	-0.0039	-0.0082
M5	14/03/25	07:54:56	1	1455	336	768.9	241	9.5	21.3	0	21	0	0	21.7	18	0	25	-5	550	-0.0039	-0.0082
M5	14/03/25	07:54:57	1	1456	336	768.9	240	9.5	21.3	0	21	0	0	21.7	18	0	25	-5	551	-0.0039	-0.0081
M5	14/03/25	07:54:58	1	1457	336	769	240	9.5	21.3	0	21	0	0	21.6	18	0	25	-4	552	-0.0039	-0.0081
M5	14/03/25	07:54:59	1	1458	336	769.1	240	9.5	21.3	0	21	0	0	21.6	18	0	25	-4	553	-0.0039	-0.0081
M5	14/03/25	07:55:00	1	1459	336	769.1	240	9.5	21.3	0	21	0	0	21.6	18	0	25	-4	554	-0.0039	-0.0081
M5	14/03/25	07:55:01	1	1460	336	769.2	240	9.5	21.2	0	21	0	0	21.6	18	0	25	-4	555	-0.0039	-0.0081
M5	14/03/25	07:55:02	1	1461	336	769.2	240	9.5	21.2	0	21	0	0	21.6	18	0	25	-5	556	-0.0039	-0.0081
M5	14/03/25	07:55:03	1	1462	336	769.3	240	9.5	21.3	0	21	0	0	21.6	18	0	25	-4	557	-0.0039	-0.008
M5	14/03/25	07:55:04	1	1463	337	769.3	240	9.5	21.3	0	21	0	0	21.6	18	0	25	-4	558	-0.0039	-0.0081
M5	14/03/25	07:55:05	1	1464	337	769.4	241	9.5	21.2	0	21	0	0	21.6	18	0	25	-4	559	-0.0039	-0.0081
M5	14/03/25	07:55:06	1	1465	337	769.4	241	9.5	21.2	0	21	0	0	21.6	18	0	25	-4	560	-0.0038	-0.0081
M5	14/03/25	07:55:07	1	1466	336	769.5	240	9.5	21.3	0	21	0	0	21.6	18	0	25	-4	561	-0.0038	-0.0081
M5	14/03/25	07:55:08	1	1467	337	769.6	240	9.5	21.3	0	21	0	0	21.6	17.9	0	25	-4	562	-0.0038	-0.0081
M5	14/03/25	07:55:09	1	1468	336	769.6	241	9.4	21.2	0	21	0	0	21.5	18	0	25	-4	563	-0.0039	-0.0081
M5	14/03/25	07:55:10	1	1469	337	769.7	240	9.4	21.2	0	21	0	0	21.5	17.9	0	25	-4	564	-0.0038	-0.0081
M5	14/03/25	07:55:11	1	1470	336	769.8	240	9.4	21.3	0	21	0	0	21.5	17.9	0	25	-4	565	-0.0038	-0.0081
M5	14/03/25	07:55:12	1	1471	336	769.9	240	9.4	21.3	0	21	0	0	21.5	17.9	0	25	-4	566	-0.0038	-0.0081
M5	14/03/25	07:55:13	1	1472	337	769.9	240	9.4	21.2	0	21	0	0	21.5	17.9	0	25	-4	567	-0.0038	-0.0081
M5	14/03/25	07:55:14	1	1473	337	770	241	9.4	21.2	0	21	0	0	21.5	17.9	0	25	-4	568	-0.0038	-0.0081
M5	14/03/25	07:55:15	1	1474	337	770.1	241	9.4	21.2	0	21	0	0	21.5	17.9	0	25	-4	569	-0.0038	-0.0082
M5	14/03/25	07:55:16	1	1475	337	770.1	240	9.4	21.2	0	21	0	0	21.5	17.9	0	25	-4	570	-0.0038	-0.0082
M5	14/03/25	07:55:17	1	1476	336	770.2	240	9.4	21.3	0	21	0	0	21.5	17.9	0	25	-4	571	-0.0038	-0.0082
M5	14/03/25	07:55:18	1	1477	337	770.3	240	9.4	21.3	0	21	0	0	21.5	17.9	0	25	-4	572	-0.0037	-0.0082
M5	14/03/25	07:55:19	1	1478	338	770.3	241	9.4	21.2	0	21	0	0	21.5	17.9	0	25	-3	573	-0.0037	-0.0083
M5	14/03/25	07:55:20	1	1479	338	770.4	241	9.4	21.2	0	21	0	0	21.5	17.9	0	25	-3	574	-0.0037	-0.0084
M5	14/03/25	07:55:21	1	1480	338	770.5	241	9.5	21.2	0	21	0	0	21.5	17.9	0	25	-3	575	-0.0037	-0.0084
M5	14/03/25	07:55:22	1	1481	337	770.6	241	9.5	21.2	0	21	0	0	21.5	17.9	0	25	-3	576	-0.0036	-0.0084
M5	14/03/25	07:55:23	1	1482	337	770.7	241	9.5	21.2	0	21	0	0	21.5	17.9	0	25	-4	577	-0.0036	-0.0084
M5	14/03/25	07:55:24	1	1483	337	770.7	241	9.5	21.2	0	21	0	0	21.5	17.8	0	25	-4	578	-0.0036	-0.0085
M5	14/03/25	07:55:25	1	1484	337	770.8	241	9.5	21.2	0	21	0	0	21.4	17.8	0	25	-4	579	-0.0036	-0.0084
M5	14/03/25	07:55:26	1	1485	337	770.9	241	9.5	21.2	0	21	0	0	21.4	17.8	0	25	-4	580	-0.0036	-0.0085
M5	14/03/25	07:55:27	1	1486	337	770.9	241	9.5	21.2	0	21	0	0	21.4	17.8	0	25	-4	581	-0.0035	-0.0085
M5	14/03/25	07:55:28	1	1487	337	771	241	9.5	21.2	0	21	0	0	21.4	17.8	0	25	-4	582	-0.0035	-0.0085
M5	14/03/25	07:55:29	1	1488	336	771.1	241	9.5	21.2	0	21	0	0	21.4	17.9	0	25	-5	583	-0.0035	-0.0085
M5	14/03/25	07:55:30	1	1489	337	771.1	241	9.5	21.2	0	21	0	0	21.4	17.8	0	25	-4	584	-0.0035	-0.0085
M5	14/03/25	07:55:31	1	1490	337	771.2	241	9.5	21.2	0	21	0	0	21.4	17.8	0	25	-4	585	-0.0035	-0.0085
M5	14/03/25	07:55:33	1	1491	336	771.3	241	9.5	21.2	0	21	0	0	21.4	17.8	0	25	-4	586	-0.0035	-0.0084
M5	14/03/25	07:55:34	1	1492	336	771.4	241	9.5	21.2	0	21	0	0	21.4	17.9	0	25	-5	587	-0.0035	-0.0084
M5	14/03/25	07:55:35	1	1493	336	771.4	241	9.5	21.2	0	21	0	0	21.4	17.9	0	25	-5	588	-0.0035	-0.0084
M5	14/03/25	07:55:36	1	1494	336	771.5	241	9.5	21.2	0	21	0	0	21.4	18	0	25	-5	589	-0.0035	-0.0083
M5	14/03/25	07:55:37	1	1495	336	771.5	241	9.5	21.2	0	21	0	0	21.3	18	0	25	-5	590	-0.0035	-0.0083
M5	14/03/25	07:55:38	1	1496	336	771.6	241	9.5	21.2	0	21	0	0	21.3	18.1	0	25	-5	591	-0.0035	-0.0082
M5	14/03/25	07:55:39	1	1497	336	771.7	241	9.5	21.2	0	21	0	0	21.3	18.2	0	25	-5	592	-0.0035	-0.0082
M5	14/03/25	07:55:40	1	1498	337	771.7	241	9.5	21.2	0	21	0	0	21.3	18.2	0	25	-4	593	-0.0035	-0.0081
M5	14/03/25	07:55:41	1	1499	336	771.8	241	9.5	21.2	0	21	0	0	21.3	18.1	0	25	-4	594	-0.0035	-0.0081
M5	14/03/25	07:55:42	1	1500	337	771.9	241	9.5	21.2	0	21	0	0	21.3	18.1	0	25	-4	595	-0.0035	-0.0081
M5	14/03/25	07:55:43	1	1501	337	772	241	9.5	21.2	0	21	0	0	21.3	18.1	0	25	-4	596	-0.0035	-0.0082
M5	14/03/25	07:55:44	1	1502	337	772	241	9.5	21.2	0	21	0	0	21.3	18	0	25	-4	597	-0.0035	-0.0082
M5	14/03/25	07:55:45	1	1503	336	772.1	241	9.5	21.2	0	21	0	0	21.3	18	0	25	-5	598	-0.0035	-0.0081
M5	14/03/25	07:55:46	1	1504	336	772.2	241	9.5	21.2	0	21	0	0	21.3	18	0	25	-5	599	-0.0035	-0.0081
M5	14/03/25	07:55:47	1	1505	336	772.2	241	9.5	21.2	0	21	0	0	21.2	18.1	0	25	-5	600	-0.0035	-0.0081
M5	14/03/25	07:55:48	1	1506	336	772.3	241	9.5	21.2	0	21	0	0	21.2	18.1	0	25	-5	601	-0.0035	-0.0081
M5	14/03/25	07:55:49	1	1507	336	772.3	241	9.5	21.2	0	21	0	0	21.2	18.1	0	25	-4	602	-0.0035	-0.0081
M5	14/03/25	07:55:50	1	1508	336	772.4	241	9.5	21.2	0	21	0	0	21.2	18	0	25	-5	603	-0.0035	-0.0081
M5	14/03/25	07:55:51	1	1509	336	772.5	241	9.5	21.2	0	21	0	0	21.2	18	0	25	-4	604	-0.0035	-0.008
M5	14/03/25	07:55:52	1	1510	336	772.4	241	9.5	21.2	0	21	0	0	21.2	18	0	25	-5	605	-0.0034	-0.008
M5	14/03/25	07:55:53	1	1511	336	772.4	241	9.5	21.2	0	21	0	0	21.2	18	0	25	-5	606	-0.0034	-0.008
M5	14/03/25	07:55:54	1	1512	337	772.4	241	9.5	21.2	0	21	0	0	21.2	18	0	25	-4	607	-0.0034	-0.008
M5	14/03/25	07:55:55	1	1513	337	772.5	241	9.5	21.2	0	21	0	0	21.2	18	0	25	-4	608	-0.0034	-0.008
M5	14/03/25	07:55:56	1	1514	337	772.5	241	9.5	21.2	0	21	0	0	21.2	18	0	25	-4	609	-0.0034	-0.008
M5	14/03/25	07:55:57	1	1515	336	772.5	241	9.5	21.2	0	21	0	0	21.2	18	0	25	-5	610	-0.0034	-0.008
M5	14/03/25	07:55:58	1	1516	336	772.5	241	9.5	21.2	0	21	0	0	21.1	18	0	25	-5	611	-0.0034	-0.008
M5	14/03/25	07:55:59	1	1517	336	772.5	241	9.5	21.2	0	21	0	0	21.1	17.9	0	25	-5	612	-0.0034	-0.0079
M5	14/03/25	07:56:00	1	1518	336	772.5	241	9.5	21.2	0	21	0	0	21.1	17.9	0	25	-5	613	-0.0034	-0.0079
M5	14/03/25	07:56:01	1	1519	336	772.5	241	9.5	21.2	0	21	0	0	21.1	17.9	0	25	-5	614	-0.0034	-0.0078
M5	14/03/25	07:56:02	1	1520	336	772.6	241	9.5	21.2	0	21	0	0	21.1	17.9	0	25	-5	615	-0.0034	-0.0078
M5	14/03/25	07:56:03	1	1521	336	772.7	241	9.5	21.2	0	21	0	0	21.1	17.9	0	25	-4	616	-0.0034	-0.0078
M5	14/03/25	07:56:04	1	1522	336	772.7	241	9.5	21.2	0	21	0	0	21.1	17.9	0	25	-5	617	-0.0034	-0.0078
M5	14/03/25	07:56:05	1	1523	336	772.8	241	9.5	21.2	0	21	0	0	21.1	17.9	0	25	-5	618	-0.0034	-0.0077
M5	14/03/25	07:56:06	1	1524	336	772.9	241	9.5	21.1	0	21	0	0	21.1	17.9	0	25	-5	619	-0.0034	-0.0077
M5	14/03/25	07:56:07	1	1525	337	772.9	241	9.5	21.1	0	21	0	0	21.1	17.9	0	25	-4	620	-0.0034	-0.0077
M5	14/03/25	07:56:08	1	1526	336	773	241	9.5	21.1	0	21	0	0	21.1	17.9	0	25	-4	621	-0.0034	-0.0077
M5	14/03/25	07:56:09	1	1527	337	773.1	241	9.5	21.1	0	21	0	0	21.1	17.9	0	25	-4	622	-0.0034	-0.0077
M5	14/03/25	07:56:10	1	1528	337	773.2	241	9.5	21.2	0	21	0	0	21.1	17.9	0	25	-4	623	-0.0034	-0.0077
M5	14/03/25	07:56:11	1	1529	336	773.2	241	9.5	21.2	0	21	0	0	21.1	17.9	0	25	-4	624	-0.0034	-0.0077
M5	14/03/25	07:56:12	1	1530	336	773.3	241	9.5	21.2	0	21	0	0	21.1	17.9	0	25	-5	625	-0.0034	-0.0077
M5	14/03/25	07:56:13	1	1531	336	773.3	241	9.5	21.2	0	21	0	0	21.1	17.9	0	25	-5	626	-0.0034	-0.0077
M5	14/03/25	07:56:14	1	1532	336	773.4	241	9.5	21.1	0	21	0	0	21	17.8	0	25	-5	627	-0.0034	-0.0077
M5	14/03/25	07:56:15	1	1533	336	773.3	241	9.5	21.1	0	21	0	0	21	17.8	0	25	-4	628	-0.0034	-0.0077
M5	14/03/25	07:56:16	1	1534	336	773.4	241	9.5	21.2	0	21	0	0	21	17.9	0	25	-4	629	-0.0034	-0.0076
M5	14/03/25	07:56:17	1	1535	337	773.5	241	9.5	21.2	0	21	0	0	21	17.9	0	25	-4	630	-0.0033	-0.0076
M5	14/03/25	07:56:18	1	1536	337	773.6	240	9.5	21.1	0	21	0	0	21	17.9	0	25	-4	631	-0.0033	-0.0076
M5	14/03/25	07:56:19	1	1537	336	773.6	241	9.5	21.1	0	21	0	0	21	17.9	0	25	-4	632	-0.0033	-0.0076
M5	14/03/25	07:56:20	1	1538	336	773.7	241	9.6	21.1	0	21	0	0	21	17.8	0	25	-5	633	-0.0033	-0.0076
M5	14/03/25	07:56:21	1	1539	336	773.8	241	9.6	21.1	0	21	0	0	21	17.8	0	25	-5	634	-0.0033	-0.0076
M5	14/03/25	07:56:22	1	1540	336	773.8	241	9.6	21.2	0	21	0	0	21	17.8	0	25	-5	635	-0.0033	-0.0075
M5	14/03/25	07:56:23	1	1541	336	773.9	241	9.6	21.2	0	21	0	0	21	17.8	0	25	-5	636	-0.0033	-0.0075
M5	14/03/25	07:56:24	1	1542	336	774	241	9.6	21.2	0	21	0	0	21	17.7	0	25	-5	637	-0.0033	-0.0075
M5	14/03/25	07:56:25	1	1543	336	774	241	9.6	21.2	0	21	0	0	20.9	17.7	0	25	-4	638	-0.0033	-0.0075
M5	14/03/25	07:56:26	1	1544	336	773.9	241	9.6	21.1	0	21	0	0	20.9	17.7	0	25	-4	639	-0.0033	-0.0075
M5	14/03/25	07:56:27	1	1545	337	774	241	9.6	21.1	0	21	0	0	20.9	17.7	0	25	-4	640	-0.0033	-0.0075
M5	14/03/25	07:56:28	1	1546	337	774	241	9.6	21.2	0	21	0	0	20.9	17.8	0	25	-4	641	-0.0033	-0.0075
M5	14/03/25	07:56:29	1	1547	337	774	241	9.6	21.2	0	21	0	0	20.9	17.8	0	25	-4	642	-0.0032	-0.0075
M5	14/03/25	07:56:30	1	1548	337	774	241	9.6	21.2	0	21	0	0	20.9	17.8	0	25	-4	643	-0.0032	-0.0075
M5	14/03/25	07:56:31	1	1549	336	774	241	9.6	21.2	0	21	0	0	20.9	17.8	0	25	-4	644	-0.0032	-0.0075
M5	14/03/25	07:56:32	1	1550	336	774	241	9.6	21.1	0	21	0	0	20.9	17.8	0	25	-4	645	-0.0032	-0.0075
M5	14/03/25	07:56:33	1	1551	336	774	241	9.6	21.1	0	21	0	0	20.9	17.8	0	25	-4	646	-0.0032	-0.0075
M5	14/03/25	07:56:34	1	1552	336	774	241	9.6	21.2	0	21	0	0	20.9	17.8	0	25	-4	647	-0.0032	-0.0074
M5	14/03/25	07:56:35	1	1553	336	774	241	9.6	21.2	0	21	0	0	20.9	17.8	0	25	-5	648	-0.0032	-0.0074
M5	14/03/25	07:56:36	1	1554	336	774	241	9.6	21.1	0	21	0	0	20.9	17.8	0	25	-5	649	-0.0032	-0.0074
M5	14/03/25	07:56:37	1	1555	336	774	241	9.6	21.1	0	21	0	0	20.9	17.8	0	25	-5	650	-0.0032	-0.0074
M5	14/03/25	07:56:38	1	1556	336	774	241	9.7	21.2	0	21	0	0	20.9	17.8	0	25	-5	651	-0.0032	-0.0073
M5	14/03/25	07:56:39	1	1557	336	774	241	9.7	21.2	0	21	0	0	20.9	17.8	0	25	-5	652	-0.0032	-0.0073
M5	14/03/25	07:56:40	1	1558	336	774	242	9.7	21.2	0	21	0	0	20.9	17.8	0	25	-5	653	-0.0032	-0.0073
M5	14/03/25	07:56:41	1	1559	336	774	242	9.7	21.2	0	21	0	0	20.8	17.8	0	25	-5	654	-0.0032	-0.0073
M5	14/03/25	07:56:42	1	1560	336	774	241	9.7	21.1	0	21	0	0	20.8	17.8	0	25	-5	655	-0.0032	-0.0072
M5	14/03/25	07:56:43	1	1561	336	774	242	9.7	21.1	0	21	0	0	20.8	17.8	0	25	-5	656	-0.0032	-0.0072
M5	14/03/25	07:56:44	1	1562	336	774	242	9.7	21.1	0	21	0	0	20.8	17.8	0	25	-5	657	-0.0032	-0.0072
M5	14/03/25	07:56:45	1	1563	336	774	242	9.7	21.1	0	21	0	0	20.8	17.8	0	25	-5	658	-0.0032	-0.0072
M5	14/03/25	07:56:47	1	1564	336	774	242	9.7	21.1	0	21	0	0	20.8	17.8	0	25	-5	659	-0.0032	-0.0071
M5	14/03/25	07:56:48	1	1565	336	774	241	9.7	21.1	0	21	0	0	20.8	17.8	0	25	-5	660	-0.0032	-0.0071
M5	14/03/25	07:56:49	1	1566	336	774	241	9.7	21.2	0	21	0	0	20.8	17.7	0	25	-5	661	-0.0032	-0.0071
M5	14/03/25	07:56:50	1	1567	336	774	241	9.7	21.2	0	21	0	0	20.8	17.7	0	25	-4	662	-0.0032	-0.0071
M5	14/03/25	07:56:51	1	1568	336	774.1	241	9.7	21.1	0	21	0	0	20.8	17.7	0	25	-4	663	-0.0032	-0.0071
M5	14/03/25	07:56:52	1	1569	336	774.1	241	9.7	21.1	0	21	0	0	20.8	17.6	0	25	-4	664	-0.0032	-0.0071
M5	14/03/25	07:56:53	1	1570	336	774.1	241	9.6	21.1	0	21	0	0	20.8	17.6	0	25	-5	665	-0.0032	-0.0071
M5	14/03/25	07:56:54	1	1571	336	774.1	241	9.6	21.1	0	21	0	0	20.8	17.5	0	25	-5	666	-0.0032	-0.0071
M5	14/03/25	07:56:55	1	1572	337	774	241	9.6	21.1	0	21	0	0	20.8	17.5	0	25	-4	667	-0.0032	-0.0071
M5	14/03/25	07:56:56	1	1573	337	774	241	9.6	21.1	0	21	0	0	20.8	17.5	0	25	-4	668	-0.0032	-0.0071
M5	14/03/25	07:56:57	1	1574	337	774	241	9.6	21.1	0	21	0	0	20.8	17.5	0	25	-4	669	-0.0031	-0.0071
M5	14/03/25	07:56:58	1	1575	337	774	241	9.6	21.1	0	21	0	0	20.7	17.5	0	25	-4	670	-0.0031	-0.0071
M5	14/03/25	07:56:59	1	1576	336	774	241	9.6	21.1	0	21	0	0	20.7	17.5	0	25	-4	671	-0.0031	-0.0071
M5	14/03/25	07:57:00	1	1577	336	774	241	9.6	21.1	0	21	0	0	20.7	17.5	0	25	-4	672	-0.0031	-0.0071
M5	14/03/25	07:57:01	1	1578	337	774	241	9.6	21.1	0	21	0	0	20.7	17.5	0	25	-4	673	-0.0031	-0.0071
M5	14/03/25	07:57:02	1	1579	337	774	241	9.6	21.1	0	21	0	0	20.7	17.6	0	25	-4	674	-0.0031	-0.0071
M5	14/03/25	07:57:03	1	1580	337	774	241	9.6	21.1	0	21	0	0	20.7	17.6	0	25	-4	675	-0.0031	-0.0071
M5	14/03/25	07:57:04	1	1581	337	774	241	9.6	21.1	0	21	0	0	20.7	17.6	0	25	-4	676	-0.0031	-0.0072
M5	14/03/25	07:57:05	1	1582	336	774	241	9.6	21.1	0	21	0	0	20.7	17.5	0	25	-5	677	-0.0031	-0.0072
M5	14/03/25	07:57:06	1	1583	336	774.1	241	9.6	21.1	0	21	0	0	20.7	17.5	0	25	-5	678	-0.0031	-0.0071
M5	14/03/25	07:57:07	1	1584	336	774	241	9.6	21.1	0	21	0	0	20.7	17.5	0	25	-5	679	-0.0031	-0.0071
M5	14/03/25	07:57:08	1	1585	336	774	241	9.6	21.1	0	21	0	0	20.6	17.5	0	25	-5	680	-0.0031	-0.0071
M5	14/03/25	07:57:09	1	1586	336	774	241	9.7	21.1	0	21	0	0	20.6	17.5	0	25	-5	681	-0.003	-0.0071
M5	14/03/25	07:57:10	1	1587	336	774.1	241	9.7	21.1	0	21	0	0	20.6	17.5	0	25	-5	682	-0.003	-0.0071
M5	14/03/25	07:57:11	1	1588	336	774	241	9.7	21.1	0	21	0	0	20.6	17.5	0	25	-5	683	-0.003	-0.007
M5	14/03/25	07:57:12	1	1589	336	774.1	241	9.7	21.1	0	21	0	0	20.6	17.5	0	25	-4	684	-0.003	-0.007
M5	14/03/25	07:57:13	1	1590	336	774	241	9.7	21.1	0	21	0	0	20.6	17.5	0	25	-5	685	-0.003	-0.007
M5	14/03/25	07:57:14	1	1591	336	774.1	241	9.7	21.1	0	21	0	0	20.6	17.4	0	25	-5	686	-0.003	-0.007
M5	14/03/25	07:57:15	1	1592	336	774.1	241	9.7	21.1	0	21	0	0	20.6	17.4	0	25	-5	687	-0.003	-0.007
M5	14/03/25	07:57:16	1	1593	336	774	241	9.7	21.1	0	21	0	0	20.6	17.4	0	25	-5	688	-0.003	-0.0069
M5	14/03/25	07:57:17	1	1594	335	774.1	241	9.7	21.1	0	21	0	0	20.6	17.4	0	25	-5	689	-0.003	-0.0069
M5	14/03/25	07:57:18	1	1595	335	774.1	241	9.7	21.1	0	21	0	0	20.6	17.4	0	25	-5	690	-0.003	-0.0069
M5	14/03/25	07:57:19	1	1596	335	774.1	241	9.7	21.1	0	21	0	0	20.6	17.4	0	25	-6	691	-0.003	-0.0068
M5	14/03/25	07:57:20	1	1597	335	774	241	9.7	21.1	0	21	0	0	20.6	17.5	0	25	-5	692	-0.003	-0.0068
M5	14/03/25	07:57:21	1	1598	336	774.1	241	9.7	21.1	0	21	0	0	20.6	17.5	0	25	-5	693	-0.003	-0.0067
M5	14/03/25	07:57:22	1	1599	335	774	241	9.7	21.1	0	21	0	0	20.6	17.5	0	25	-5	694	-0.0031	-0.0067
M5	14/03/25	07:57:23	1	1600	336	774	242	9.7	21.1	0	21	0	0	20.6	17.5	0	25	-5	695	-0.003	-0.0067
M5	14/03/25	07:57:24	1	1601	336	774.1	242	9.7	21.1	0	21	0	0	20.5	17.5	0	25	-5	696	-0.003	-0.0067
M5	14/03/25	07:57:25	1	1602	336	774	242	9.7	21.1	0	21	0	0	20.5	17.5	0	25	-5	697	-0.003	-0.0066
M5	14/03/25	07:57:26	1	1603	335	774	242	9.7	21.1	0	21	0	0	20.5	17.5	0	25	-6	698	-0.0031	-0.0066
M5	14/03/25	07:57:27	1	1604	335	774	242	9.7	21.1	0	21	0	0	20.5	17.5	0	25	-5	699	-0.0031	-0.0066
M5	14/03/25	07:57:28	1	1605	335	774.1	242	9.7	21.1	0	21	0	0	20.5	17.5	0	25	-6	700	-0.0031	-0.0065
M5	14/03/25	07:57:29	1	1606	335	774.1	242	9.7	21.1	0	21	0	0	20.5	17.5	0	25	-6	701	-0.0031	-0.0065
M5	14/03/25	07:57:30	1	1607	336	774.1	242	9.7	21.1	0	21	0	0	20.5	17.5	0	25	-5	702	-0.0031	-0.0065
M5	14/03/25	07:57:31	1	1608	336	774.1	242	9.6	21.1	0	21	0	0	20.5	17.5	0	25	-5	703	-0.0031	-0.0065
M5	14/03/25	07:57:32	1	1609	335	774.1	242	9.6	21.1	0	21	0	0	20.5	17.5	0	25	-5	704	-0.0031	-0.0064
M5	14/03/25	07:57:33	1	1610	335	774.1	242	9.6	21.1	0	21	0	0	20.5	17.5	0	25	-5	705	-0.0031	-0.0064
M5	14/03/25	07:57:34	1	1611	335	774.1	243	9.6	21.1	0	21	0	0	20.5	17.4	0	25	-6	706	-0.0031	-0.0064
M5	14/03/25	07:57:35	1	1612	336	774.1	243	9.6	21.1	0	21	0	0	20.5	17.4	0	25	-5	707	-0.0031	-0.0064
M5	14/03/25	07:57:36	1	1613	336	774.2	243	9.6	21.1	0	21	0	0	20.5	17.4	0	25	-5	708	-0.0031	-0.0064
M5	14/03/25	07:57:37	1	1614	336	774.2	242	9.6	21.1	0	21	0	0	20.5	17.4	0	25	-5	709	-0.0031	-0.0064
M5	14/03/25	07:57:38	1	1615	336	774.3	242	9.6	21.1	0	21	0	0	20.5	17.4	0	25	-5	710	-0.0031	-0.0063
M5	14/03/25	07:57:39	1	1616	336	774.3	242	9.6	21.1	0	21	0	0	20.5	17.5	0	25	-5	711	-0.0031	-0.0063
M5	14/03/25	07:57:40	1	1617	336	774.4	242	9.6	21.1	0	21	0	0	20.4	17.5	0	25	-5	712	-0.0031	-0.0063
M5	14/03/25	07:57:41	1	1618	336	774.4	242	9.6	21.1	0	21	0	0	20.4	17.5	0	25	-5	713	-0.0031	-0.0063
M5	14/03/25	07:57:42	1	1619	336	774.5	242	9.6	21.1	0	21	0	0	20.4	17.5	0	25	-5	714	-0.0031	-0.0063
M5	14/03/25	07:57:43	1	1620	336	774.5	242	9.6	21.1	0	21	0	0	20.4	17.5	0	25	-5	715	-0.0031	-0.0062
M5	14/03/25	07:57:44	1	1621	336	774.6	242	9.6	21.1	0	21	0	0	20.4	17.5	0	25	-5	716	-0.0031	-0.0062
M5	14/03/25	07:57:45	1	1622	335	774.7	242	9.6	21.1	0	21	0	0	20.4	17.6	0	25	-6	717	-0.0031	-0.0062
M5	14/03/25	07:57:46	1	1623	335	774.8	242	9.6	21.1	0	21	0	0	20.4	17.6	0	25	-5	718	-0.0031	-0.0061
M5	14/03/25	07:57:47	1	1624	336	774.9	242	9.6	21.1	0	21	0	0	20.4	17.6	0	25	-4	719	-0.0031	-0.0061
M5	14/03/25	07:57:48	1	1625	336	774.9	242	9.6	21.1	0	21	0	0	20.4	17.7	0	25	-4	720	-0.0031	-0.0062
M5	14/03/25	07:57:49	1	1626	336	775	242	9.6	21.1	0	21	0	0	20.4	17.6	0	25	-5	721	-0.0031	-0.0061
M5	14/03/25	07:57:50	1	1627	336	775	241	9.6	21.1	0	21	0	0	20.4	17.6	0	25	-5	722	-0.0031	-0.0061
M5	14/03/25	07:57:51	1	1628	336	775.1	241	9.6	21.1	0	21	0	0	20.4	17.6	0	25	-5	723	-0.0031	-0.0061
M5	14/03/25	07:57:52	1	1629	336	775.1	242	9.6	21.1	0	21	0	0	20.4	17.6	0	25	-5	724	-0.0031	-0.0061
M5	14/03/25	07:57:53	1	1630	336	775.2	242	9.6	21.1	0	21	0	0	20.4	17.6	0	25	-5	725	-0.0031	-0.0061
M5	14/03/25	07:57:54	1	1631	337	775.3	242	9.6	21.1	0	21	0	0	20.4	17.6	0	25	-4	726	-0.0031	-0.0061
M5	14/03/25	07:57:55	1	1632	337	775.4	242	9.6	21.1	0	21	0	0	20.4	17.6	0	25	-4	727	-0.0031	-0.0061
M5	14/03/25	07:57:56	1	1633	336	775.4	242	9.6	21.1	0	21	0	0	20.3	17.7	0	25	-4	728	-0.0031	-0.0062
M5	14/03/25	07:57:57	1	1634	336	775.5	242	9.6	21.1	0	21	0	0	20.3	17.7	0	25	-5	729	-0.0031	-0.0061
M5	14/03/25	07:57:58	1	1635	336	775.6	243	9.6	21.1	0	21	0	0	20.3	17.7	0	25	-5	730	-0.0031	-0.0061
M5	14/03/25	07:57:59	1	1636	336	775.6	242	9.6	21	0	21	0	0	20.3	17.8	0	25	-5	731	-0.003	-0.0061
M5	14/03/25	07:58:01	1	1637	335	775.8	242	9.6	21	0	21	0	0	20.3	17.8	0	25	-5	732	-0.003	-0.0061
M5	14/03/25	07:58:02	1	1638	336	775.8	242	9.7	21.1	0	21	0	0	20.3	17.7	0	25	-5	733	-0.003	-0.0061
M5	14/03/25	07:58:03	1	1639	336	775.9	242	9.7	21.1	0	21	0	0	20.3	17.7	0	25	-5	734	-0.003	-0.006
M5	14/03/25	07:58:04	1	1640	336	775.9	242	9.7	21.1	0	21	0	0	20.3	17.7	0	25	-5	735	-0.003	-0.006
M5	14/03/25	07:58:05	1	1641	336	776	242	9.7	21.1	0	21	0	0	20.3	17.7	0	25	-5	736	-0.003	-0.006
M5	14/03/25	07:58:06	1	1642	336	776	242	9.7	21.1	0	21	0	0	20.3	17.7	0	25	-4	737	-0.003	-0.006
M5	14/03/25	07:58:07	1	1643	336	776	242	9.7	21.1	0	21	0	0	20.3	17.6	0	25	-4	738	-0.003	-0.006
M5	14/03/25	07:58:08	1	1644	336	776.1	242	9.7	21.1	0	21	0	0	20.3	17.6	0	25	-4	739	-0.003	-0.006
M5	14/03/25	07:58:09	1	1645	336	776.1	242	9.7	21.1	0	21	0	0	20.3	17.6	0	25	-5	740	-0.003	-0.006
M5	14/03/25	07:58:10	1	1646	336	776.1	243	9.7	21.1	0	21	0	0	20.3	17.5	0	25	-5	741	-0.003	-0.006
M5	14/03/25	07:58:11	1	1647	336	776.1	242	9.7	21.1	0	21	0	0	20.3	17.5	0	25	-4	742	-0.003	-0.006
M5	14/03/25	07:58:12	1	1648	336	776.1	242	9.7	21.1	0	21	0	0	20.3	17.4	0	25	-5	743	-0.003	-0.006
M5	14/03/25	07:58:13	1	1649	336	776.1	242	9.7	21.1	0	21	0	0	20.2	17.4	0	25	-5	744	-0.003	-0.006
M5	14/03/25	07:58:14	1	1650	336	776.1	242	9.7	21.1	0	21	0	0	20.2	17.4	0	25	-4	745	-0.003	-0.0061
M5	14/03/25	07:58:15	1	1651	336	776.2	242	9.7	21.1	0	21	0	0	20.2	17.4	0	25	-5	746	-0.003	-0.0061
M5	14/03/25	07:58:16	1	1652	336	776.2	242	9.7	21.1	0	21	0	0	20.2	17.4	0	25	-4	747	-0.003	-0.0061
M5	14/03/25	07:58:17	1	1653	337	776.2	242	9.7	21.1	0	21	0	0	20.2	17.3	0	25	-4	748	-0.003	-0.0061
M5	14/03/25	07:58:18	1	1654	336	776.3	242	9.7	21.1	0	21	0	0	20.2	17.3	0	25	-4	749	-0.003	-0.0061
M5	14/03/25	07:58:19	1	1655	336	776.3	242	9.7	21.1	0	21	0	0	20.2	17.3	0	25	-4	750	-0.0029	-0.0061
M5	14/03/25	07:58:20	1	1656	337	776.3	242	9.7	21	0	21	0	0	20.2	17.3	0	25	-4	751	-0.0029	-0.0061
M5	14/03/25	07:58:21	1	1657	336	776.3	242	9.7	21	0	21	0	0	20.2	17.3	0	25	-5	752	-0.0029	-0.0061
M5	14/03/25	07:58:22	1	1658	336	776.4	242	9.7	21.1	0	21	0	0	20.2	17.3	0	25	-5	753	-0.0029	-0.0061
M5	14/03/25	07:58:23	1	1659	335	776.4	242	9.7	21.1	0	21	0	0	20.2	17.3	0	25	-5	754	-0.0029	-0.006
M5	14/03/25	07:58:24	1	1660	335	776.5	242	9.7	21	0	21	0	0	20.2	17.3	0	25	-5	755	-0.0029	-0.006
M5	14/03/25	07:58:25	1	1661	336	776.8	241	9.7	21	0	21	0	0	20.2	17.2	0	25	-5	756	-0.0029	-0.006
M5	14/03/25	07:58:26	1	1662	336	777.1	242	9.7	21.1	0	21	0	0	20.2	17.2	0	25	-5	757	-0.0029	-0.006
M5	14/03/25	07:58:27	1	1663	335	777.3	243	9.7	21.1	0	21	0	0	20.2	17.2	0	25	-6	758	-0.0029	-0.006
M5	14/03/25	07:58:28	1	1664	334	777.2	242	9.7	21.1	0	21	0	0	20.2	17.2	0	25	-6	759	-0.0029	-0.0059
M5	14/03/25	07:58:29	1	1665	335	776.9	243	9.7	21.1	0	21	0	0	20.1	17.2	0	25	-6	760	-0.0029	-0.0059
M5	14/03/25	07:58:30	1	1666	335	776.7	242	9.7	21	0	21	0	0	20.1	17.2	0	25	-5	761	-0.0029	-0.0058
M5	14/03/25	07:58:31	1	1667	336	776.6	242	9.7	21	0	21	0	0	20.1	17.3	0	25	-5	762	-0.0029	-0.0058
M5	14/03/25	07:58:32	1	1668	336	776.5	242	9.7	21	0	21	0	0	20.1	17.4	0	25	-5	763	-0.0029	-0.0058
M5	14/03/25	07:58:33	1	1669	336	776.5	242	9.7	21	0	21	0	0	20.1	17.4	0	25	-5	764	-0.0029	-0.0058
M5	14/03/25	07:58:34	1	1670	335	776.5	242	9.8	21	0	21	0	0	20.1	17.5	0	25	-5	765	-0.0029	-0.0058
M5	14/03/25	07:58:35	1	1671	335	776.5	242	9.8	21	0	21	0	0	20.1	17.5	0	25	-5	766	-0.0029	-0.0057
M5	14/03/25	07:58:36	1	1672	335	776.5	242	9.9	21.1	0	21	0	0	20.1	17.5	0	25	-5	767	-0.0029	-0.0057
M5	14/03/25	07:58:37	1	1673	335	776.5	242	9.9	21.1	0	21	0	0	20.1	17.6	0	25	-5	768	-0.0029	-0.0057
M5	14/03/25	07:58:38	1	1674	335	776.5	242	9.9	21	0	21	0	0	20.1	17.6	0	25	-5	769	-0.0029	-0.0056
M5	14/03/25	07:58:39	1	1675	335	776.5	242	9.9	21	0	21	0	0	20.1	17.6	0	25	-5	770	-0.0029	-0.0056
M5	14/03/25	07:58:40	1	1676	335	776.5	242	10	21	0	21	0	0	20.1	17.6	0	25	-5	771	-0.0028	-0.0056
M5	14/03/25	07:58:41	1	1677	335	776.5	242	10	21	0	21	0	0	20.1	17.6	0	25	-5	772	-0.0028	-0.0055
M5	14/03/25	07:58:42	1	1678	335	776.5	242	10	21	0	21	0	0	20.1	17.6	0	25	-5	773	-0.0028	-0.0055
M5	14/03/25	07:58:43	1	1679	335	776.5	242	10	21	0	21	0	0	20.1	17.6	0	25	-5	774	-0.0028	-0.0055
M5	14/03/25	07:58:44	1	1680	335	776.5	242	10.1	21	0	21	0	0	20.1	17.6	0	25	-6	775	-0.0028	-0.0054
M5	14/03/25	07:58:45	1	1681	335	776.5	242	10.1	21	0	21	0	0	20	17.6	0	25	-5	776	-0.0028	-0.0054
M5	14/03/25	07:58:46	1	1682	336	776.5	242	10.1	21	0	21	0	0	20	17.6	0	25	-5	777	-0.0028	-0.0054
M5	14/03/25	07:58:47	1	1683	336	776.5	242	10.1	21	0	21	0	0	20	17.6	0	25	-5	778	-0.0028	-0.0054
M5	14/03/25	07:58:48	1	1684	335	776.5	242	10.2	21	0	21	0	0	20	17.6	0	25	-5	779	-0.0028	-0.0053
M5	14/03/25	07:58:49	1	1685	335	776.5	242	10.2	21	0	21	0	0	20	17.6	0	25	-6	780	-0.0028	-0.0053
M5	14/03/25	07:58:50	1	1686	334	776.5	242	10.2	21	0	21	0	0	20	17.6	0	25	-7	781	-0.0027	-0.0052
M5	14/03/25	07:58:51	1	1687	335	776.5	242	10.2	21	0	21	0	0	20	17.6	0	25	-6	782	-0.0028	-0.0052
M5	14/03/25	07:58:52	1	1688	335	776.5	242	10.2	21	0	21	0	0	20	17.5	0	25	-6	783	-0.0028	-0.0051
M5	14/03/25	07:58:53	1	1689	335	776.5	242	10.2	21	0	21	0	0	20	17.5	0	25	-6	784	-0.0028	-0.0051
M5	14/03/25	07:58:54	1	1690	335	776.5	242	10.3	21	0	21	0	0	20	17.5	0	25	-6	785	-0.0028	-0.0051
M5	14/03/25	07:58:55	1	1691	335	776.5	242	10.3	21	0	21	0	0	20	17.5	0	25	-6	786	-0.0028	-0.0051
M5	14/03/25	07:58:56	1	1692	335	776.5	242	10.3	21	0	21	0	0	19.9	17.4	0	25	-6	787	-0.0028	-0.005
M5	14/03/25	07:58:57	1	1693	335	776.5	242	10.3	21	0	21	0	0	19.9	17.4	0	25	-5	788	-0.0028	-0.005
M5	14/03/25	07:58:58	1	1694	335	776.5	242	10.3	21	0	21	0	0	19.9	17.4	0	25	-6	789	-0.0027	-0.005
M5	14/03/25	07:58:59	1	1695	335	776.5	242	10.3	21	0	21	0	0	19.9	17.5	0	25	-6	790	-0.0028	-0.005
M5	14/03/25	07:59:00	1	1696	335	776.5	242	10.3	21	0	21	0	0	19.9	17.5	0	25	-5	791	-0.0027	-0.0049
M5	14/03/25	07:59:01	1	1697	335	776.5	242	10.3	21	0	21	0	0	19.9	17.5	0	25	-5	792	-0.0027	-0.0049
M5	14/03/25	07:59:02	1	1698	335	776.5	242	10.3	21	0	21	0	0	19.9	17.5	0	25	-5	793	-0.0027	-0.0049
M5	14/03/25	07:59:03	1	1699	335	776.5	242	10.3	21	0	21	0	0	19.9	17.5	0	25	-6	794	-0.0028	-0.0049
M5	14/03/25	07:59:04	1	1700	334	776.5	242	10.3	21	0	21	0	0	19.9	17.5	0	25	-6	795	-0.0028	-0.0048
M5	14/03/25	07:59:05	1	1701	335	776.5	242	10.3	21	0	21	0	0	19.9	17.5	0	25	-6	796	-0.0028	-0.0048
M5	14/03/25	07:59:06	1	1702	335	776.5	242	10.3	21	0	21	0	0	19.9	17.5	0	25	-6	797	-0.0028	-0.0048
M5	14/03/25	07:59:07	1	1703	335	776.5	242	10.3	21	0	21	0	0	19.9	17.5	0	25	-6	798	-0.0028	-0.0047
M5	14/03/25	07:59:08	1	1704	335	776.5	242	10.3	21	0	21	0	0	19.9	17.5	0	25	-6	799	-0.0028	-0.0047
M5	14/03/25	07:59:09	1	1705	335	776.5	242	10.3	21	0	21	0	0	19.9	17.5	0	25	-6	800	-0.0028	-0.0047
M5	14/03/25	07:59:10	1	1706	335	776.5	242	10.3	21	0	21	0	0	19.9	17.5	0	25	-6	801	-0.0028	-0.0047
M5	14/03/25	07:59:11	1	1707	335	776.5	242	10.3	21	0	21	0	0	19.9	17.5	0	25	-6	802	-0.0028	-0.0046
M5	14/03/25	07:59:12	1	1708	335	776.5	242	10.4	21	0	21	0	0	19.8	17.5	0	25	-6	803	-0.0028	-0.0046
M5	14/03/25	07:59:13	1	1709	335	776.5	242	10.4	21	0	21	0	0	19.8	17.5	0	25	-6	804	-0.0028	-0.0046
M5	14/03/25	07:59:15	1	1710	334	776.5	242	10.4	21	0	21	0	0	19.8	17.5	0	25	-7	805	-0.0028	-0.0045
M5	14/03/25	07:59:16	1	1711	334	776.5	242	10.4	21	0	21	0	0	19.8	17.5	0	25	-7	806	-0.0028	-0.0045
M5	14/03/25	07:59:17	1	1712	335	776.5	242	10.4	21	0	21	0	0	19.8	17.5	0	25	-6	807	-0.0028	-0.0044
M5	14/03/25	07:59:18	1	1713	335	776.5	242	10.4	21	0	21	0	0	19.8	17.5	0	25	-6	808	-0.0028	-0.0044
M5	14/03/25	07:59:19	1	1714	335	776.5	242	10.4	21	0	21	0	0	19.8	17.5	0	25	-6	809	-0.0028	-0.0044
M5	14/03/25	07:59:20	1	1715	335	776.5	241	10.4	21	0	21	0	0	19.8	17.5	0	25	-6	810	-0.0028	-0.0044
M5	14/03/25	07:59:21	1	1716	335	776.5	241	10.4	21	0	21	0	0	19.8	17.6	0	25	-6	811	-0.0028	-0.0043
M5	14/03/25	07:59:22	1	1717	335	776.5	241	10.4	21	0	21	0	0	19.8	17.6	0	25	-6	812	-0.0028	-0.0043
M5	14/03/25	07:59:23	1	1718	334	776.5	241	10.5	21	0	21	0	0	19.8	17.5	0	25	-6	813	-0.0028	-0.0043
M5	14/03/25	07:59:24	1	1719	334	776.5	241	10.5	21	0	21	0	0	19.8	17.5	0	25	-6	814	-0.0028	-0.0042
M5	14/03/25	07:59:25	1	1720	335	776.5	241	10.5	21	0	21	0	0	19.8	17.5	0	25	-6	815	-0.0028	-0.0042
M5	14/03/25	07:59:26	1	1721	335	776.5	241	10.5	21	0	21	0	0	19.8	17.5	0	25	-6	816	-0.0028	-0.0042
M5	14/03/25	07:59:27	1	1722	335	776.5	241	10.5	21	0	21	0	0	19.8	17.5	0	25	-6	817	-0.0028	-0.0042
M5	14/03/25	07:59:28	1	1723	335	776.5	241	10.5	21	0	21	0	0	19.8	17.5	0	25	-6	818	-0.0028	-0.0042
M5	14/03/25	07:59:29	1	1724	335	776.5	242	10.5	21	0	21	0	0	19.7	17.5	0	25	-6	819	-0.0028	-0.0042
M5	14/03/25	07:59:30	1	1725	335	776.5	242	10.5	21	0	21	0	0	19.7	17.5	0	25	-6	820	-0.0028	-0.0041
M5	14/03/25	07:59:31	1	1726	335	776.5	242	10.5	21	0	21	0	0	19.7	17.5	0	25	-5	821	-0.0028	-0.0041
M5	14/03/25	07:59:32	1	1727	335	776.5	242	10.5	21	0	21	0	0	19.7	17.5	0	25	-6	822	-0.0028	-0.0041
M5	14/03/25	07:59:33	1	1728	335	776.5	242	10.5	21	0	21	0	0	19.7	17.5	0	25	-6	823	-0.0028	-0.0041
M5	14/03/25	07:59:34	1	1729	335	776.5	242	10.5	21	0	21	0	0	19.7	17.5	0	25	-6	824	-0.0028	-0.0041
M5	14/03/25	07:59:35	1	1730	335	776.5	242	10.5	21	0	21	0	0	19.7	17.5	0	25	-5	825	-0.0028	-0.0041
M5	14/03/25	07:59:36	1	1731	335	776.5	242	10.5	21	0	21	0	0	19.7	17.5	0	25	-6	826	-0.0028	-0.0041
M5	14/03/25	07:59:37	1	1732	335	776.5	242	10.5	20.9	0	21	0	0	19.7	17.5	0	25	-6	827	-0.0028	-0.0041
M5	14/03/25	07:59:38	1	1733	336	776.5	242	10.5	20.9	0	21	0	0	19.7	17.4	0	25	-5	828	-0.0028	-0.0041
M5	14/03/25	07:59:39	1	1734	336	776.5	242	10.5	21	0	21	0	0	19.7	17.5	0	25	-5	829	-0.0028	-0.0041
M5	14/03/25	07:59:40	1	1735	335	776.5	242	10.5	21	0	21	0	0	19.7	17.5	0	25	-6	830	-0.0028	-0.0041
M5	14/03/25	07:59:41	1	1736	335	776.5	242	10.5	21	0	21	0	0	19.7	17.5	0	25	-6	831	-0.0028	-0.004
M5	14/03/25	07:59:42	1	1737	334	776.5	242	10.5	21	0	21	0	0	19.7	17.4	0	25	-6	832	-0.0028	-0.004
M5	14/03/25	07:59:43	1	1738	335	776.5	242	10.5	21	0	21	0	0	19.7	17.4	0	25	-6	833	-0.0028	-0.004
M5	14/03/25	07:59:44	1	1739	335	776.5	242	10.5	21	0	21	0	0	19.7	17.4	0	25	-6	834	-0.0028	-0.004
M5	14/03/25	07:59:45	1	1740	335	776.5	242	10.5	21	0	21	0	0	19.6	17.4	0	25	-6	835	-0.0028	-0.004
M5	14/03/25	07:59:46	1	1741	335	776.5	242	10.5	21	0	21	0	0	19.6	17.4	0	25	-6	836	-0.0028	-0.0039
M5	14/03/25	07:59:47	1	1742	335	776.5	242	10.5	21	0	21	0	0	19.6	17.4	0	25	-6	837	-0.0028	-0.0039
M5	14/03/25	07:59:48	1	1743	335	776.5	242	10.5	21	0	21	0	0	19.6	17.3	0	25	-6	838	-0.0028	-0.0039
M5	14/03/25	07:59:49	1	1744	335	776.5	242	10.5	21	0	21	0	0	19.6	17.3	0	25	-6	839	-0.0028	-0.0039
M5	14/03/25	07:59:50	1	1745	335	776.5	242	10.5	21	0	21	0	0	19.6	17.3	0	25	-6	840	-0.0028	-0.0039
M5	14/03/25	07:59:51	1	1746	335	776.5	242	10.5	21	0	21	0	0	19.6	17.3	0	25	-6	841	-0.0028	-0.0039
M5	14/03/25	07:59:52	1	1747	334	776.5	242	10.5	21	0	21	0	0	19.6	17.3	0	25	-6	842	-0.0028	-0.0038
M5	14/03/25	07:59:53	1	1748	334	776.5	242	10.5	20.9	0	21	0	0	19.6	17.2	0	25	-7	843	-0.0028	-0.0038
M5	14/03/25	07:59:54	1	1749	334	776.5	242	10.5	20.9	0	21	0	0	19.6	17.2	0	25	-7	844	-0.0028	-0.0038
M5	14/03/25	07:59:55	1	1750	334	776.5	242	10.5	21	0	21	0	0	19.6	17.2	0	25	-6	845	-0.0028	-0.0038
M5	14/03/25	07:59:56	1	1751	334	776.5	242	10.5	21	0	21	0	0	19.6	17.2	0	25	-6	846	-0.0029	-0.0037
M5	14/03/25	07:59:57	1	1752	334	776.5	242	10.5	21	0	21	0	0	19.6	17.2	0	25	-7	847	-0.0029	-0.0037
M5	14/03/25	07:59:58	1	1753	335	776.5	242	10.5	21	0	21	0	0	19.6	17.1	0	25	-6	848	-0.0029	-0.0037
M5	14/03/25	07:59:59	1	1754	335	776.5	242	10.5	21	0	21	0	0	19.6	17.1	0	25	-6	849	-0.0029	-0.0037
M5	14/03/25	08:00:00	1	1755	335	776.5	242	10.5	21	0	21	0	0	19.6	17.1	0	25	-6	850	-0.0029	-0.0037
M5	14/03/25	08:00:01	1	1756	335	776.5	242	10.4	20.9	0	21	0	0	19.5	17.1	0	25	-6	851	-0.0029	-0.0037
M5	14/03/25	08:00:02	1	1757	334	776.5	242	10.4	20.9	0	21	0	0	19.5	17	0	25	-7	852	-0.0029	-0.0036
M5	14/03/25	08:00:03	1	1758	334	776.5	242	10.4	20.9	0	21	0	0	19.5	17	0	25	-7	853	-0.0029	-0.0036
M5	14/03/25	08:00:04	1	1759	334	776.5	242	10.4	20.9	0	21	0	0	19.5	17	0	25	-6	854	-0.0029	-0.0036
M5	14/03/25	08:00:05	1	1760	334	776.5	242	10.4	20.9	0	21	0	0	19.5	17	0	25	-6	855	-0.0029	-0.0036
M5	14/03/25	08:00:06	1	1761	335	776.5	241	10.4	20.9	0	21	0	0	19.5	17	0	25	-6	856	-0.0029	-0.0036
M5	14/03/25	08:00:07	1	1762	335	776.5	241	10.4	20.9	0	21	0	0	19.5	16.9	0	25	-6	857	-0.0029	-0.0036
M5	14/03/25	08:00:08	1	1763	334	776.5	241	10.4	20.9	0	21	0	0	19.5	16.9	0	25	-7	858	-0.003	-0.0035
M5	14/03/25	08:00:09	1	1764	334	776.5	241	10.4	20.9	0	21	0	0	19.5	16.9	0	25	-7	859	-0.003	-0.0035
M5	14/03/25	08:00:10	1	1765	334	776.5	242	10.4	20.9	0	21	0	0	19.5	16.9	0	25	-7	860	-0.003	-0.0035
M5	14/03/25	08:00:11	1	1766	334	776.6	242	10.4	20.9	0	21	0	0	19.5	16.9	0	25	-7	861	-0.003	-0.0035
M5	14/03/25	08:00:12	1	1767	335	776.5	242	10.4	20.9	0	21	0	0	19.5	16.9	0	25	-6	862	-0.003	-0.0035
M5	14/03/25	08:00:13	1	1768	335	776.5	242	10.4	20.9	0	21	0	0	19.5	16.9	0	25	-6	863	-0.003	-0.0035
M5	14/03/25	08:00:14	1	1769	335	776.5	242	10.4	20.9	0	21	0	0	19.5	16.9	0	25	-6	864	-0.003	-0.0034
M5	14/03/25	08:00:15	1	1770	335	776.5	242	10.3	20.9	0	21	0	0	19.5	16.9	0	25	-6	865	-0.003	-0.0035
M5	14/03/25	08:00:16	1	1771	334	776.5	242	10.3	20.9	0	21	0	0	19.5	16.8	0	25	-6	866	-0.003	-0.0034
M5	14/03/25	08:00:17	1	1772	334	776.5	242	10.3	20.9	0	21	0	0	19.4	16.8	0	25	-6	867	-0.003	-0.0034
M5	14/03/25	08:00:18	1	1773	334	776.5	242	10.3	20.9	0	21	0	0	19.4	16.8	0	25	-6	868	-0.003	-0.0034
M5	14/03/25	08:00:19	1	1774	335	776.5	242	10.3	20.9	0	21	0	0	19.4	16.9	0	25	-6	869	-0.003	-0.0034
M5	14/03/25	08:00:20	1	1775	335	776.5	242	10.3	20.9	0	21	0	0	19.4	16.9	0	25	-6	870	-0.003	-0.0034
M5	14/03/25	08:00:21	1	1776	335	776.5	242	10.3	20.9	0	21	0	0	19.4	16.9	0	25	-6	871	-0.003	-0.0034
M5	14/03/25	08:00:22	1	1777	335	776.5	242	10.3	20.9	0	21	0	0	19.4	16.9	0	25	-6	872	-0.003	-0.0034
M5	14/03/25	08:00:23	1	1778	335	776.5	242	10.3	20.9	0	21	0	0	19.4	16.9	0	25	-6	873	-0.003	-0.0034
M5	14/03/25	08:00:24	1	1779	335	776.5	242	10.3	20.9	0	21	0	0	19.4	16.9	0	25	-6	874	-0.003	-0.0034
M5	14/03/25	08:00:25	1	1780	335	776.5	242	10.3	20.9	0	21	0	0	19.4	16.9	0	25	-6	875	-0.003	-0.0034
M5	14/03/25	08:00:26	1	1781	334	776.5	242	10.3	20.9	0	21	0	0	19.4	16.9	0	25	-6	876	-0.003	-0.0033
M5	14/03/25	08:00:27	1	1782	334	776.5	242	10.3	20.9	0	21	0	0	19.4	16.9	0	25	-6	877	-0.003	-0.0033
M5	14/03/25	08:00:29	1	1783	335	776.5	242	10.3	20.9	0	21	0	0	19.4	16.9	0	25	-6	878	-0.003	-0.0033
M5	14/03/25	08:00:30	1	1784	335	776.5	242	10.4	20.9	0	21	0	0	19.4	16.9	0	25	-6	879	-0.003	-0.0033
M5	14/03/25	08:00:31	1	1785	335	776.5	242	10.4	20.9	0	21	0	0	19.4	16.9	0	25	-6	880	-0.003	-0.0033
M5	14/03/25	08:00:32	1	1786	335	776.5	242	10.4	20.9	0	21	0	0	19.4	16.9	0	25	-6	881	-0.003	-0.0033
M5	14/03/25	08:00:33	1	1787	334	776.5	242	10.4	20.9	0	21	0	0	19.4	16.9	0	25	-6	882	-0.003	-0.0033
M5	14/03/25	08:00:34	1	1788	334	776.5	242	10.4	20.9	0	21	0	0	19.3	16.9	0	25	-6	883	-0.003	-0.0033
M5	14/03/25	08:00:35	1	1789	335	776.5	242	10.4	20.9	0	21	0	0	19.3	16.9	0	25	-6	884	-0.003	-0.0033
M5	14/03/25	08:00:36	1	1790	335	776.5	242	10.4	20.8	0	21	0	0	19.3	16.9	0	25	-6	885	-0.003	-0.0033
M5	14/03/25	08:00:37	1	1791	335	776.5	242	10.4	20.8	0	21	0	0	19.3	16.9	0	25	-6	886	-0.003	-0.0033
M5	14/03/25	08:00:38	1	1792	335	776.5	242	10.4	20.8	0	21	0	0	19.3	16.9	0	25	-6	887	-0.003	-0.0033
M5	14/03/25	08:00:39	1	1793	335	776.5	242	10.4	20.8	0	21	0	0	19.3	16.9	0	25	-6	888	-0.003	-0.0032
M5	14/03/25	08:00:40	1	1794	334	776.5	242	10.4	20.9	0	21	0	0	19.3	16.9	0	25	-7	889	-0.003	-0.0032
M5	14/03/25	08:00:41	1	1795	335	776.5	242	10.4	20.9	0	21	0	0	19.3	16.9	0	25	-6	890	-0.003	-0.0032
M5	14/03/25	08:00:42	1	1796	335	776.5	242	10.4	20.9	0	21	0	0	19.3	16.9	0	25	-6	891	-0.003	-0.0032
M5	14/03/25	08:00:43	1	1797	335	776.5	242	10.4	20.9	0	21	0	0	19.3	16.9	0	25	-6	892	-0.003	-0.0032
M5	14/03/25	08:00:44	1	1798	335	776.5	242	10.4	20.8	0	21	0	0	19.3	16.9	0	25	-6	893	-0.003	-0.0032
M5	14/03/25	08:00:45	1	1799	335	776.5	242	10.4	20.8	0	21	0	0	19.3	16.9	0	25	-6	894	-0.003	-0.0032
M5	14/03/25	08:00:46	1	1800	334	776.5	242	10.4	20.8	0	21	0	0	19.3	16.9	0	25	-6	895	-0.003	-0.0032
M5	14/03/25	08:00:47	1	1801	335	776.5	242	10.4	20.8	0	21	0	0	19.3	16.9	0	25	-6	896	-0.003	-0.0032
M5	14/03/25	08:00:48	1	1802	335	776.5	242	10.4	20.8	0	21	0	0	19.3	16.9	0	25	-6	897	-0.003	-0.0032
M5	14/03/25	08:00:49	1	1803	335	776.5	242	10.4	20.8	0	21	0	0	19.3	16.9	0	25	-6	898	-0.003	-0.0032
M5	14/03/25	08:00:50	1	1804	335	776.5	242	10.4	20.8	0	21	0	0	19.3	16.8	0	25	-6	899	-0.003	-0.0032
M5	14/03/25	08:00:51	1	1805	335	776.5	242	10.4	20.8	0	21	0	0	19.3	16.8	0	25	-6	900	-0.003	-0.0032
M5	14/03/25	08:00:52	1	1806	335	776.5	242	10.4	20.8	0	21	0	0	19.3	16.8	0	25	-6	901	-0.003	-0.0032
M5	14/03/25	08:00:53	1	1807	335	776.5	242	10.4	20.8	0	21	0	0	19.3	16.8	0	25	-6	902	-0.003	-0.0032
M5	14/03/25	08:00:54	1	1808	335	776.5	242	10.4	20.8	0	21	0	0	19.3	16.8	0	25	-6	903	-0.003	-0.0032
M5	14/03/25	08:00:55	1	1809	335	776.5	242	10.4	20.8	0	21	0	0	19.2	16.8	0	25	-6	904	-0.003	-0.0032
M5	14/03/25	08:00:56	1	1810	335	776.5	242	10.5	20.8	0	21	0	0	19.2	16.8	0	25	-6	905	-0.003	-0.0032
M5	14/03/25	08:00:57	1	1811	335	776.5	242	10.5	20.8	0	21	0	0	19.2	16.8	0	25	-6	906	-0.003	-0.0032
M5	14/03/25	08:00:58	1	1812	335	776.5	242	10.4	20.8	0	21	0	0	19.2	16.8	0	25	-6	907	-0.003	-0.0032
M5	14/03/25	08:00:59	1	1813	335	776.5	242	10.4	20.8	0	21	0	0	19.2	16.7	0	25	-6	908	-0.003	-0.0032
M5	14/03/25	08:01:00	1	1814	335	776.5	242	10.4	20.8	0	21	0	0	19.2	16.7	0	25	-6	909	-0.003	-0.0032
M5	14/03/25	08:01:01	1	1815	335	776.5	242	10.4	20.8	0	21	0	0	19.2	16.7	0	25	-6	910	-0.003	-0.0032
M5	14/03/25	08:01:02	1	1816	336	776.5	242	10.4	20.8	0	21	0	0	19.2	16.7	0	25	-5	911	-0.003	-0.0032
M5	14/03/25	08:01:03	1	1817	336	776.5	242	10.4	20.8	0	21	0	0	19.2	16.7	0	25	-5	912	-0.003	-0.0032
M5	14/03/25	08:01:04	1	1818	335	776.5	242	10.4	20.8	0	21	0	0	19.2	16.7	0	25	-6	913	-0.003	-0.0032
M5	14/03/25	08:01:05	1	1819	335	776.5	242	10.4	20.8	0	21	0	0	19.2	16.6	0	25	-6	914	-0.003	-0.0032
M5	14/03/25	08:01:06	1	1820	335	776.5	242	10.4	20.8	0	21	0	0	19.2	16.6	0	25	-6	915	-0.003	-0.0032
M5	14/03/25	08:01:07	1	1821	335	776.5	242	10.4	20.8	0	21	0	0	19.2	16.6	0	25	-6	916	-0.003	-0.0032
M5	14/03/25	08:01:08	1	1822	335	776.5	242	10.4	20.8	0	21	0	0	19.2	16.6	0	25	-6	917	-0.003	-0.0033
M5	14/03/25	08:01:09	1	1823	335	776.5	242	10.4	20.8	0	21	0	0	19.2	16.6	0	25	-6	918	-0.003	-0.0033
M5	14/03/25	08:01:10	1	1824	335	776.5	242	10.4	20.8	0	21	0	0	19.2	16.6	0	25	-6	919	-0.003	-0.0033
M5	14/03/25	08:01:11	1	1825	335	776.5	241	10.4	20.8	0	21	0	0	19.1	16.6	0	25	-5	920	-0.003	-0.0033
M5	14/03/25	08:01:12	1	1826	335	776.5	241	10.4	20.8	0	21	0	0	19.1	16.6	0	25	-6	921	-0.003	-0.0033
M5	14/03/25	08:01:13	1	1827	335	776.5	242	10.4	20.8	0	21	0	0	19.1	16.6	0	25	-6	922	-0.003	-0.0033
M5	14/03/25	08:01:14	1	1828	335	776.5	242	10.4	20.8	0	21	0	0	19.1	16.6	0	25	-6	923	-0.003	-0.0033
M5	14/03/25	08:01:15	1	1829	335	776.5	241	10.4	20.8	0	21	0	0	19.1	16.6	0	25	-6	924	-0.003	-0.0033
M5	14/03/25	08:01:16	1	1830	334	776.5	241	10.4	20.8	0	21	0	0	19.1	16.6	0	25	-6	925	-0.003	-0.0033
M5	14/03/25	08:01:17	1	1831	334	776.5	241	10.4	20.8	0	21	0	0	19.1	16.6	0	25	-7	926	-0.003	-0.0033
M5	14/03/25	08:01:18	1	1832	334	776.5	241	10.3	20.8	0	21	0	0	19.1	16.6	0	25	-7	927	-0.003	-0.0033
M5	14/03/25	08:01:19	1	1833	335	776.5	242	10.3	20.8	0	21	0	0	19.1	16.6	0	25	-6	928	-0.003	-0.0033
M5	14/03/25	08:01:20	1	1834	334	776.5	242	10.4	20.8	0	21	0	0	19.1	16.7	0	25	-7	929	-0.003	-0.0032
M5	14/03/25	08:01:21	1	1835	334	776.5	242	10.4	20.8	0	21	0	0	19.1	16.7	0	25	-7	930	-0.003	-0.0032
M5	14/03/25	08:01:22	1	1836	334	776.5	242	10.4	20.8	0	21	0	0	19.1	16.7	0	25	-6	931	-0.003	-0.0032
M5	14/03/25	08:01:23	1	1837	335	776.5	242	10.4	20.8	0	21	0	0	19.1	16.6	0	25	-6	932	-0.003	-0.0032
M5	14/03/25	08:01:24	1	1838	335	776.5	242	10.4	20.8	0	21	0	0	19.1	16.6	0	25	-6	933	-0.003	-0.0032
M5	14/03/25	08:01:25	1	1839	335	776.5	242	10.4	20.8	0	21	0	0	19.1	16.6	0	25	-6	934	-0.003	-0.0032
M5	14/03/25	08:01:26	1	1840	335	776.5	241	10.4	20.7	0	21	0	0	19.1	16.6	0	25	-6	935	-0.003	-0.0032
M5	14/03/25	08:01:27	1	1841	334	776.5	241	10.4	20.7	0	21	0	0	19	16.6	0	25	-7	936	-0.003	-0.0032
M5	14/03/25	08:01:28	1	1842	334	776.5	242	10.4	20.7	0	21	0	0	19	16.6	0	25	-7	937	-0.003	-0.0032
M5	14/03/25	08:01:29	1	1843	333	776.5	242	10.4	20.7	0	21	0	0	19	16.6	0	25	-7	938	-0.003	-0.0032
M5	14/03/25	08:01:30	1	1844	334	776.5	242	10.4	20.8	0	21	0	0	19	16.6	0	25	-7	939	-0.003	-0.0031
M5	14/03/25	08:01:31	1	1845	334	776.5	242	10.4	20.8	0	21	0	0	19	16.6	0	25	-7	940	-0.003	-0.0031
M5	14/03/25	08:01:32	1	1846	334	776.5	242	10.4	20.7	0	21	0	0	19	16.6	0	25	-7	941	-0.003	-0.0031
M5	14/03/25	08:01:33	1	1847	334	776.5	242	10.4	20.7	0	21	0	0	19	16.6	0	25	-7	942	-0.003	-0.0031
M5	14/03/25	08:01:34	1	1848	334	776.5	242	10.5	20.8	0	21	0	0	19	16.6	0	25	-7	943	-0.003	-0.0031
M5	14/03/25	08:01:35	1	1849	334	776.5	241	10.5	20.8	0	21	0	0	19	16.6	0	25	-7	944	-0.003	-0.003
M5	14/03/25	08:01:36	1	1850	334	776.5	241	10.5	20.8	0	21	0	0	19	16.6	0	25	-6	945	-0.003	-0.003
M5	14/03/25	08:01:37	1	1851	334	776.5	242	10.5	20.8	0	21	0	0	19	16.6	0	25	-6	946	-0.003	-0.003
M5	14/03/25	08:01:38	1	1852	335	776.5	241	10.5	20.7	0	21	0	0	19	16.7	0	25	-6	947	-0.003	-0.003
M5	14/03/25	08:01:39	1	1853	335	776.5	242	10.5	20.7	0	21	0	0	19	16.7	0	25	-6	948	-0.003	-0.003
M5	14/03/25	08:01:40	1	1854	335	776.5	242	10.5	20.7	0	21	0	0	19	16.7	0	25	-6	949	-0.003	-0.003
M5	14/03/25	08:01:42	1	1855	334	776.5	241	10.5	20.7	0	21	0	0	19	16.7	0	25	-7	950	-0.003	-0.003
M5	14/03/25	08:01:43	1	1856	334	776.5	241	10.5	20.7	0	21	0	0	19	16.7	0	25	-7	951	-0.003	-0.003
M5	14/03/25	08:01:44	1	1857	334	776.5	241	10.5	20.7	0	21	0	0	19	16.7	0	25	-7	952	-0.003	-0.003
M5	14/03/25	08:01:45	1	1858	334	776.5	241	10.5	20.7	0	21	0	0	19	16.7	0	25	-6	953	-0.003	-0.003
M5	14/03/25	08:01:46	1	1859	334	776.5	241	10.5	20.7	0	21	0	0	19	16.7	0	25	-6	954	-0.003	-0.003
M5	14/03/25	08:01:47	1	1860	334	776.5	241	10.5	20.7	0	21	0	0	19	16.6	0	25	-7	955	-0.003	-0.003
M5	14/03/25	08:01:48	1	1861	334	776.5	242	10.5	20.7	0	21	0	0	19	16.7	0	25	-6	956	-0.003	-0.003
M5	14/03/25	08:01:49	1	1862	334	776.5	241	10.5	20.7	0	21	0	0	19	16.7	0	25	-6	957	-0.003	-0.003
M5	14/03/25	08:01:50	1	1863	334	776.5	241	10.5	20.7	0	21	0	0	18.9	16.6	0	25	-7	958	-0.003	-0.003
M5	14/03/25	08:01:51	1	1864	334	776.4	241	10.5	20.7	0	21	0	0	18.9	16.6	0	25	-7	959	-0.003	-0.0029
M5	14/03/25	08:01:52	1	1865	334	776.5	241	10.5	20.7	0	21	0	0	18.9	16.6	0	25	-6	960	-0.003	-0.0029
M5	14/03/25	08:01:53	1	1866	334	776.5	241	10.5	20.7	0	21	0	0	18.9	16.6	0	25	-6	961	-0.0031	-0.0029
M5	14/03/25	08:01:54	1	1867	335	776.5	241	10.5	20.7	0	21	0	0	18.9	16.6	0	25	-6	962	-0.0031	-0.0029
M5	14/03/25	08:01:55	1	1868	334	776.5	242	10.5	20.7	0	21	0	0	18.9	16.6	0	25	-6	963	-0.0031	-0.0029
M5	14/03/25	08:01:56	1	1869	334	776.5	242	10.5	20.7	0	21	0	0	18.9	16.6	0	25	-7	964	-0.0031	-0.0029
M5	14/03/25	08:01:57	1	1870	334	776.5	242	10.5	20.7	0	21	0	0	18.9	16.6	0	25	-7	965	-0.0031	-0.0029
M5	14/03/25	08:01:58	1	1871	334	776.5	242	10.5	20.7	0	21	0	0	18.9	16.6	0	25	-6	966	-0.0031	-0.0029
M5	14/03/25	08:01:59	1	1872	334	776.5	242	10.5	20.7	0	21	0	0	18.9	16.5	0	25	-7	967	-0.0031	-0.0029
M5	14/03/25	08:02:00	1	1873	334	776.5	241	10.5	20.7	0	21	0	0	18.9	16.5	0	25	-6	968	-0.0031	-0.0029
M5	14/03/25	08:02:01	1	1874	335	776.5	241	10.5	20.7	0	21	0	0	18.9	16.5	0	25	-6	969	-0.0031	-0.0029
M5	14/03/25	08:02:02	1	1875	334	776.5	241	10.5	20.7	0	21	0	0	18.9	16.5	0	25	-6	970	-0.0031	-0.0029
M5	14/03/25	08:02:03	1	1876	334	776.5	242	10.5	20.7	0	21	0	0	18.9	16.5	0	25	-6	971	-0.0031	-0.0029
M5	14/03/25	08:02:04	1	1877	334	776.5	242	10.5	20.7	0	21	0	0	18.9	16.5	0	25	-7	972	-0.0031	-0.0029
M5	14/03/25	08:02:05	1	1878	334	776.5	242	10.4	20.7	0	21	0	0	18.9	16.5	0	25	-6	973	-0.0031	-0.0029
M5	14/03/25	08:02:06	1	1879	335	776.5	242	10.4	20.7	0	21	0	0	18.9	16.5	0	25	-6	974	-0.0031	-0.0029
M5	14/03/25	08:02:07	1	1880	335	776.5	242	10.4	20.7	0	21	0	0	18.9	16.5	0	25	-6	975	-0.0031	-0.003
M5	14/03/25	08:02:08	1	1881	335	776.5	242	10.4	20.7	0	21	0	0	18.9	16.5	0	25	-6	976	-0.0031	-0.003
M5	14/03/25	08:02:09	1	1882	335	776.5	242	10.4	20.7	0	21	0	0	18.9	16.5	0	25	-6	977	-0.0031	-0.003
M5	14/03/25	08:02:10	1	1883	335	776.5	242	10.4	20.7	0	21	0	0	18.9	16.5	0	25	-6	978	-0.0031	-0.003
M5	14/03/25	08:02:11	1	1884	335	776.5	242	10.4	20.7	0	21	0	0	18.8	16.5	0	25	-6	979	-0.0031	-0.003
M5	14/03/25	08:02:12	1	1885	335	776.5	242	10.4	20.7	0	21	0	0	18.8	16.5	0	25	-6	980	-0.0031	-0.003
M5	14/03/25	08:02:13	1	1886	335	776.5	242	10.4	20.7	0	21	0	0	18.8	16.5	0	25	-6	981	-0.0031	-0.003
M5	14/03/25	08:02:14	1	1887	335	776.5	242	10.4	20.7	0	21	0	0	18.8	16.5	0	25	-6	982	-0.0031	-0.003
M5	14/03/25	08:02:15	1	1888	335	776.5	242	10.4	20.7	0	21	0	0	18.8	16.5	0	25	-6	983	-0.0031	-0.003
M5	14/03/25	08:02:16	1	1889	334	776.5	242	10.4	20.7	0	21	0	0	18.8	16.5	0	25	-6	984	-0.0031	-0.003
M5	14/03/25	08:02:17	1	1890	334	776.5	242	10.4	20.6	0	21	0	0	18.8	16.5	0	25	-7	985	-0.0031	-0.003
M5	14/03/25	08:02:18	1	1891	335	776.5	242	10.4	20.6	0	21	0	0	18.8	16.5	0	25	-6	986	-0.0031	-0.003
M5	14/03/25	08:02:19	1	1892	334	776.5	242	10.4	20.7	0	21	0	0	18.8	16.5	0	25	-7	987	-0.0031	-0.003
M5	14/03/25	08:02:20	1	1893	334	776.5	242	10.4	20.7	0	21	0	0	18.8	16.5	0	25	-7	988	-0.0031	-0.003
M5	14/03/25	08:02:21	1	1894	334	776.5	242	10.4	20.7	0	21	0	0	18.8	16.5	0	25	-7	989	-0.0031	-0.003
M5	14/03/25	08:02:22	1	1895	334	776.5	242	10.4	20.7	0	21	0	0	18.8	16.5	0	25	-6	990	-0.0031	-0.003
M5	14/03/25	08:02:23	1	1896	335	776.5	241	10.4	20.6	0	21	0	0	18.8	16.5	0	25	-6	991	-0.0031	-0.003
M5	14/03/25	08:02:24	1	1897	335	776.5	242	10.4	20.6	0	21	0	0	18.8	16.5	0	25	-6	992	-0.0031	-0.003
M5	14/03/25	08:02:25	1	1898	335	776.5	242	10.4	20.7	0	21	0	0	18.8	16.5	0	25	-6	993	-0.0031	-0.003
M5	14/03/25	08:02:26	1	1899	335	776.5	242	10.4	20.7	0	21	0	0	18.8	16.5	0	25	-6	994	-0.0031	-0.003
M5	14/03/25	08:02:27	1	1900	335	776.5	242	10.4	20.6	0	21	0	0	18.7	16.5	0	25	-6	995	-0.0031	-0.003
M5	14/03/25	08:02:28	1	1901	334	776.5	242	10.4	20.6	0	21	0	0	18.7	16.5	0	25	-6	996	-0.0031	-0.003
M5	14/03/25	08:02:29	1	1902	335	776.5	242	10.4	20.6	0	21	0	0	18.7	16.5	0	25	-6	997	-0.0031	-0.003
M5	14/03/25	08:02:30	1	1903	335	776.5	242	10.4	20.6	0	21	0	0	18.7	16.5	0	25	-6	998	-0.0031	-0.003
M5	14/03/25	08:02:31	1	1904	334	776.5	242	10.4	20.6	0	21	0	0	18.7	16.5	0	25	-6	999	-0.0031	-0.003
M5	14/03/25	08:02:32	1	1905	334	776.5	242	10.4	20.6	0	21	0	0	18.7	16.5	0	25	-6	1000	-0.0031	-0.003
M5	14/03/25	08:02:33	1	1906	334	776.5	242	10.4	20.6	0	21	0	0	18.7	16.5	0	25	-7	1001	-0.0031	-0.003
M5	14/03/25	08:02:34	1	1907	334	776.5	242	10.4	20.6	0	21	0	0	18.7	16.5	0	25	-7	1002	-0.0031	-0.003
M5	14/03/25	08:02:35	1	1908	334	776.5	242	10.4	20.6	0	21	0	0	18.7	16.5	0	25	-7	1003	-0.0031	-0.003
M5	14/03/25	08:02:36	1	1909	334	776.5	242	10.4	20.6	0	21	0	0	18.7	16.5	0	25	-6	1004	-0.0031	-0.003
M5	14/03/25	08:02:37	1	1910	335	776.5	242	10.4	20.6	0	21	0	0	18.7	16.6	0	25	-6	1005	-0.0031	-0.003
M5	14/03/25	08:02:38	1	1911	335	776.5	242	10.4	20.6	0	21	0	0	18.7	16.6	0	25	-6	1006	-0.0031	-0.003
M5	14/03/25	08:02:39	1	1912	335	776.5	242	10.4	20.6	0	21	0	0	18.7	16.6	0	25	-6	1007	-0.0031	-0.003
M5	14/03/25	08:02:40	1	1913	334	776.5	242	10.4	20.6	0	21	0	0	18.7	16.6	0	25	-7	1008	-0.0031	-0.003
M5	14/03/25	08:02:41	1	1914	334	776.5	242	10.4	20.6	0	21	0	0	18.7	16.6	0	25	-7	1009	-0.0031	-0.003
M5	14/03/25	08:02:42	1	1915	334	776.5	242	10.4	20.6	0	21	0	0	18.7	16.6	0	25	-7	1010	-0.0031	-0.003
M5	14/03/25	08:02:43	1	1916	334	776.5	242	10.4	20.6	0	21	0	0	18.7	16.6	0	25	-7	1011	-0.0031	-0.003
M5	14/03/25	08:02:44	1	1917	334	776.5	242	10.4	20.6	0	21	0	0	18.7	16.6	0	25	-7	1012	-0.0031	-0.003
M5	14/03/25	08:02:45	1	1918	334	776.5	242	10.4	20.6	0	21	0	0	18.7	16.6	0	25	-7	1013	-0.0031	-0.003
M5	14/03/25	08:02:46	1	1919	334	776.5	242	10.4	20.6	0	21	0	0	18.7	16.7	0	25	-7	1014	-0.0031	-0.003
M5	14/03/25	08:02:47	1	1920	334	776.5	242	10.4	20.6	0	21	0	0	18.7	16.7	0	25	-7	1015	-0.0031	-0.003
M5	14/03/25	08:02:48	1	1921	334	776.5	242	10.4	20.6	0	21	0	0	18.6	16.7	0	25	-6	1016	-0.0031	-0.003
M5	14/03/25	08:02:49	1	1922	335	776.5	242	10.4	20.6	0	21	0	0	18.6	16.7	0	25	-6	1017	-0.0031	-0.003
M5	14/03/25	08:02:50	1	1923	334	776.5	242	10.4	20.6	0	21	0	0	18.6	16.7	0	25	-7	1018	-0.0031	-0.003
M5	14/03/25	08:02:51	1	1924	335	776.5	242	10.4	20.6	0	21	0	0	18.6	16.7	0	25	-6	1019	-0.0031	-0.003
M5	14/03/25	08:02:52	1	1925	335	776.5	242	10.4	20.6	0	21	0	0	18.6	16.7	0	25	-6	1020	-0.0031	-0.003
M5	14/03/25	08:02:53	1	1926	334	776.5	242	10.4	20.6	0	21	0	0	18.6	16.7	0	25	-7	1021	-0.0031	-0.003
M5	14/03/25	08:02:54	1	1927	334	776.5	242	10.4	20.6	0	21	0	0	18.6	16.7	0	25	-7	1022	-0.0031	-0.003
M5	14/03/25	08:02:56	1	1928	334	776.5	242	10.5	20.6	0	21	0	0	18.6	16.7	0	25	-6	1023	-0.0031	-0.003
M5	14/03/25	08:02:57	1	1929	334	776.5	242	10.5	20.6	0	21	0	0	18.6	16.7	0	25	-7	1024	-0.0031	-0.003
M5	14/03/25	08:02:58	1	1930	334	776.5	242	10.5	20.6	0	21	0	0	18.6	16.7	0	25	-7	1025	-0.0031	-0.003
M5	14/03/25	08:02:59	1	1931	334	776.5	242	10.5	20.6	0	21	0	0	18.6	16.7	0	25	-7	1026	-0.0031	-0.003
M5	14/03/25	08:03:00	1	1932	334	776.5	242	10.5	20.6	0	21	0	0	18.6	16.7	0	25	-7	1027	-0.0031	-0.0029
M5	14/03/25	08:03:01	1	1933	334	776.5	242	10.5	20.6	0	21	0	0	18.6	16.7	0	25	-7	1028	-0.0031	-0.0029
M5	14/03/25	08:03:02	1	1934	334	776.5	242	10.5	20.6	0	21	0	0	18.6	16.7	0	25	-7	1029	-0.0031	-0.0029
M5	14/03/25	08:03:03	1	1935	334	776.5	242	10.5	20.6	0	21	0	0	18.6	16.7	0	25	-6	1030	-0.0031	-0.0029
M5	14/03/25	08:03:04	1	1936	335	776.5	242	10.5	20.6	0	21	0	0	18.6	16.7	0	25	-6	1031	-0.0031	-0.0029
M5	14/03/25	08:03:05	1	1937	335	776.5	242	10.5	20.6	0	21	0	0	18.6	16.7	0	25	-6	1032	-0.0031	-0.003
M5	14/03/25	08:03:06	1	1938	334	776.5	242	10.5	20.6	0	21	0	0	18.6	16.7	0	25	-7	1033	-0.0031	-0.0029
M5	14/03/25	08:03:07	1	1939	334	776.5	242	10.5	20.6	0	21	0	0	18.6	16.7	0	25	-6	1034	-0.0031	-0.0029
M5	14/03/25	08:03:08	1	1940	334	776.5	242	10.5	20.6	0	21	0	0	18.6	16.7	0	25	-7	1035	-0.0031	-0.003
M5	14/03/25	08:03:09	1	1941	334	776.5	242	10.5	20.6	0	21	0	0	18.6	16.7	0	25	-7	1036	-0.0031	-0.003
M5	14/03/25	08:03:10	1	1942	334	776.5	242	10.5	20.6	0	21	0	0	18.6	16.7	0	25	-7	1037	-0.0031	-0.0029
M5	14/03/25	08:03:11	1	1943	334	776.5	242	10.5	20.6	0	21	0	0	18.5	16.8	0	25	-7	1038	-0.0031	-0.0029
M5	14/03/25	08:03:12	1	1944	334	776.5	242	10.5	20.5	0	21	0	0	18.5	16.8	0	25	-7	1039	-0.0031	-0.0029
M5	14/03/25	08:03:13	1	1945	334	776.5	242	10.5	20.5	0	21	0	0	18.5	16.8	0	25	-7	1040	-0.0031	-0.0029
M5	14/03/25	08:03:14	1	1946	334	776.5	242	10.5	20.6	0	21	0	0	18.5	16.8	0	25	-7	1041	-0.0031	-0.0029
M5	14/03/25	08:03:15	1	1947	334	776.5	242	10.5	20.6	0	21	0	0	18.5	16.8	0	25	-6	1042	-0.0031	-0.0029
M5	14/03/25	08:03:16	1	1948	335	776.5	242	10.5	20.5	0	21	0	0	18.5	16.7	0	25	-6	1043	-0.0031	-0.0029
M5	14/03/25	08:03:17	1	1949	335	776.5	242	10.5	20.5	0	21	0	0	18.5	16.7	0	25	-6	1044	-0.0031	-0.003
M5	14/03/25	08:03:18	1	1950	335	776.5	241	10.5	20.5	0	21	0	0	18.5	16.7	0	25	-6	1045	-0.0031	-0.003
M5	14/03/25	08:03:19	1	1951	335	776.5	241	10.5	20.5	0	21	0	0	18.5	16.7	0	25	-6	1046	-0.0031	-0.003
M5	14/03/25	08:03:20	1	1952	335	776.5	241	10.5	20.5	0	21	0	0	18.5	16.8	0	25	-6	1047	-0.003	-0.003
M5	14/03/25	08:03:21	1	1953	335	776.5	242	10.5	20.5	0	21	0	0	18.5	16.8	0	25	-6	1048	-0.003	-0.003
M5	14/03/25	08:03:22	1	1954	335	776.5	241	10.5	20.5	0	21	0	0	18.5	16.8	0	25	-6	1049	-0.003	-0.003
M5	14/03/25	08:03:23	1	1955	335	776.5	241	10.5	20.5	0	21	0	0	18.5	16.8	0	25	-6	1050	-0.003	-0.003
M5	14/03/25	08:03:24	1	1956	335	776.5	241	10.5	20.5	0	21	0	0	18.5	16.8	0	25	-6	1051	-0.003	-0.003
M5	14/03/25	08:03:25	1	1957	335	776.5	242	10.5	20.5	0	21	0	0	18.5	16.8	0	25	-6	1052	-0.003	-0.0031
M5	14/03/25	08:03:26	1	1958	335	776.5	242	10.5	20.5	0	21	0	0	18.5	16.8	0	25	-6	1053	-0.003	-0.0031
M5	14/03/25	08:03:27	1	1959	334	776.5	241	10.5	20.5	0	21	0	0	18.5	16.8	0	25	-6	1054	-0.003	-0.0031
M5	14/03/25	08:03:28	1	1960	334	776.5	241	10.5	20.5	0	21	0	0	18.5	16.8	0	25	-6	1055	-0.003	-0.0031
M5	14/03/25	08:03:29	1	1961	335	776.5	242	10.5	20.5	0	21	0	0	18.5	16.8	0	25	-6	1056	-0.003	-0.0031
M5	14/03/25	08:03:30	1	1962	335	776.5	242	10.5	20.5	0	21	0	0	18.5	16.8	0	25	-6	1057	-0.003	-0.0031
M5	14/03/25	08:03:31	1	1963	334	776.5	241	10.5	20.5	0	21	0	0	18.5	16.9	0	25	-6	1058	-0.003	-0.0031
M5	14/03/25	08:03:32	1	1964	334	776.5	241	10.5	20.5	0	21	0	0	18.4	16.9	0	25	-6	1059	-0.003	-0.0031
M5	14/03/25	08:03:33	1	1965	335	776.5	241	10.5	20.5	0	21	0	0	18.4	16.9	0	25	-6	1060	-0.003	-0.0031
M5	14/03/25	08:03:34	1	1966	335	776.5	241	10.5	20.5	0	21	0	0	18.4	16.9	0	25	-6	1061	-0.003	-0.0031
M5	14/03/25	08:03:35	1	1967	335	776.5	241	10.5	20.5	0	21	0	0	18.4	16.9	0	25	-6	1062	-0.003	-0.0031
M5	14/03/25	08:03:36	1	1968	335	776.5	242	10.5	20.5	0	21	0	0	18.4	16.9	0	25	-6	1063	-0.003	-0.0031
M5	14/03/25	08:03:37	1	1969	335	776.5	242	10.5	20.5	0	21	0	0	18.4	16.9	0	25	-6	1064	-0.003	-0.0031
M5	14/03/25	08:03:38	1	1970	335	776.5	242	10.5	20.5	0	21	0	0	18.4	16.9	0	25	-6	1065	-0.003	-0.0032
M5	14/03/25	08:03:39	1	1971	335	776.5	241	10.5	20.5	0	21	0	0	18.4	16.9	0	25	-6	1066	-0.003	-0.0032
M5	14/03/25	08:03:40	1	1972	335	776.5	241	10.5	20.5	0	21	0	0	18.4	16.9	0	25	-6	1067	-0.003	-0.0032
M5	14/03/25	08:03:41	1	1973	335	776.5	241	10.5	20.5	0	21	0	0	18.4	16.9	0	25	-6	1068	-0.003	-0.0032
M5	14/03/25	08:03:42	1	1974	335	776.5	241	10.5	20.5	0	21	0	0	18.4	16.9	0	25	-6	1069	-0.003	-0.0032
M5	14/03/25	08:03:43	1	1975	335	776.5	241	10.5	20.5	0	21	0	0	18.4	16.9	0	25	-6	1070	-0.003	-0.0032
M5	14/03/25	08:03:44	1	1976	334	776.5	241	10.5	20.5	0	21	0	0	18.4	16.9	0	25	-6	1071	-0.003	-0.0032
M5	14/03/25	08:03:45	1	1977	335	776.5	241	10.5	20.5	0	21	0	0	18.4	16.9	0	25	-6	1072	-0.003	-0.0032
M5	14/03/25	08:03:46	1	1978	335	776.5	241	10.5	20.5	0	21	0	0	18.4	16.9	0	25	-6	1073	-0.003	-0.0032
M5	14/03/25	08:03:47	1	1979	335	776.5	241	10.5	20.5	0	21	0	0	18.4	17	0	25	-6	1074	-0.003	-0.0033
M5	14/03/25	08:03:48	1	1980	335	776.5	241	10.5	20.5	0	21	0	0	18.4	17	0	25	-6	1075	-0.003	-0.0033
M5	14/03/25	08:03:49	1	1981	335	776.5	241	10.5	20.5	0	21	0	0	18.4	17	0	25	-6	1076	-0.003	-0.0033
M5	14/03/25	08:03:50	1	1982	335	776.5	241	10.5	20.5	0	21	0	0	18.4	17	0	25	-6	1077	-0.003	-0.0033
M5	14/03/25	08:03:51	1	1983	335	776.5	242	10.5	20.5	0	21	0	0	18.4	17	0	25	-6	1078	-0.003	-0.0033
M5	14/03/25	08:03:52	1	1984	335	776.5	242	10.5	20.5	0	21	0	0	18.4	17	0	25	-6	1079	-0.003	-0.0033
M5	14/03/25	08:03:53	1	1985	335	776.5	242	10.5	20.5	0	21	0	0	18.4	17	0	25	-6	1080	-0.003	-0.0033
M5	14/03/25	08:03:54	1	1986	335	776.5	242	10.5	20.5	0	21	0	0	18.4	17	0	25	-6	1081	-0.003	-0.0033
M5	14/03/25	08:03:55	1	1987	335	776.5	242	10.5	20.5	0	21	0	0	18.4	17	0	25	-6	1082	-0.003	-0.0033
M5	14/03/25	08:03:56	1	1988	335	776.5	241	10.5	20.4	0	21	0	0	18.4	17	0	25	-6	1083	-0.003	-0.0033
M5	14/03/25	08:03:57	1	1989	335	776.5	241	10.5	20.4	0	21	0	0	18.4	17.1	0	25	-6	1084	-0.003	-0.0033
M5	14/03/25	08:03:58	1	1990	335	776.5	241	10.5	20.5	0	21	0	0	18.4	17.1	0	25	-6	1085	-0.003	-0.0033
M5	14/03/25	08:03:59	1	1991	335	776.5	241	10.5	20.5	0	21	0	0	18.3	17.1	0	25	-6	1086	-0.0029	-0.0034
M5	14/03/25	08:04:00	1	1992	334	776.5	241	10.5	20.4	0	21	0	0	18.3	17.1	0	25	-6	1087	-0.003	-0.0034
M5	14/03/25	08:04:01	1	1993	334	776.5	241	10.5	20.4	0	21	0	0	18.3	17.1	0	25	-7	1088	-0.003	-0.0034
M5	14/03/25	08:04:02	1	1994	335	776.5	241	10.5	20.4	0	21	0	0	18.3	17.1	0	25	-6	1089	-0.003	-0.0034
M5	14/03/25	08:04:03	1	1995	334	776.5	241	10.5	20.4	0	21	0	0	18.3	17.1	0	25	-6	1090	-0.003	-0.0034
M5	14/03/25	08:04:04	1	1996	334	776.5	241	10.5	20.5	0	21	0	0	18.3	17.1	0	25	-6	1091	-0.0029	-0.0034
M5	14/03/25	08:04:05	1	1997	334	776.5	241	10.5	20.5	0	21	0	0	18.3	17.1	0	25	-6	1092	-0.0029	-0.0034
M5	14/03/25	08:04:06	1	1998	335	776.5	241	10.6	20.5	0	21	0	0	18.3	17.1	0	25	-6	1093	-0.0029	-0.0034
M5	14/03/25	08:04:07	1	1999	335	776.5	241	10.6	20.5	0	21	0	0	18.3	17.1	0	25	-6	1094	-0.0029	-0.0034
M5	14/03/25	08:04:08	1	2000	335	776.5	241	10.5	20.4	0	21	0	0	18.3	17.2	0	25	-6	1095	-0.0029	-0.0034
M5	14/03/25	08:04:10	1	2001	334	776.5	241	10.5	20.4	0	21	0	0	18.3	17.2	0	25	-6	1096	-0.0029	-0.0034
M5	14/03/25	08:04:11	1	2002	335	776.5	241	10.5	20.4	0	21	0	0	18.3	17.2	0	25	-6	1097	-0.0029	-0.0034
M5	14/03/25	08:04:12	1	2003	335	776.5	241	10.5	20.4	0	21	0	0	18.3	17.2	0	25	-6	1098	-0.0029	-0.0034
M5	14/03/25	08:04:13	1	2004	334	776.5	241	10.6	20.4	0	21	0	0	18.3	17.2	0	25	-6	1099	-0.0029	-0.0034
M5	14/03/25	08:04:14	1	2005	334	776.5	241	10.6	20.4	0	21	0	0	18.3	17.2	0	25	-7	1100	-0.0029	-0.0034
M5	14/03/25	08:04:15	1	2006	334	776.5	241	10.6	20.4	0	21	0	0	18.3	17.2	0	25	-6	1101	-0.0029	-0.0034
M5	14/03/25	08:04:16	1	2007	335	776.5	241	10.6	20.4	0	21	0	0	18.3	17.2	0	25	-6	1102	-0.0029	-0.0034
M5	14/03/25	08:04:17	1	2008	335	776.5	241	10.6	20.4	0	21	0	0	18.3	17.2	0	25	-6	1103	-0.0029	-0.0034
M5	14/03/25	08:04:18	1	2009	334	776.5	241	10.6	20.4	0	21	0	0	18.3	17.2	0	25	-6	1104	-0.0029	-0.0034
M5	14/03/25	08:04:19	1	2010	334	776.5	241	10.6	20.4	0	21	0	0	18.3	17.2	0	25	-6	1105	-0.0029	-0.0034
M5	14/03/25	08:04:20	1	2011	334	776.5	241	10.6	20.4	0	21	0	0	18.3	17.2	0	25	-6	1106	-0.0029	-0.0034
M5	14/03/25	08:04:21	1	2012	334	776.5	241	10.6	20.4	0	21	0	0	18.3	17.2	0	25	-7	1107	-0.0029	-0.0034
M5	14/03/25	08:04:22	1	2013	334	776.5	241	10.6	20.4	0	21	0	0	18.3	17.2	0	25	-7	1108	-0.0029	-0.0034
M5	14/03/25	08:04:23	1	2014	334	776.5	241	10.6	20.4	0	21	0	0	18.3	17.2	0	25	-7	1109	-0.0029	-0.0034
M5	14/03/25	08:04:24	1	2015	334	776.5	241	10.6	20.4	0	21	0	0	18.3	17.2	0	25	-7	1110	-0.0029	-0.0034
M5	14/03/25	08:04:25	1	2016	334	776.5	242	10.6	20.4	0	21	0	0	18.3	17.2	0	25	-7	1111	-0.0029	-0.0034
M5	14/03/25	08:04:26	1	2017	334	776.5	241	10.6	20.4	0	21	0	0	18.2	17.2	0	25	-7	1112	-0.0029	-0.0034
M5	14/03/25	08:04:27	1	2018	334	776.5	242	10.6	20.4	0	21	0	0	18.2	17.2	0	25	-7	1113	-0.0029	-0.0034
M5	14/03/25	08:04:28	1	2019	335	776.5	241	10.6	20.4	0	21	0	0	18.2	17.2	0	25	-6	1114	-0.0029	-0.0034
M5	14/03/25	08:04:29	1	2020	335	776.6	241	10.6	20.4	0	21	0	0	18.2	17.3	0	25	-6	1115	-0.0029	-0.0034
M5	14/03/25	08:04:30	1	2021	335	776.5	241	10.6	20.4	0	21	0	0	18.2	17.3	0	25	-6	1116	-0.0029	-0.0034
M5	14/03/25	08:04:31	1	2022	335	776.5	241	10.6	20.4	0	21	0	0	18.2	17.3	0	25	-6	1117	-0.0029	-0.0034
M5	14/03/25	08:04:32	1	2023	335	776.5	241	10.6	20.4	0	21	0	0	18.2	17.3	0	25	-6	1118	-0.0029	-0.0034
M5	14/03/25	08:04:33	1	2024	335	776.5	241	10.6	20.4	0	21	0	0	18.2	17.3	0	25	-6	1119	-0.0029	-0.0034
M5	14/03/25	08:04:34	1	2025	335	776.6	241	10.6	20.4	0	21	0	0	18.2	17.4	0	25	-6	1120	-0.0029	-0.0034
M5	14/03/25	08:04:35	1	2026	335	776.6	241	10.6	20.4	0	21	0	0	18.2	17.4	0	25	-6	1121	-0.0029	-0.0035
M5	14/03/25	08:04:36	1	2027	335	776.5	241	10.6	20.4	0	21	0	0	18.2	17.4	0	25	-6	1122	-0.0029	-0.0035
M5	14/03/25	08:04:37	1	2028	335	776.5	241	10.6	20.4	0	21	0	0	18.2	17.4	0	25	-6	1123	-0.0029	-0.0035
M5	14/03/25	08:04:38	1	2029	335	776.5	241	10.6	20.4	0	21	0	0	18.2	17.4	0	25	-6	1124	-0.0029	-0.0035
M5	14/03/25	08:04:39	1	2030	335	776.5	241	10.6	20.4	0	21	0	0	18.2	17.4	0	25	-6	1125	-0.0029	-0.0035
M5	14/03/25	08:04:40	1	2031	335	776.5	241	10.6	20.4	0	21	0	0	18.2	17.4	0	25	-6	1126	-0.0029	-0.0035
M5	14/03/25	08:04:41	1	2032	335	776.5	241	10.6	20.4	0	21	0	0	18.2	17.5	0	25	-6	1127	-0.0029	-0.0035
M5	14/03/25	08:04:42	1	2033	335	776.5	241	10.6	20.4	0	21	0	0	18.2	17.5	0	25	-6	1128	-0.0029	-0.0035
M5	14/03/25	08:04:43	1	2034	335	776.5	241	10.6	20.4	0	21	0	0	18.2	17.5	0	25	-6	1129	-0.0029	-0.0035
M5	14/03/25	08:04:44	1	2035	335	776.5	241	10.6	20.4	0	21	0	0	18.2	17.5	0	25	-6	1130	-0.0029	-0.0035
M5	14/03/25	08:04:45	1	2036	335	776.5	241	10.6	20.3	0	21	0	0	18.2	17.5	0	25	-6	1131	-0.0029	-0.0035
M5	14/03/25	08:04:46	1	2037	335	776.5	241	10.6	20.3	0	21	0	0	18.2	17.5	0	25	-6	1132	-0.0029	-0.0035
M5	14/03/25	08:04:47	1	2038	335	776.6	241	10.6	20.4	0	21	0	0	18.2	17.5	0	25	-6	1133	-0.0028	-0.0035
M5	14/03/25	08:04:48	1	2039	334	776.6	241	10.6	20.4	0	21	0	0	18.2	17.5	0	25	-6	1134	-0.0028	-0.0035
M5	14/03/25	08:04:49	1	2040	334	776.6	241	10.6	20.4	0	21	0	0	18.2	17.5	0	25	-7	1135	-0.0028	-0.0035
M5	14/03/25	08:04:50	1	2041	334	776.6	241	10.6	20.4	0	21	0	0	18.2	17.5	0	25	-6	1136	-0.0028	-0.0035
M5	14/03/25	08:04:51	1	2042	334	776.5	241	10.6	20.4	0	21	0	0	18.2	17.5	0	25	-6	1137	-0.0028	-0.0035
M5	14/03/25	08:04:52	1	2043	334	776.5	241	10.6	20.4	0	21	0	0	18.2	17.6	0	25	-6	1138	-0.0028	-0.0035
M5	14/03/25	08:04:53	1	2044	334	776.5	241	10.7	20.4	0	21	0	0	18.2	17.6	0	25	-6	1139	-0.0028	-0.0035
M5	14/03/25	08:04:54	1	2045	334	776.5	241	10.7	20.4	0	21	0	0	18.2	17.6	0	25	-6	1140	-0.0028	-0.0035
M5	14/03/25	08:04:55	1	2046	334	776.6	241	10.7	20.4	0	21	0	0	18.2	17.6	0	25	-6	1141	-0.0028	-0.0035
M5	14/03/25	08:04:56	1	2047	334	776.6	241	10.7	20.4	0	21	0	0	18.2	17.7	0	25	-6	1142	-0.0028	-0.0035
M5	14/03/25	08:04:57	1	2048	334	776.5	241	10.7	20.4	0	21	0	0	18.2	17.7	0	25	-6	1143	-0.0028	-0.0035
M5	14/03/25	08:04:58	1	2049	334	776.6	241	10.7	20.4	0	21	0	0	0	17.7	0	25	-6	1144	-0.0028	-0.0035
M5	14/03/25	08:04:59	1	2050	334	776.6	241	10.7	20.3	0	21	0	0	0	17.7	0	25	-6	1145	-0.0028	-0.0036
M5	14/03/25	08:05:00	1	2051	334	776.6	241	10.7	20.3	0	21	0	0	0	17.7	0	25	-6	1146	-0.0028	-0.0036
M5	14/03/25	08:05:01	1	2052	334	776.6	241	10.7	20.3	0	21	0	0	0	17.7	0	25	-6	1147	-0.0028	-0.0036
M5	14/03/25	08:05:02	1	2053	334	776.6	241	10.7	20.3	0	21	0	0	0	17.7	0	25	-6	1148	-0.0028	-0.0036
M5	14/03/25	08:05:03	1	2054	335	776.5	241	10.7	20.3	0	21	0	0	0	17.7	0	25	-6	1149	-0.0028	-0.0036
M5	14/03/25	08:05:04	1	2055	335	776.5	242	10.7	20.3	0	21	0	0	0	17.7	0	25	-6	1150	-0.0028	-0.0036
M5	14/03/25	08:05:05	1	2056	335	776.5	241	10.7	20.3	0	21	0	0	0	17.8	0	25	-6	1151	-0.0028	-0.0036
M5	14/03/25	08:05:06	1	2057	335	776.5	241	10.7	20.3	0	21	0	0	0	17.8	0	25	-6	1152	-0.0028	-0.0036
M5	14/03/25	08:05:07	1	2058	334	776.6	242	10.7	20.3	0	21	0	0	0	17.7	0	25	-7	1153	-0.0028	-0.0036
M5	14/03/25	08:05:08	1	2059	334	776.6	242	10.7	20.3	0	21	0	0	0	17.7	0	25	-7	1154	-0.0028	-0.0036
M5	14/03/25	08:05:09	1	2060	334	776.6	242	10.7	20.3	0	21	0	0	18.1	17.7	0	25	-7	1155	-0.0028	-0.0036
M5	14/03/25	08:05:10	1	2061	334	776.5	241	10.7	20.3	0	21	0	0	18.1	17.7	0	25	-6	1156	-0.0028	-0.0036
M5	14/03/25	08:05:11	1	2062	334	776.6	241	10.7	20.3	0	21	0	0	18.1	17.7	0	25	-6	1157	-0.0028	-0.0036
M5	14/03/25	08:05:12	1	2063	335	776.5	241	10.7	20.3	0	21	0	0	18.1	17.7	0	25	-6	1158	-0.0028	-0.0036
M5	14/03/25	08:05:13	1	2064	335	776.6	241	10.7	20.4	0	21	0	0	18.1	17.7	0	25	-6	1159	-0.0028	-0.0036
M5	14/03/25	08:05:14	1	2065	335	776.6	241	10.7	20.4	0	21	0	0	18.1	17.7	0	25	-6	1160	-0.0028	-0.0036
M5	14/03/25	08:05:15	1	2066	335	776.6	241	10.7	20.3	0	21	0	0	18.1	17.8	0	25	-6	1161	-0.0028	-0.0036
M5	14/03/25	08:05:16	1	2067	335	776.5	241	10.7	20.3	0	21	0	0	18.1	17.8	0	25	-6	1162	-0.0028	-0.0036
M5	14/03/25	08:05:17	1	2068	335	776.5	241	10.7	20.3	0	21	0	0	18.1	17.8	0	25	-6	1163	-0.0028	-0.0037
M5	14/03/25	08:05:18	1	2069	335	776.5	241	10.7	20.3	0	21	0	0	18.1	17.8	0	25	-6	1164	-0.0028	-0.0037
M5	14/03/25	08:05:19	1	2070	335	776.6	241	10.7	20.3	0	21	0	0	18.1	17.8	0	25	-6	1165	-0.0028	-0.0037
M5	14/03/25	08:05:20	1	2071	334	776.5	241	10.7	20.3	0	21	0	0	18.1	17.8	0	25	-6	1166	-0.0028	-0.0037
M5	14/03/25	08:05:21	1	2072	334	776.6	241	10.7	20.3	0	21	0	0	18.1	17.9	0	25	-6	1167	-0.0028	-0.0037
M5	14/03/25	08:05:22	1	2073	334	776.5	241	10.7	20.3	0	21	0	0	18.1	17.9	0	25	-6	1168	-0.0028	-0.0037
M5	14/03/25	08:05:24	1	2074	335	776.6	241	10.7	20.3	0	21	0	0	18.1	17.9	0	25	-6	1169	-0.0028	-0.0037
M5	14/03/25	08:05:25	1	2075	334	776.6	241	10.7	20.3	0	21	0	0	18.1	17.9	0	25	-7	1170	-0.0028	-0.0037
M5	14/03/25	08:05:26	1	2076	334	776.6	241	10.7	20.3	0	21	0	0	18.1	17.9	0	25	-7	1171	-0.0028	-0.0037
M5	14/03/25	08:05:27	1	2077	334	776.5	241	10.7	20.3	0	21	0	0	18.1	17.9	0	25	-7	1172	-0.0028	-0.0037
M5	14/03/25	08:05:28	1	2078	334	776.6	241	10.7	20.3	0	21	0	0	18.1	17.9	0	25	-7	1173	-0.0028	-0.0037
M5	14/03/25	08:05:29	1	2079	334	776.6	241	10.7	20.3	0	21	0	0	18.1	17.9	0	25	-7	1174	-0.0028	-0.0037
M5	14/03/25	08:05:30	1	2080	334	776.6	241	10.7	20.3	0	21	0	0	18.1	17.9	0	25	-6	1175	-0.0028	-0.0037
M5	14/03/25	08:05:31	1	2081	335	776.5	241	10.7	20.3	0	21	0	0	18.1	17.9	0	25	-6	1176	-0.0028	-0.0037
M5	14/03/25	08:05:32	1	2082	335	776.5	241	10.7	20.3	0	21	0	0	18.1	17.9	0	25	-6	1177	-0.0027	-0.0037
M5	14/03/25	08:05:33	1	2083	335	776.5	241	10.7	20.3	0	21	0	0	18.1	17.9	0	25	-6	1178	-0.0027	-0.0037
M5	14/03/25	08:05:34	1	2084	335	776.5	241	10.7	20.3	0	21	0	0	18.1	17.9	0	25	-6	1179	-0.0027	-0.0037
M5	14/03/25	08:05:35	1	2085	334	776.5	241	10.7	20.3	0	21	0	0	18.1	17.9	0	25	-6	1180	-0.0027	-0.0037
M5	14/03/25	08:05:36	1	2086	334	776.6	242	10.7	20.3	0	21	0	0	18	17.9	0	25	-6	1181	-0.0027	-0.0037
M5	14/03/25	08:05:37	1	2087	334	776.5	242	10.7	20.3	0	21	0	0	18	17.8	0	25	-6	1182	-0.0027	-0.0037
M5	14/03/25	08:05:38	1	2088	334	776.5	241	10.7	20.3	0	21	0	0	18	17.9	0	25	-7	1183	-0.0027	-0.0037
M5	14/03/25	08:05:39	1	2089	334	776.6	241	10.7	20.3	0	21	0	0	18	17.9	0	25	-7	1184	-0.0027	-0.0037
M5	14/03/25	08:05:40	1	2090	334	776.5	241	10.7	20.3	0	21	0	0	18	17.9	0	25	-7	1185	-0.0027	-0.0037
M5	14/03/25	08:05:41	1	2091	333	776.5	241	10.7	20.3	0	21	0	0	18	17.9	0	25	-7	1186	-0.0028	-0.0037
M5	14/03/25	08:05:42	1	2092	334	776.5	241	10.7	20.3	0	21	0	0	18	17.9	0	25	-7	1187	-0.0028	-0.0037
M5	14/03/25	08:05:43	1	2093	334	776.6	241	10.7	20.3	0	21	0	0	18	17.9	0	25	-7	1188	-0.0028	-0.0037
M5	14/03/25	08:05:44	1	2094	334	776.5	242	10.7	20.3	0	21	0	0	18	17.9	0	25	-7	1189	-0.0028	-0.0037
M5	14/03/25	08:05:45	1	2095	334	776.6	242	10.7	20.3	0	21	0	0	18	17.9	0	25	-7	1190	-0.0028	-0.0037
M5	14/03/25	08:05:46	1	2096	334	776.5	241	10.6	20.3	0	21	0	0	18	17.9	0	25	-6	1191	-0.0028	-0.0037
M5	14/03/25	08:05:47	1	2097	335	776.6	242	10.6	20.3	0	21	0	0	18	17.9	0	25	-6	1192	-0.0028	-0.0037
M5	14/03/25	08:05:48	1	2098	335	776.6	242	10.6	20.3	0	21	0	0	18	17.9	0	25	-6	1193	-0.0028	-0.0037
M5	14/03/25	08:05:49	1	2099	334	776.6	242	10.6	20.3	0	21	0	0	18	17.9	0	25	-7	1194	-0.0028	-0.0037
M5	14/03/25	08:05:50	1	2100	333	776.6	242	10.7	20.3	0	21	0	0	18	17.9	0	25	-7	1195	-0.0028	-0.0037
M5	14/03/25	08:05:51	1	2101	333	776.6	242	10.7	20.3	0	21	0	0	18	17.9	0	25	-7	1196	-0.0028	-0.0037
M5	14/03/25	08:05:52	1	2102	334	776.6	241	10.7	20.3	0	21	0	0	18	18	0	25	-7	1197	-0.0028	-0.0037
M5	14/03/25	08:05:53	1	2103	334	776.6	241	10.7	20.3	0	21	0	0	18	18	0	25	-7	1198	-0.0028	-0.0037
M5	14/03/25	08:05:54	1	2104	334	776.6	241	10.6	20.3	0	21	0	0	18	18	0	25	-7	1199	-0.0028	-0.0037
M5	14/03/25	08:05:55	1	2105	334	776.6	242	10.6	20.3	0	21	0	0	18	18	0	25	-6	1200	-0.0028	-0.0037
M5	14/03/25	08:05:56	1	2106	335	776.6	242	10.6	20.3	0	21	0	0	18	18	0	25	-6	1201	-0.0028	-0.0037
M5	14/03/25	08:05:57	1	2107	334	776.5	242	10.6	20.3	0	21	0	0	18	18	0	25	-6	1202	-0.0028	-0.0037
M5	14/03/25	08:05:58	1	2108	334	776.6	241	10.6	20.3	0	21	0	0	18	18.1	0	25	-6	1203	-0.0027	-0.0037
M5	14/03/25	08:05:59	1	2109	334	776.6	241	10.6	20.3	0	21	0	0	18	18.1	0	25	-7	1204	-0.0027	-0.0037
M5	14/03/25	08:06:00	1	2110	334	776.6	241	10.7	20.3	0	21	0	0	18	18	0	25	-7	1205	-0.0027	-0.0037
M5	14/03/25	08:06:01	1	2111	334	776.6	241	10.7	20.3	0	21	0	0	18	18.1	0	25	-6	1206	-0.0027	-0.0037
M5	14/03/25	08:06:02	1	2112	334	776.6	241	10.7	20.3	0	21	0	0	18	18.1	0	25	-6	1207	-0.0027	-0.0037
M5	14/03/25	08:06:03	1	2113	334	776.6	241	10.7	20.3	0	21	0	0	18	18	0	25	-6	1208	-0.0027	-0.0037
M5	14/03/25	08:06:04	1	2114	334	776.6	241	10.7	20.3	0	21	0	0	18	18.1	0	25	-6	1209	-0.0027	-0.0037
M5	14/03/25	08:06:05	1	2115	335	776.6	242	10.7	20.3	0	21	0	0	18	18.1	0	25	-6	1210	-0.0027	-0.0037
M5	14/03/25	08:06:06	1	2116	335	776.6	242	10.7	20.2	0	21	0	0	18	18.1	0	25	-6	1211	-0.0027	-0.0037
M5	14/03/25	08:06:07	1	2117	335	776.6	242	10.7	20.2	0	21	0	0	18	18.1	0	25	-6	1212	-0.0027	-0.0037
M5	14/03/25	08:06:08	1	2118	335	776.6	242	10.7	20.2	0	21	0	0	18	18.1	0	25	-6	1213	-0.0027	-0.0038
M5	14/03/25	08:06:09	1	2119	334	776.6	242	10.7	20.2	0	21	0	0	18	18.1	0	25	-6	1214	-0.0027	-0.0038
M5	14/03/25	08:06:10	1	2120	334	776.6	242	10.7	20.2	0	21	0	0	18	18.1	0	25	-7	1215	-0.0027	-0.0037
M5	14/03/25	08:06:11	1	2121	334	776.6	242	10.7	20.2	0	21	0	0	18	18.1	0	25	-7	1216	-0.0027	-0.0037
M5	14/03/25	08:06:12	1	2122	334	776.6	242	10.7	20.2	0	21	0	0	18	18.1	0	25	-7	1217	-0.0027	-0.0037
M5	14/03/25	08:06:13	1	2123	334	776.6	242	10.7	20.2	0	21	0	0	18	18.1	0	25	-7	1218	-0.0027	-0.0037
M5	14/03/25	08:06:14	1	2124	334	776.6	242	10.7	20.2	0	21	0	0	0	18.1	0	25	-7	1219	-0.0027	-0.0037
M5	14/03/25	08:06:15	1	2125	334	776.6	241	10.7	20.2	0	21	0	0	0	18.2	0	25	-7	1220	-0.0027	-0.0037
M5	14/03/25	08:06:16	1	2126	334	776.6	241	10.7	20.2	0	21	0	0	0	18.2	0	25	-7	1221	-0.0027	-0.0037
M5	14/03/25	08:06:17	1	2127	334	776.6	241	10.7	20.2	0	21	0	0	0	18.2	0	25	-6	1222	-0.0027	-0.0037
M5	14/03/25	08:06:18	1	2128	334	776.6	241	10.7	20.2	0	21	0	0	0	18.2	0	25	-7	1223	-0.0027	-0.0037
M5	14/03/25	08:06:19	1	2129	334	776.6	241	10.7	20.2	0	21	0	0	18	18.2	0	25	-7	1224	-0.0027	-0.0037
M5	14/03/25	08:06:20	1	2130	334	776.6	242	10.7	20.2	0	21	0	0	18	18.2	0	25	-7	1225	-0.0027	-0.0037
M5	14/03/25	08:06:21	1	2131	334	776.6	242	10.7	20.2	0	21	0	0	18	18.1	0	25	-7	1226	-0.0027	-0.0037
M5	14/03/25	08:06:22	1	2132	334	776.6	242	10.7	20.2	0	21	0	0	18	18.2	0	25	-7	1227	-0.0027	-0.0037
M5	14/03/25	08:06:23	1	2133	334	776.6	241	10.7	20.2	0	21	0	0	18	18.2	0	25	-7	1228	-0.0027	-0.0037
M5	14/03/25	08:06:24	1	2134	334	776.6	241	10.7	20.2	0	21	0	0	18	18.2	0	25	-7	1229	-0.0027	-0.0037
M5	14/03/25	08:06:25	1	2135	334	776.6	241	10.7	20.2	0	21	0	0	18	18.2	0	25	-6	1230	-0.0027	-0.0037
M5	14/03/25	08:06:26	1	2136	334	776.6	241	10.7	20.2	0	21	0	0	18	18.2	0	25	-6	1231	-0.0027	-0.0037
M5	14/03/25	08:06:27	1	2137	335	776.6	241	10.7	20.2	0	21	0	0	18	18.2	0	25	-6	1232	-0.0027	-0.0037
M5	14/03/25	08:06:28	1	2138	335	776.6	241	10.8	20.2	0	21	0	0	18	18.2	0	25	-6	1233	-0.0027	-0.0037
M5	14/03/25	08:06:29	1	2139	335	776.6	241	10.8	20.2	0	21	0	0	18	18.2	0	25	-6	1234	-0.0027	-0.0038
M5	14/03/25	08:06:30	1	2140	335	776.5	241	10.8	20.2	0	21	0	0	18	18.2	0	25	-6	1235	-0.0027	-0.0038
M5	14/03/25	08:06:31	1	2141	335	776.5	241	10.8	20.2	0	21	0	0	18	18.2	0	25	-6	1236	-0.0027	-0.0038
M5	14/03/25	08:06:32	1	2142	335	776.5	241	10.8	20.2	0	21	0	0	18	18.2	0	25	-6	1237	-0.0027	-0.0038
M5	14/03/25	08:06:33	1	2143	334	776.6	241	10.8	20.2	0	21	0	0	18	18.3	0	25	-7	1238	-0.0027	-0.0038
M5	14/03/25	08:06:34	1	2144	334	776.5	242	10.8	20.2	0	21	0	0	18	18.3	0	25	-7	1239	-0.0027	-0.0038
M5	14/03/25	08:06:35	1	2145	334	776.6	242	10.8	20.2	0	21	0	0	17.9	18.3	0	25	-7	1240	-0.0027	-0.0038
M5	14/03/25	08:06:36	1	2146	334	776.5	241	10.8	20.2	0	21	0	0	17.9	18.3	0	25	-6	1241	-0.0027	-0.0038
M5	14/03/25	08:06:38	1	2147	334	776.6	241	10.8	20.2	0	21	0	0	17.9	18.3	0	25	-7	1242	-0.0027	-0.0038
M5	14/03/25	08:06:39	1	2148	334	776.6	242	10.8	20.2	0	21	0	0	17.9	18.3	0	25	-7	1243	-0.0027	-0.0038
M5	14/03/25	08:06:40	1	2149	334	776.6	242	10.8	20.2	0	21	0	0	17.9	18.3	0	25	-7	1244	-0.0027	-0.0038
M5	14/03/25	08:06:41	1	2150	334	776.6	242	10.8	20.2	0	21	0	0	17.9	18.3	0	25	-7	1245	-0.0027	-0.0038
M5	14/03/25	08:06:42	1	2151	334	776.6	241	10.8	20.2	0	21	0	0	17.9	18.3	0	25	-7	1246	-0.0026	-0.0038
M5	14/03/25	08:06:43	1	2152	334	776.6	241	10.8	20.2	0	21	0	0	17.9	18.3	0	25	-7	1247	-0.0026	-0.0038
M5	14/03/25	08:06:44	1	2153	334	776.6	241	10.8	20.2	0	21	0	0	17.9	18.3	0	25	-7	1248	-0.0026	-0.0038
M5	14/03/25	08:06:45	1	2154	334	776.6	241	10.8	20.2	0	21	0	0	17.9	18.3	0	25	-7	1249	-0.0027	-0.0038
M5	14/03/25	08:06:46	1	2155	334	776.6	241	10.8	20.2	0	21	0	0	17.9	18.3	0	25	-7	1250	-0.0027	-0.0038
M5	14/03/25	08:06:47	1	2156	334	776.6	241	10.7	20.2	0	21	0	0	17.9	18.2	0	25	-7	1251	-0.0027	-0.0038
M5	14/03/25	08:06:48	1	2157	334	776.6	241	10.7	20.2	0	21	0	0	17.9	18.3	0	25	-7	1252	-0.0027	-0.0038
M5	14/03/25	08:06:49	1	2158	334	776.5	241	10.7	20.2	0	21	0	0	17.9	18.3	0	25	-6	1253	-0.0027	-0.0038
M5	14/03/25	08:06:50	1	2159	335	776.6	241	10.7	20.2	0	21	0	0	17.9	18.3	0	25	-6	1254	-0.0027	-0.0038
M5	14/03/25	08:06:51	1	2160	335	776.6	241	10.7	20.2	0	21	0	0	17.9	18.3	0	25	-6	1255	-0.0027	-0.0038
M5	14/03/25	08:06:52	1	2161	334	776.6	241	10.7	20.2	0	21	0	0	17.9	18.2	0	25	-7	1256	-0.0027	-0.0038
M5	14/03/25	08:06:53	1	2162	334	776.6	241	10.7	20.2	0	21	0	0	17.9	18.2	0	25	-7	1257	-0.0027	-0.0038
M5	14/03/25	08:06:54	1	2163	334	776.6	241	10.7	20.2	0	21	0	0	17.9	18.2	0	25	-7	1258	-0.0027	-0.0038
M5	14/03/25	08:06:55	1	2164	334	776.6	241	10.7	20.2	0	21	0	0	17.9	18.2	0	25	-7	1259	-0.0027	-0.0038
M5	14/03/25	08:06:56	1	2165	334	776.6	241	10.7	20.2	0	21	0	0	17.9	18.2	0	25	-7	1260	-0.0027	-0.0038
M5	14/03/25	08:06:57	1	2166	334	776.6	241	10.7	20.2	0	21	0	0	17.9	18.2	0	25	-7	1261	-0.0027	-0.0038
M5	14/03/25	08:06:58	1	2167	335	776.6	241	10.7	20.2	0	21	0	0	17.9	18.2	0	25	-6	1262	-0.0027	-0.0038
M5	14/03/25	08:06:59	1	2168	335	776.6	241	10.6	20.1	0	21	0	0	17.9	18.2	0	25	-6	1263	-0.0027	-0.0039
M5	14/03/25	08:07:00	1	2169	335	776.6	241	10.6	20.1	0	21	0	0	17.9	18.2	0	25	-6	1264	-0.0027	-0.0039
M5	14/03/25	08:07:01	1	2170	334	776.6	241	10.6	20.1	0	21	0	0	17.9	18.3	0	25	-7	1265	-0.0027	-0.0039
M5	14/03/25	08:07:02	1	2171	334	776.6	241	10.6	20.1	0	21	0	0	17.9	18.3	0	25	-6	1266	-0.0027	-0.0039
M5	14/03/25	08:07:03	1	2172	335	776.6	241	10.6	20.1	0	21	0	0	17.9	18.3	0	25	-6	1267	-0.0027	-0.0039
M5	14/03/25	08:07:04	1	2173	334	776.6	241	10.6	20.1	0	21	0	0	17.9	18.3	0	25	-6	1268	-0.0027	-0.0039
M5	14/03/25	08:07:05	1	2174	334	776.6	241	10.7	20.1	0	21	0	0	17.9	18.3	0	25	-7	1269	-0.0026	-0.0039
M5	14/03/25	08:07:06	1	2175	334	776.6	241	10.7	20.1	0	21	0	0	17.9	18.4	0	25	-7	1270	-0.0026	-0.0039
M5	14/03/25	08:07:07	1	2176	334	776.6	241	10.7	20.1	0	21	0	0	17.9	18.4	0	25	-7	1271	-0.0026	-0.0039
M5	14/03/25	08:07:08	1	2177	334	776.6	241	10.7	20.1	0	21	0	0	17.9	18.4	0	25	-7	1272	-0.0026	-0.0039
M5	14/03/25	08:07:09	1	2178	334	776.6	241	10.7	20.1	0	21	0	0	17.9	18.4	0	25	-7	1273	-0.0026	-0.0039
M5	14/03/25	08:07:10	1	2179	334	776.6	241	10.7	20.1	0	21	0	0	17.9	18.4	0	25	-7	1274	-0.0026	-0.0039
M5	14/03/25	08:07:11	1	2180	334	776.6	241	10.7	20.1	0	21	0	0	17.9	18.4	0	25	-7	1275	-0.0026	-0.0039
M5	14/03/25	08:07:12	1	2181	333	776.6	241	10.7	20.1	0	21	0	0	17.9	18.4	0	25	-7	1276	-0.0026	-0.0038
M5	14/03/25	08:07:13	1	2182	333	776.6	241	10.7	20.1	0	21	0	0	17.9	18.4	0	25	-8	1277	-0.0026	-0.0038
M5	14/03/25	08:07:14	1	2183	333	776.6	241	10.7	20.1	0	21	0	0	17.9	18.4	0	25	-8	1278	-0.0026	-0.0038
M5	14/03/25	08:07:15	1	2184	333	776.6	241	10.7	20.1	0	21	0	0	17.9	18.4	0	25	-8	1279	-0.0026	-0.0038
M5	14/03/25	08:07:16	1	2185	333	776.6	241	10.7	20.1	0	21	0	0	17.9	18.4	0	25	-8	1280	-0.0026	-0.0038
M5	14/03/25	08:07:17	1	2186	333	776.6	241	10.8	20.1	0	21	0	0	17.9	18.4	0	25	-7	1281	-0.0026	-0.0038
M5	14/03/25	08:07:18	1	2187	333	776.6	241	10.8	20.1	0	21	0	0	17.9	18.4	0	25	-7	1282	-0.0026	-0.0038
M5	14/03/25	08:07:19	1	2188	334	776.6	241	10.8	20.1	0	21	0	0	17.9	18.4	0	25	-7	1283	-0.0026	-0.0038
M5	14/03/25	08:07:20	1	2189	334	776.6	241	10.8	20.1	0	21	0	0	17.9	18.4	0	25	-7	1284	-0.0026	-0.0038
M5	14/03/25	08:07:21	1	2190	333	776.6	241	10.8	20.1	0	21	0	0	17.9	18.4	0	25	-7	1285	-0.0026	-0.0038
M5	14/03/25	08:07:22	1	2191	334	776.6	241	10.8	20.1	0	21	0	0	17.9	18.5	0	25	-7	1286	-0.0026	-0.0038
M5	14/03/25	08:07:23	1	2192	334	776.6	241	10.8	20.1	0	21	0	0	17.9	18.4	0	25	-7	1287	-0.0026	-0.0038
M5	14/03/25	08:07:24	1	2193	334	776.6	241	10.8	20.1	0	21	0	0	17.8	18.4	0	25	-7	1288	-0.0026	-0.0038
M5	14/03/25	08:07:25	1	2194	334	776.6	241	10.8	20.1	0	21	0	0	17.8	18.4	0	25	-7	1289	-0.0026	-0.0038
M5	14/03/25	08:07:26	1	2195	334	776.6	241	10.8	20.1	0	21	0	0	17.8	18.5	0	25	-7	1290	-0.0026	-0.0037
M5	14/03/25	08:07:27	1	2196	334	776.6	241	10.8	20.1	0	21	0	0	17.8	18.5	0	25	-7	1291	-0.0026	-0.0038
M5	14/03/25	08:07:28	1	2197	334	776.6	241	10.8	20.1	0	21	0	0	17.8	18.5	0	25	-7	1292	-0.0026	-0.0038
M5	14/03/25	08:07:29	1	2198	334	776.6	241	10.8	20.1	0	21	0	0	17.8	18.4	0	25	-7	1293	-0.0026	-0.0038
M5	14/03/25	08:07:30	1	2199	334	776.6	241	10.8	20.1	0	21	0	0	17.8	18.4	0	25	-7	1294	-0.0026	-0.0038
M5	14/03/25	08:07:31	1	2200	334	776.6	241	10.8	20.1	0	21	0	0	17.8	18.5	0	25	-7	1295	-0.0026	-0.0038
M5	14/03/25	08:07:32	1	2201	334	776.6	241	10.8	20.1	0	21	0	0	17.8	18.4	0	25	-6	1296	-0.0026	-0.0038
M5	14/03/25	08:07:33	1	2202	334	776.6	241	10.9	20.1	0	21	0	0	17.8	18.4	0	25	-6	1297	-0.0026	-0.0038
M5	14/03/25	08:07:34	1	2203	334	776.6	241	10.9	20.1	0	21	0	0	17.8	18.5	0	25	-7	1298	-0.0026	-0.0038
M5	14/03/25	08:07:35	1	2204	334	776.6	241	10.8	20.1	0	21	0	0	17.8	18.5	0	25	-7	1299	-0.0026	-0.0038
M5	14/03/25	08:07:36	1	2205	334	776.6	241	10.8	20.1	0	21	0	0	17.8	18.5	0	25	-7	1300	-0.0026	-0.0038
M5	14/03/25	08:07:37	1	2206	334	776.6	241	10.9	20.1	0	21	0	0	17.8	18.5	0	25	-7	1301	-0.0026	-0.0037
M5	14/03/25	08:07:38	1	2207	333	776.6	241	10.9	20.1	0	21	0	0	17.8	18.5	0	25	-8	1302	-0.0026	-0.0037
M5	14/03/25	08:07:39	1	2208	333	776.6	241	10.9	20.1	0	21	0	0	17.8	18.5	0	25	-7	1303	-0.0026	-0.0037
M5	14/03/25	08:07:40	1	2209	334	776.6	241	10.9	20.1	0	21	0	0	17.8	18.5	0	25	-7	1304	-0.0026	-0.0037
M5	14/03/25	08:07:41	1	2210	334	776.6	241	10.9	20.1	0	21	0	0	17.8	18.5	0	25	-7	1305	-0.0026	-0.0037
M5	14/03/25	08:07:42	1	2211	334	776.6	241	10.9	20.1	0	21	0	0	17.8	18.5	0	25	-7	1306	-0.0026	-0.0037
M5	14/03/25	08:07:43	1	2212	334	776.6	241	10.9	20.1	0	21	0	0	17.8	18.5	0	25	-7	1307	-0.0026	-0.0037
M5	14/03/25	08:07:44	1	2213	334	776.6	241	10.9	20.1	0	21	0	0	17.8	18.5	0	25	-7	1308	-0.0026	-0.0037
M5	14/03/25	08:07:45	1	2214	334	776.6	241	10.9	20.1	0	21	0	0	17.8	18.5	0	25	-7	1309	-0.0026	-0.0037
M5	14/03/25	08:07:46	1	2215	334	776.6	242	10.9	20.1	0	21	0	0	17.8	18.5	0	25	-7	1310	-0.0026	-0.0037
M5	14/03/25	08:07:47	1	2216	333	776.6	241	10.9	20.1	0	21	0	0	17.8	18.6	0	25	-8	1311	-0.0026	-0.0037
M5	14/03/25	08:07:48	1	2217	333	776.6	241	10.9	20.1	0	21	0	0	17.8	18.6	0	25	-7	1312	-0.0026	-0.0037
M5	14/03/25	08:07:49	1	2218	334	776.6	241	10.9	20.1	0	21	0	0	17.8	18.5	0	25	-7	1313	-0.0026	-0.0037
M5	14/03/25	08:07:51	1	2219	333	776.6	241	10.9	20.1	0	21	0	0	17.8	18.5	0	25	-7	1314	-0.0026	-0.0037
M5	14/03/25	08:07:52	1	2220	333	776.6	241	10.9	20.1	0	21	0	0	17.8	18.5	0	25	-7	1315	-0.0026	-0.0037
M5	14/03/25	08:07:53	1	2221	334	776.6	241	10.9	20.1	0	21	0	0	17.8	18.5	0	25	-7	1316	-0.0026	-0.0037
M5	14/03/25	08:07:54	1	2222	334	776.5	241	10.9	20.1	0	21	0	0	17.8	18.5	0	25	-7	1317	-0.0026	-0.0037
M5	14/03/25	08:07:55	1	2223	333	776.6	241	10.9	20.1	0	21	0	0	17.8	18.6	0	25	-7	1318	-0.0026	-0.0037
M5	14/03/25	08:07:56	1	2224	333	776.6	241	10.9	20.1	0	21	0	0	17.8	18.6	0	25	-7	1319	-0.0026	-0.0037
M5	14/03/25	08:07:57	1	2225	333	776.6	241	10.9	20.1	0	21	0	0	17.8	18.5	0	25	-7	1320	-0.0026	-0.0037
M5	14/03/25	08:07:58	1	2226	334	776.6	241	10.9	20.1	0	21	0	0	17.8	18.5	0	25	-7	1321	-0.0026	-0.0037
M5	14/03/25	08:07:59	1	2227	334	776.6	241	10.9	20.1	0	21	0	0	17.8	18.5	0	25	-7	1322	-0.0026	-0.0037
M5	14/03/25	08:08:00	1	2228	334	776.6	241	10.9	20.1	0	21	0	0	17.8	18.5	0	25	-7	1323	-0.0026	-0.0037
M5	14/03/25	08:08:01	1	2229	334	776.6	241	10.9	20.1	0	21	0	0	17.8	18.5	0	25	-7	1324	-0.0026	-0.0037
M5	14/03/25	08:08:02	1	2230	334	776.6	241	10.9	20	0	21	0	0	17.8	18.5	0	25	-7	1325	-0.0026	-0.0037
M5	14/03/25	08:08:03	1	2231	334	776.6	241	10.9	20	0	21	0	0	17.8	18.6	0	25	-7	1326	-0.0026	-0.0037
M5	14/03/25	08:08:04	1	2232	333	776.6	241	10.9	20	0	21	0	0	17.8	18.6	0	25	-7	1327	-0.0026	-0.0037
M5	14/03/25	08:08:05	1	2233	333	776.6	242	10.9	20	0	21	0	0	17.8	18.6	0	25	-7	1328	-0.0026	-0.0037
M5	14/03/25	08:08:06	1	2234	333	776.6	241	10.9	20.1	0	21	0	0	17.8	18.6	0	25	-7	1329	-0.0026	-0.0037
M5	14/03/25	08:08:07	1	2235	333	776.6	242	10.9	20.1	0	21	0	0	17.8	18.6	0	25	-7	1330	-0.0026	-0.0037
M5	14/03/25	08:08:08	1	2236	333	776.6	242	10.9	20.1	0	21	0	0	17.8	18.6	0	25	-8	1331	-0.0026	-0.0037
M5	14/03/25	08:08:09	1	2237	333	776.6	242	10.9	20.1	0	21	0	0	17.8	18.6	0	25	-7	1332	-0.0026	-0.0037
M5	14/03/25	08:08:10	1	2238	333	776.6	241	10.9	20	0	21	0	0	17.8	18.6	0	25	-7	1333	-0.0026	-0.0037
M5	14/03/25	08:08:11	1	2239	333	776.6	241	10.9	20	0	21	0	0	17.8	18.6	0	25	-8	1334	-0.0026	-0.0036
M5	14/03/25	08:08:12	1	2240	333	776.6	241	10.9	20	0	21	0	0	17.8	18.6	0	25	-8	1335	-0.0026	-0.0036
M5	14/03/25	08:08:13	1	2241	333	776.6	241	10.9	20	0	21	0	0	17.8	18.7	0	25	-8	1336	-0.0026	-0.0036
M5	14/03/25	08:08:14	1	2242	333	776.6	241	10.9	20.1	0	21	0	0	17.8	18.7	0	25	-8	1337	-0.0026	-0.0036
M5	14/03/25	08:08:15	1	2243	333	776.6	241	10.9	20.1	0	21	0	0	17.8	18.7	0	25	-8	1338	-0.0026	-0.0036
M5	14/03/25	08:08:16	1	2244	333	776.6	241	10.9	20.1	0	21	0	0	17.8	18.7	0	25	-8	1339	-0.0026	-0.0036
M5	14/03/25	08:08:17	1	2245	333	776.6	241	10.9	20.1	0	21	0	0	17.8	18.7	0	25	-8	1340	-0.0026	-0.0036
M5	14/03/25	08:08:18	1	2246	333	776.6	241	10.9	20	0	21	0	0	17.8	18.6	0	25	-8	1341	-0.0026	-0.0036
M5	14/03/25	08:08:19	1	2247	333	776.6	241	10.9	20	0	21	0	0	17.8	18.6	0	25	-8	1342	-0.0026	-0.0036
M5	14/03/25	08:08:20	1	2248	333	776.6	242	10.9	20	0	21	0	0	17.8	18.7	0	25	-8	1343	-0.0026	-0.0036
M5	14/03/25	08:08:21	1	2249	333	776.6	241	10.9	20	0	21	0	0	17.8	18.7	0	25	-8	1344	-0.0026	-0.0036
M5	14/03/25	08:08:22	1	2250	332	776.6	241	10.9	20	0	21	0	0	17.8	18.6	0	25	-8	1345	-0.0026	-0.0036
M5	14/03/25	08:08:23	1	2251	332	776.6	241	10.9	20	0	21	0	0	17.8	18.6	0	25	-8	1346	-0.0026	-0.0035
M5	14/03/25	08:08:24	1	2252	333	776.6	241	10.8	20	0	21	0	0	17.7	18.6	0	25	-8	1347	-0.0026	-0.0035
M5	14/03/25	08:08:25	1	2253	333	776.6	241	10.8	20	0	21	0	0	17.7	18.6	0	25	-8	1348	-0.0026	-0.0035
M5	14/03/25	08:08:26	1	2254	333	776.6	241	10.9	20	0	21	0	0	17.7	18.5	0	25	-8	1349	-0.0026	-0.0035
M5	14/03/25	08:08:27	1	2255	333	776.5	241	10.9	20	0	21	0	0	17.7	18.6	0	25	-8	1350	-0.0026	-0.0035
M5	14/03/25	08:08:28	1	2256	333	776.5	241	10.9	20	0	21	0	0	17.7	18.6	0	25	-8	1351	-0.0026	-0.0035
M5	14/03/25	08:08:29	1	2257	333	776.5	241	10.9	20	0	21	0	0	17.7	18.6	0	25	-8	1352	-0.0026	-0.0035
M5	14/03/25	08:08:30	1	2258	333	776.6	241	10.9	20	0	21	0	0	17.7	18.6	0	25	-8	1353	-0.0026	-0.0035
M5	14/03/25	08:08:31	1	2259	333	776.6	241	10.9	20	0	21	0	0	17.7	18.5	0	25	-8	1354	-0.0026	-0.0035
M5	14/03/25	08:08:32	1	2260	333	776.6	241	10.9	20.1	0	21	0	0	17.7	18.6	0	25	-8	1355	-0.0026	-0.0035
M5	14/03/25	08:08:33	1	2261	333	776.5	241	10.9	20.1	0	21	0	0	17.7	18.6	0	25	-8	1356	-0.0026	-0.0035
M5	14/03/25	08:08:34	1	2262	333	776.6	241	10.8	20	0	21	0	0	17.7	18.6	0	25	-8	1357	-0.0026	-0.0035
M5	14/03/25	08:08:35	1	2263	333	776.6	241	10.8	20	0	21	0	0	17.7	18.6	0	25	-8	1358	-0.0026	-0.0034
M5	14/03/25	08:08:36	1	2264	333	776.6	241	10.8	20	0	21	0	0	17.7	18.6	0	25	-8	1359	-0.0026	-0.0034
M5	14/03/25	08:08:37	1	2265	333	776.6	241	10.8	20	0	21	0	0	17.7	18.6	0	25	-8	1360	-0.0026	-0.0034
M5	14/03/25	08:08:38	1	2266	333	776.5	241	10.8	20	0	21	0	0	17.7	18.6	0	25	-7	1361	-0.0026	-0.0034
M5	14/03/25	08:08:39	1	2267	334	776.6	241	10.8	20	0	21	0	0	17.7	18.6	0	25	-7	1362	-0.0026	-0.0034
M5	14/03/25	08:08:40	1	2268	333	776.6	241	10.8	20	0	21	0	0	17.7	18.6	0	25	-7	1363	-0.0026	-0.0034
M5	14/03/25	08:08:41	1	2269	333	776.6	241	10.8	20	0	21	0	0	17.7	18.7	0	25	-7	1364	-0.0026	-0.0034
M5	14/03/25	08:08:42	1	2270	333	776.6	241	10.8	20	0	21	0	0	17.7	18.7	0	25	-7	1365	-0.0026	-0.0034
M5	14/03/25	08:08:43	1	2271	334	776.5	241	10.8	20	0	21	0	0	17.7	18.7	0	25	-7	1366	-0.0026	-0.0034
M5	14/03/25	08:08:44	1	2272	333	776.6	241	10.8	20	0	21	0	0	17.7	18.7	0	25	-7	1367	-0.0026	-0.0034
M5	14/03/25	08:08:45	1	2273	333	776.6	241	10.8	20	0	21	0	0	17.7	18.7	0	25	-7	1368	-0.0026	-0.0034
M5	14/03/25	08:08:46	1	2274	333	776.6	241	10.8	20	0	21	0	0	17.7	18.7	0	25	-7	1369	-0.0027	-0.0034
M5	14/03/25	08:08:47	1	2275	334	776.5	241	10.8	20	0	21	0	0	17.7	18.7	0	25	-7	1370	-0.0027	-0.0034
M5	14/03/25	08:08:48	1	2276	334	776.6	241	10.8	20	0	21	0	0	17.7	18.7	0	25	-7	1371	-0.0026	-0.0035
M5	14/03/25	08:08:49	1	2277	334	776.6	241	10.8	20	0	21	0	0	17.7	18.6	0	25	-7	1372	-0.0026	-0.0035
M5	14/03/25	08:08:50	1	2278	333	776.6	241	10.8	20	0	21	0	0	17.7	18.7	0	25	-7	1373	-0.0027	-0.0035
M5	14/03/25	08:08:51	1	2279	333	776.6	241	10.8	20	0	21	0	0	17.7	18.7	0	25	-8	1374	-0.0027	-0.0035
M5	14/03/25	08:08:52	1	2280	334	776.5	241	10.7	20	0	21	0	0	17.7	18.7	0	25	-7	1375	-0.0027	-0.0035
M5	14/03/25	08:08:53	1	2281	333	776.6	241	10.7	20	0	21	0	0	17.7	18.7	0	25	-7	1376	-0.0027	-0.0035
M5	14/03/25	08:08:54	1	2282	334	776.5	241	10.7	20	0	21	0	0	17.7	18.7	0	25	-7	1377	-0.0027	-0.0035
M5	14/03/25	08:08:55	1	2283	334	776.5	241	10.7	20	0	21	0	0	17.7	18.7	0	25	-7	1378	-0.0027	-0.0035
M5	14/03/25	08:08:56	1	2284	334	776.6	241	10.7	20	0	21	0	0	17.7	18.7	0	25	-7	1379	-0.0027	-0.0035
M5	14/03/25	08:08:57	1	2285	334	776.6	241	10.7	20	0	21	0	0	17.7	18.8	0	25	-7	1380	-0.0027	-0.0035
M5	14/03/25	08:08:58	1	2286	333	776.6	241	10.7	20	0	21	0	0	17.7	18.8	0	25	-7	1381	-0.0027	-0.0035
M5	14/03/25	08:08:59	1	2287	334	776.6	241	10.7	20	0	21	0	0	17.7	18.7	0	25	-7	1382	-0.0027	-0.0035
M5	14/03/25	08:09:00	1	2288	334	776.6	241	10.7	20	0	21	0	0	17.7	18.8	0	25	-7	1383	-0.0026	-0.0035
M5	14/03/25	08:09:01	1	2289	334	776.6	241	10.7	20	0	21	0	0	17.7	18.8	0	25	-7	1384	-0.0026	-0.0035
M5	14/03/25	08:09:02	1	2290	334	776.5	241	10.7	20	0	21	0	0	17.7	18.8	0	25	-7	1385	-0.0026	-0.0035
M5	14/03/25	08:09:03	1	2291	334	776.5	241	10.7	20	0	21	0	0	17.7	18.8	0	25	-7	1386	-0.0026	-0.0035
M5	14/03/25	08:09:05	1	2292	334	776.6	241	10.7	20	0	21	0	0	17.7	18.8	0	25	-7	1387	-0.0026	-0.0035
M5	14/03/25	08:09:06	1	2293	334	776.6	241	10.7	20	0	21	0	0	17.7	18.8	0	25	-7	1388	-0.0026	-0.0035
M5	14/03/25	08:09:07	1	2294	334	776.6	241	10.7	20	0	21	0	0	17.7	18.8	0	25	-7	1389	-0.0026	-0.0035
M5	14/03/25	08:09:08	1	2295	334	776.6	242	10.7	20	0	21	0	0	17.7	18.8	0	25	-7	1390	-0.0026	-0.0035
M5	14/03/25	08:09:09	1	2296	334	776.6	241	10.8	20	0	21	0	0	17.7	18.8	0	25	-7	1391	-0.0026	-0.0035
M5	14/03/25	08:09:10	1	2297	334	776.6	241	10.8	20	0	21	0	0	17.7	18.8	0	25	-7	1392	-0.0026	-0.0035
M5	14/03/25	08:09:11	1	2298	334	776.6	242	10.8	20	0	21	0	0	17.7	18.8	0	25	-7	1393	-0.0026	-0.0035
M5	14/03/25	08:09:12	1	2299	334	776.6	242	10.8	20	0	21	0	0	17.7	18.8	0	25	-7	1394	-0.0026	-0.0035
M5	14/03/25	08:09:13	1	2300	334	776.6	242	10.7	20	0	21	0	0	17.7	18.8	0	25	-7	1395	-0.0026	-0.0035
M5	14/03/25	08:09:14	1	2301	334	776.6	242	10.7	20	0	21	0	0	17.7	18.8	0	25	-7	1396	-0.0026	-0.0035
M5	14/03/25	08:09:15	1	2302	334	776.6	241	10.8	20	0	21	0	0	17.7	18.8	0	25	-7	1397	-0.0026	-0.0035
M5	14/03/25	08:09:16	1	2303	335	776.6	242	10.8	20	0	21	0	0	17.7	18.9	0	25	-6	1398	-0.0026	-0.0035
M5	14/03/25	08:09:17	1	2304	334	776.6	242	10.7	20	0	21	0	0	17.7	18.9	0	25	-6	1399	-0.0026	-0.0036
M5	14/03/25	08:09:18	1	2305	334	776.6	241	10.7	20	0	21	0	0	17.7	18.8	0	25	-7	1400	-0.0026	-0.0036
M5	14/03/25	08:09:19	1	2306	334	776.6	241	10.7	20	0	21	0	0	17.7	18.9	0	25	-7	1401	-0.0026	-0.0036
M5	14/03/25	08:09:20	1	2307	334	776.6	241	10.7	20	0	21	0	0	17.7	18.9	0	25	-7	1402	-0.0026	-0.0036
M5	14/03/25	08:09:21	1	2308	334	776.5	241	10.7	20	0	21	0	0	17.7	18.9	0	25	-7	1403	-0.0026	-0.0036
M5	14/03/25	08:09:22	1	2309	334	776.5	241	10.7	20	0	21	0	0	17.7	18.9	0	25	-7	1404	-0.0026	-0.0036
M5	14/03/25	08:09:23	1	2310	334	776.6	241	10.7	20	0	21	0	0	17.7	18.9	0	25	-7	1405	-0.0026	-0.0036
M5	14/03/25	08:09:24	1	2311	334	776.5	241	10.7	20	0	21	0	0	17.7	18.9	0	25	-7	1406	-0.0026	-0.0036
M5	14/03/25	08:09:25	1	2312	334	776.5	241	10.7	20	0	21	0	0	17.7	18.9	0	25	-7	1407	-0.0026	-0.0036
M5	14/03/25	08:09:26	1	2313	334	776.5	241	10.7	20	0	21	0	0	17.7	18.9	0	25	-7	1408	-0.0026	-0.0036
M5	14/03/25	08:09:27	1	2314	334	776.6	241	10.7	20	0	21	0	0	17.7	18.8	0	25	-7	1409	-0.0026	-0.0036
M5	14/03/25	08:09:28	1	2315	334	776.6	241	10.7	20	0	21	0	0	17.7	18.8	0	25	-7	1410	-0.0026	-0.0036
M5	14/03/25	08:09:29	1	2316	334	776.6	241	10.7	19.9	0	21	0	0	17.7	18.8	0	25	-7	1411	-0.0026	-0.0036
M5	14/03/25	08:09:30	1	2317	334	776.6	241	10.7	19.9	0	21	0	0	17.7	18.8	0	25	-7	1412	-0.0026	-0.0036
M5	14/03/25	08:09:31	1	2318	334	776.6	241	10.7	20	0	21	0	0	17.7	18.7	0	25	-7	1413	-0.0026	-0.0036
M5	14/03/25	08:09:32	1	2319	334	776.6	241	10.7	20	0	21	0	0	17.7	18.7	0	25	-7	1414	-0.0026	-0.0036
M5	14/03/25	08:09:33	1	2320	334	776.6	241	10.7	19.9	0	21	0	0	17.7	18.7	0	25	-6	1415	-0.0026	-0.0036
M5	14/03/25	08:09:34	1	2321	334	776.6	241	10.7	19.9	0	21	0	0	17.7	18.7	0	25	-7	1416	-0.0026	-0.0036
M5	14/03/25	08:09:35	1	2322	333	776.6	241	10.7	20	0	21	0	0	17.7	18.7	0	25	-8	1417	-0.0026	-0.0036
M5	14/03/25	08:09:36	1	2323	333	776.5	241	10.7	20	0	21	0	0	17.7	18.7	0	25	-7	1418	-0.0026	-0.0036
M5	14/03/25	08:09:37	1	2324	333	776.5	241	10.6	19.9	0	21	0	0	17.7	18.7	0	25	-7	1419	-0.0026	-0.0036
M5	14/03/25	08:09:38	1	2325	333	776.5	241	10.6	19.9	0	21	0	0	17.7	18.7	0	25	-7	1420	-0.0026	-0.0036
M5	14/03/25	08:09:39	1	2326	333	776.5	241	10.7	20	0	21	0	0	17.7	18.7	0	25	-7	1421	-0.0026	-0.0036
M5	14/03/25	08:09:40	1	2327	333	776.6	241	10.7	20	0	21	0	0	17.7	18.7	0	25	-8	1422	-0.0026	-0.0036
M5	14/03/25	08:09:41	1	2328	333	776.6	241	10.6	20	0	21	0	0	17.7	18.7	0	25	-7	1423	-0.0026	-0.0036
M5	14/03/25	08:09:42	1	2329	334	776.6	241	10.6	20	0	21	0	0	17.7	18.7	0	25	-7	1424	-0.0026	-0.0036
M5	14/03/25	08:09:43	1	2330	334	776.5	241	10.6	19.9	0	21	0	0	17.7	18.7	0	25	-7	1425	-0.0026	-0.0036
M5	14/03/25	08:09:44	1	2331	334	776.5	241	10.6	19.9	0	21	0	0	17.7	18.7	0	25	-7	1426	-0.0026	-0.0036
M5	14/03/25	08:09:45	1	2332	334	776.5	241	10.6	19.9	0	21	0	0	17.7	18.7	0	25	-7	1427	-0.0026	-0.0036
M5	14/03/25	08:09:46	1	2333	334	776.5	241	10.6	19.9	0	21	0	0	17.7	18.7	0	25	-7	1428	-0.0026	-0.0036
M5	14/03/25	08:09:47	1	2334	334	776.6	241	10.6	19.9	0	21	0	0	17.7	18.7	0	25	-7	1429	-0.0026	-0.0036
M5	14/03/25	08:09:48	1	2335	333	776.5	241	10.6	19.9	0	21	0	0	17.7	18.7	0	25	-8	1430	-0.0026	-0.0036
M5	14/03/25	08:09:49	1	2336	333	776.6	241	10.7	19.9	0	21	0	0	17.7	18.7	0	25	-8	1431	-0.0026	-0.0036
M5	14/03/25	08:09:50	1	2337	333	776.5	241	10.7	19.9	0	21	0	0	17.7	18.7	0	25	-8	1432	-0.0026	-0.0036
M5	14/03/25	08:09:51	1	2338	334	776.6	241	10.6	19.9	0	21	0	0	17.7	18.7	0	25	-7	1433	-0.0026	-0.0036
M5	14/03/25	08:09:52	1	2339	334	776.6	241	10.6	19.9	0	21	0	0	17.7	18.8	0	25	-7	1434	-0.0026	-0.0036
M5	14/03/25	08:09:53	1	2340	334	776.5	241	10.6	19.9	0	21	0	0	17.7	18.8	0	25	-7	1435	-0.0026	-0.0036
M5	14/03/25	08:09:54	1	2341	334	776.6	241	10.6	19.9	0	21	0	0	17.7	18.8	0	25	-7	1436	-0.0026	-0.0036
M5	14/03/25	08:09:55	1	2342	334	776.6	241	10.6	19.9	0	21	0	0	17.7	18.8	0	25	-7	1437	-0.0026	-0.0036
M5	14/03/25	08:09:56	1	2343	334	776.6	241	10.6	19.9	0	21	0	0	17.7	18.9	0	25	-7	1438	-0.0026	-0.0036
M5	14/03/25	08:09:57	1	2344	334	776.6	241	10.6	19.9	0	21	0	0	17.7	18.8	0	25	-7	1439	-0.0026	-0.0036
M5	14/03/25	08:09:58	1	2345	334	776.6	241	10.6	19.9	0	21	0	0	17.7	18.9	0	25	-7	1440	-0.0026	-0.0036
M5	14/03/25	08:09:59	1	2346	334	776.6	241	10.6	19.9	0	21	0	0	17.7	18.9	0	25	-7	1441	-0.0026	-0.0036
M5	14/03/25	08:10:00	1	2347	333	776.6	241	10.6	19.9	0	21	0	0	17.7	18.9	0	25	-8	1442	-0.0026	-0.0036
M5	14/03/25	08:10:01	1	2348	333	776.6	241	10.6	19.9	0	21	0	0	17.7	18.9	0	25	-8	1443	-0.0026	-0.0036
M5	14/03/25	08:10:02	1	2349	334	776.6	241	10.6	19.9	0	21	0	0	17.7	18.9	0	25	-7	1444	-0.0026	-0.0036
M5	14/03/25	08:10:03	1	2350	334	776.6	241	10.7	19.9	0	21	0	0	17.7	18.9	0	25	-7	1445	-0.0026	-0.0036
M5	14/03/25	08:10:04	1	2351	334	776.6	241	10.7	19.9	0	21	0	0	17.7	18.9	0	25	-7	1446	-0.0026	-0.0036
M5	14/03/25	08:10:05	1	2352	333	776.6	241	10.7	19.9	0	21	0	0	17.7	19	0	25	-8	1447	-0.0026	-0.0036
M5	14/03/25	08:10:06	1	2353	333	776.5	241	10.7	19.9	0	21	0	0	17.7	19	0	25	-8	1448	-0.0026	-0.0036
M5	14/03/25	08:10:07	1	2354	334	776.5	241	10.7	19.9	0	21	0	0	17.7	19	0	25	-7	1449	-0.0026	-0.0036
M5	14/03/25	08:10:08	1	2355	334	776.5	241	10.7	19.9	0	21	0	0	17.7	19	0	25	-7	1450	-0.0026	-0.0036
M5	14/03/25	08:10:09	1	2356	333	776.6	241	10.7	19.9	0	21	0	0	17.7	19	0	25	-7	1451	-0.0026	-0.0036
M5	14/03/25	08:10:10	1	2357	333	776.6	241	10.7	19.9	0	21	0	0	17.7	19	0	25	-7	1452	-0.0026	-0.0036
M5	14/03/25	08:10:11	1	2358	333	776.5	241	10.7	19.9	0	21	0	0	17.6	19	0	25	-7	1453	-0.0026	-0.0036
M5	14/03/25	08:10:12	1	2359	333	776.5	241	10.7	19.9	0	21	0	0	17.6	19	0	25	-7	1454	-0.0026	-0.0036
M5	14/03/25	08:10:13	1	2360	333	776.5	241	10.7	19.9	0	21	0	0	17.6	19	0	25	-7	1455	-0.0026	-0.0036
M5	14/03/25	08:10:14	1	2361	333	776.6	241	10.7	19.9	0	21	0	0	17.6	19	0	25	-7	1456	-0.0026	-0.0036
M5	14/03/25	08:10:15	1	2362	333	776.6	241	10.7	19.9	0	21	0	0	17.6	19	0	25	-7	1457	-0.0026	-0.0036
M5	14/03/25	08:10:16	1	2363	334	776.5	241	10.7	19.9	0	21	0	0	17.6	19	0	25	-7	1458	-0.0026	-0.0036
M5	14/03/25	08:10:17	1	2364	333	776.6	241	10.8	19.9	0	21	0	0	17.6	19	0	25	-7	1459	-0.0026	-0.0036
M5	14/03/25	08:10:19	1	2365	333	776.5	241	10.8	19.9	0	21	0	0	17.6	19	0	25	-8	1460	-0.0026	-0.0036
M5	14/03/25	08:10:20	1	2366	334	776.6	241	10.8	19.9	0	21	0	0	17.6	19	0	25	-7	1461	-0.0025	-0.0036
M5	14/03/25	08:10:21	1	2367	334	776.5	241	10.8	19.9	0	21	0	0	17.6	19.1	0	25	-6	1462	-0.0025	-0.0036
M5	14/03/25	08:10:22	1	2368	334	776.6	241	10.8	19.9	0	21	0	0	17.6	19.1	0	25	-7	1463	-0.0025	-0.0036
M5	14/03/25	08:10:23	1	2369	334	776.5	241	10.8	19.9	0	21	0	0	17.6	19.1	0	25	-7	1464	-0.0025	-0.0036
M5	14/03/25	08:10:24	1	2370	334	776.5	241	10.8	19.9	0	21	0	0	17.6	19.1	0	25	-7	1465	-0.0025	-0.0036
M5	14/03/25	08:10:25	1	2371	334	776.5	241	10.8	19.9	0	21	0	0	17.6	19.1	0	25	-7	1466	-0.0025	-0.0036
M5	14/03/25	08:10:26	1	2372	334	776.5	241	10.8	19.9	0	21	0	0	17.6	19.2	0	25	-7	1467	-0.0025	-0.0036
M5	14/03/25	08:10:27	1	2373	334	776.6	241	10.8	19.9	0	21	0	0	17.6	19.2	0	25	-7	1468	-0.0025	-0.0036
M5	14/03/25	08:10:28	1	2374	334	776.5	241	10.8	19.9	0	21	0	0	17.6	19.2	0	25	-6	1469	-0.0025	-0.0036
M5	14/03/25	08:10:29	1	2375	334	776.6	241	10.8	19.9	0	21	0	0	17.6	19.2	0	25	-6	1470	-0.0025	-0.0036
M5	14/03/25	08:10:30	1	2376	334	776.6	241	10.8	19.9	0	21	0	0	17.6	19.2	0	25	-7	1471	-0.0025	-0.0036
M5	14/03/25	08:10:31	1	2377	334	776.5	241	10.8	19.9	0	21	0	0	17.6	19.2	0	25	-7	1472	-0.0025	-0.0036
M5	14/03/25	08:10:32	1	2378	334	776.6	241	10.8	19.9	0	21	0	0	17.6	19.2	0	25	-7	1473	-0.0025	-0.0036
M5	14/03/25	08:10:33	1	2379	334	776.5	241	10.8	19.9	0	21	0	0	17.6	19.2	0	25	-7	1474	-0.0025	-0.0036
M5	14/03/25	08:10:34	1	2380	334	776.5	241	10.8	19.9	0	21	0	0	17.6	19.2	0	25	-7	1475	-0.0025	-0.0036
M5	14/03/25	08:10:35	1	2381	333	776.6	241	10.8	19.9	0	21	0	0	17.6	19.2	0	25	-7	1476	-0.0025	-0.0037
M5	14/03/25	08:10:36	1	2382	333	776.5	241	10.9	19.9	0	21	0	0	17.6	19.2	0	25	-8	1477	-0.0025	-0.0036
M5	14/03/25	08:10:37	1	2383	334	776.6	241	10.9	19.9	0	21	0	0	17.6	19.2	0	25	-7	1478	-0.0025	-0.0036
M5	14/03/25	08:10:38	1	2384	334	776.5	241	10.9	19.9	0	21	0	0	17.6	19.2	0	25	-7	1479	-0.0025	-0.0036
M5	14/03/25	08:10:39	1	2385	334	776.5	241	10.9	19.9	0	21	0	0	17.6	19.2	0	25	-7	1480	-0.0025	-0.0037
M5	14/03/25	08:10:40	1	2386	334	776.5	241	10.9	19.9	0	21	0	0	17.6	19.2	0	25	-7	1481	-0.0025	-0.0037
M5	14/03/25	08:10:41	1	2387	333	776.5	241	10.9	19.9	0	21	0	0	17.6	19.2	0	25	-7	1482	-0.0025	-0.0037
M5	14/03/25	08:10:42	1	2388	333	776.6	241	10.9	19.9	0	21	0	0	17.6	19.2	0	25	-7	1483	-0.0025	-0.0036
M5	14/03/25	08:10:43	1	2389	334	776.6	241	10.9	19.9	0	21	0	0	17.6	19.2	0	25	-7	1484	-0.0025	-0.0036
M5	14/03/25	08:10:44	1	2390	334	776.5	241	10.9	19.9	0	21	0	0	17.6	19.2	0	25	-7	1485	-0.0025	-0.0036
M5	14/03/25	08:10:45	1	2391	333	776.5	241	10.9	19.9	0	21	0	0	17.6	19.2	0	25	-7	1486	-0.0025	-0.0036
M5	14/03/25	08:10:46	1	2392	334	776.6	241	10.9	19.9	0	21	0	0	17.6	19.2	0	25	-7	1487	-0.0025	-0.0037
M5	14/03/25	08:10:47	1	2393	333	776.5	241	10.9	19.9	0	21	0	0	17.6	19.2	0	25	-7	1488	-0.0025	-0.0037
M5	14/03/25	08:10:48	1	2394	333	776.6	241	10.9	19.9	0	21	0	0	17.6	19.2	0	25	-7	1489	-0.0025	-0.0036
M5	14/03/25	08:10:49	1	2395	334	776.5	241	10.9	19.9	0	21	0	0	17.6	19.2	0	25	-7	1490	-0.0025	-0.0036
M5	14/03/25	08:10:50	1	2396	334	776.6	241	10.9	19.9	0	21	0	0	17.6	19.2	0	25	-7	1491	-0.0025	-0.0037
M5	14/03/25	08:10:51	1	2397	334	776.5	241	10.9	19.9	0	21	0	0	17.6	19.3	0	25	-7	1492	-0.0025	-0.0037
M5	14/03/25	08:10:52	1	2398	334	776.5	241	10.9	19.9	0	21	0	0	17.6	19.3	0	25	-7	1493	-0.0025	-0.0037
M5	14/03/25	08:10:53	1	2399	334	776.5	241	10.9	19.9	0	21	0	0	17.6	19.2	0	25	-7	1494	-0.0025	-0.0037
M5	14/03/25	08:10:54	1	2400	334	776.5	241	10.9	19.9	0	21	0	0	17.6	19.2	0	25	-7	1495	-0.0025	-0.0037
M5	14/03/25	08:10:55	1	2401	334	776.5	241	10.9	19.9	0	21	0	0	17.6	19.3	0	25	-7	1496	-0.0025	-0.0037
M5	14/03/25	08:10:56	1	2402	333	776.5	240	10.9	19.9	0	21	0	0	17.6	19.3	0	25	-7	1497	-0.0025	-0.0037
M5	14/03/25	08:10:57	1	2403	333	776.5	241	10.9	19.9	0	21	0	0	17.6	19.3	0	25	-7	1498	-0.0025	-0.0037
M5	14/03/25	08:10:58	1	2404	333	776.5	241	10.9	19.9	0	21	0	0	17.6	19.3	0	25	-7	1499	-0.0025	-0.0037
M5	14/03/25	08:10:59	1	2405	333	776.5	241	10.9	19.9	0	21	0	0	17.6	19.3	0	25	-8	1500	-0.0025	-0.0037
M5	14/03/25	08:11:00	1	2406	333	776.5	241	10.9	19.9	0	21	0	0	17.6	19.3	0	25	-8	1501	-0.0025	-0.0037
M5	14/03/25	08:11:01	1	2407	333	776.5	240	10.9	19.9	0	21	0	0	17.6	19.3	0	25	-8	1502	-0.0025	-0.0037
M5	14/03/25	08:11:02	1	2408	333	776.5	240	10.9	19.9	0	21	0	0	17.6	19.3	0	25	-8	1503	-0.0025	-0.0037
M5	14/03/25	08:11:03	1	2409	333	776.5	240	10.9	19.9	0	21	0	0	17.6	19.3	0	25	-7	1504	-0.0025	-0.0037
M5	14/03/25	08:11:04	1	2410	333	776.5	240	10.9	19.9	0	21	0	0	17.6	19.3	0	25	-7	1505	-0.0025	-0.0037
M5	14/03/25	08:11:05	1	2411	334	776.5	240	10.9	19.9	0	21	0	0	17.6	19.3	0	25	-7	1506	-0.0025	-0.0037
M5	14/03/25	08:11:06	1	2412	334	776.5	240	11	19.9	0	21	0	0	17.6	19.3	0	25	-7	1507	-0.0025	-0.0037
M5	14/03/25	08:11:07	1	2413	333	776.5	241	11	19.9	0	21	0	0	17.6	19.4	0	25	-7	1508	-0.0025	-0.0037
M5	14/03/25	08:11:08	1	2414	333	776.5	241	11	19.9	0	21	0	0	17.6	19.4	0	25	-7	1509	-0.0025	-0.0037
M5	14/03/25	08:11:09	1	2415	333	776.5	240	11	19.9	0	21	0	0	17.6	19.4	0	25	-7	1510	-0.0025	-0.0037
M5	14/03/25	08:11:10	1	2416	333	776.5	240	11	19.9	0	21	0	0	17.6	19.3	0	25	-7	1511	-0.0024	-0.0037
M5	14/03/25	08:11:11	1	2417	333	776.5	240	11	19.9	0	21	0	0	17.6	19.3	0	25	-7	1512	-0.0024	-0.0037
M5	14/03/25	08:11:12	1	2418	333	776.5	240	11	19.9	0	21	0	0	17.6	19.4	0	25	-7	1513	-0.0024	-0.0036
M5	14/03/25	08:11:13	1	2419	333	776.5	241	11	19.9	0	21	0	0	17.6	19.4	0	25	-7	1514	-0.0024	-0.0036
M5	14/03/25	08:11:14	1	2420	333	776.5	240	11	19.9	0	21	0	0	17.6	19.4	0	25	-8	1515	-0.0024	-0.0036
M5	14/03/25	08:11:15	1	2421	333	776.5	240	11	19.9	0	21	0	0	17.6	19.4	0	25	-8	1516	-0.0024	-0.0036
M5	14/03/25	08:11:16	1	2422	333	776.5	241	11	19.9	0	21	0	0	17.6	19.3	0	25	-8	1517	-0.0024	-0.0036
M5	14/03/25	08:11:17	1	2423	333	776.5	241	11	19.9	0	21	0	0	17.6	19.3	0	25	-7	1518	-0.0024	-0.0036
M5	14/03/25	08:11:18	1	2424	334	776.5	241	11	19.9	0	21	0	0	17.6	19.3	0	25	-7	1519	-0.0024	-0.0037
M5	14/03/25	08:11:19	1	2425	335	776.5	241	11	19.9	0	21	0	0	17.6	19.2	0	25	-6	1520	-0.0024	-0.0037
M5	14/03/25	08:11:20	1	2426	335	776.5	241	10.9	19.9	0	21	0	0	17.6	19.2	0	25	-6	1521	-0.0024	-0.0037
M5	14/03/25	08:11:21	1	2427	335	776.5	241	10.9	19.9	0	21	0	0	17.6	19.3	0	25	-6	1522	-0.0024	-0.0037
M5	14/03/25	08:11:22	1	2428	334	776.5	241	10.9	19.9	0	21	0	0	17.6	19.3	0	25	-6	1523	-0.0025	-0.0037
M5	14/03/25	08:11:23	1	2429	334	776.5	241	10.9	19.9	0	21	0	0	17.6	19.3	0	25	-7	1524	-0.0024	-0.0037
M5	14/03/25	08:11:24	1	2430	334	776.5	241	10.8	19.9	0	21	0	0	17.6	19.3	0	25	-7	1525	-0.0025	-0.0037
M5	14/03/25	08:11:25	1	2431	334	776.5	240	10.8	19.9	0	21	0	0	17.6	19.3	0	25	-7	1526	-0.0025	-0.0037
M5	14/03/25	08:11:26	1	2432	334	776.5	240	10.8	19.9	0	21	0	0	17.6	19.3	0	25	-6	1527	-0.0025	-0.0038
M5	14/03/25	08:11:27	1	2433	335	776.5	241	10.8	19.9	0	21	0	0	17.6	19.3	0	25	-6	1528	-0.0025	-0.0038
M5	14/03/25	08:11:28	1	2434	334	776.5	241	10.7	19.9	0	21	0	0	17.6	19.3	0	25	-7	1529	-0.0025	-0.0038
M5	14/03/25	08:11:29	1	2435	334	776.5	241	10.7	19.9	0	21	0	0	17.6	19.3	0	25	-7	1530	-0.0025	-0.0038
M5	14/03/25	08:11:30	1	2436	334	776.5	241	10.7	19.8	0	21	0	0	17.6	19.3	0	25	-6	1531	-0.0025	-0.0038
M5	14/03/25	08:11:31	1	2437	335	776.5	240	10.7	19.8	0	21	0	0	17.6	19.3	0	25	-6	1532	-0.0025	-0.0038
M5	14/03/25	08:11:33	1	2438	335	776.5	240	10.7	19.9	0	21	0	0	17.6	19.3	0	25	-6	1533	-0.0025	-0.0038
M5	14/03/25	08:11:34	1	2439	335	776.6	240	10.7	19.9	0	21	0	0	17.6	19.3	0	25	-6	1534	-0.0025	-0.0038
M5	14/03/25	08:11:35	1	2440	334	776.6	240	10.7	19.8	0	21	0	0	17.6	19.3	0	25	-6	1535	-0.0025	-0.0039
M5	14/03/25	08:11:36	1	2441	334	776.5	241	10.7	19.8	0	21	0	0	17.6	19.3	0	25	-6	1536	-0.0025	-0.0039
M5	14/03/25	08:11:37	1	2442	334	776.6	241	10.7	19.9	0	21	0	0	17.6	19.3	0	25	-6	1537	-0.0025	-0.0039
M5	14/03/25	08:11:38	1	2443	334	776.5	240	10.7	19.9	0	21	0	0	17.6	19.3	0	25	-6	1538	-0.0025	-0.0039
M5	14/03/25	08:11:39	1	2444	334	776.6	240	10.7	19.9	0	21	0	0	17.6	19.3	0	25	-6	1539	-0.0024	-0.0039
M5	14/03/25	08:11:40	1	2445	334	776.5	240	10.7	19.9	0	21	0	0	17.6	19.3	0	25	-6	1540	-0.0024	-0.0039
M5	14/03/25	08:11:41	1	2446	334	776.5	240	10.7	19.8	0	21	0	0	17.6	19.4	0	25	-7	1541	-0.0024	-0.0039
M5	14/03/25	08:11:42	1	2447	334	776.6	240	10.7	19.8	0	21	0	0	17.6	19.4	0	25	-7	1542	-0.0024	-0.0039
M5	14/03/25	08:11:43	1	2448	334	776.5	240	10.7	19.8	0	21	0	0	17.6	19.4	0	25	-7	1543	-0.0024	-0.0039
M5	14/03/25	08:11:44	1	2449	334	776.6	240	10.7	19.8	0	21	0	0	17.6	19.4	0	25	-6	1544	-0.0024	-0.0039
M5	14/03/25	08:11:45	1	2450	334	776.5	240	10.8	19.9	0	21	0	0	17.6	19.4	0	25	-6	1545	-0.0024	-0.0039
M5	14/03/25	08:11:46	1	2451	334	776.5	240	10.8	19.9	0	21	0	0	17.6	19.4	0	25	-6	1546	-0.0024	-0.0039
M5	14/03/25	08:11:47	1	2452	334	776.5	240	10.8	19.9	0	21	0	0	17.6	19.4	0	25	-6	1547	-0.0024	-0.0039
M5	14/03/25	08:11:48	1	2453	334	776.5	240	10.8	19.9	0	21	0	0	17.6	19.4	0	25	-6	1548	-0.0024	-0.0039
M5	14/03/25	08:11:49	1	2454	334	776.5	240	10.8	19.8	0	21	0	0	17.6	19.4	0	25	-7	1549	-0.0024	-0.0039
M5	14/03/25	08:11:50	1	2455	334	776.5	240	10.8	19.8	0	21	0	0	17.6	19.4	0	25	-7	1550	-0.0024	-0.0039
M5	14/03/25	08:11:51	1	2456	334	776.5	240	10.9	19.9	0	21	0	0	17.6	19.4	0	25	-7	1551	-0.0024	-0.0039
M5	14/03/25	08:11:52	1	2457	335	776.5	240	10.9	19.9	0	21	0	0	17.6	19.5	0	25	-6	1552	-0.0024	-0.0039
M5	14/03/25	08:11:53	1	2458	335	776.5	240	10.9	19.9	0	21	0	0	17.6	19.5	0	25	-6	1553	-0.0024	-0.0039
M5	14/03/25	08:11:54	1	2459	335	776.5	240	10.9	19.9	0	21	0	0	17.6	19.5	0	25	-6	1554	-0.0024	-0.0039
M5	14/03/25	08:11:55	1	2460	334	776.5	240	10.9	19.8	0	21	0	0	17.6	19.5	0	25	-6	1555	-0.0024	-0.0039
M5	14/03/25	08:11:56	1	2461	335	776.5	240	10.9	19.8	0	21	0	0	17.6	19.5	0	25	-6	1556	-0.0024	-0.0039
M5	14/03/25	08:11:57	1	2462	335	776.5	240	10.9	19.8	0	21	0	0	17.6	19.5	0	25	-6	1557	-0.0024	-0.0039
M5	14/03/25	08:11:58	1	2463	335	776.5	241	10.9	19.8	0	21	0	0	17.6	19.5	0	25	-6	1558	-0.0024	-0.004
M5	14/03/25	08:11:59	1	2464	335	776.5	240	10.9	19.8	0	21	0	0	17.6	19.5	0	25	-6	1559	-0.0024	-0.004
M5	14/03/25	08:12:00	1	2465	335	776.5	240	10.9	19.8	0	21	0	0	17.6	19.5	0	25	-6	1560	-0.0024	-0.004
M5	14/03/25	08:12:01	1	2466	335	776.5	240	10.9	19.8	0	21	0	0	17.6	19.5	0	25	-6	1561	-0.0023	-0.004
M5	14/03/25	08:12:02	1	2467	335	776.5	240	10.9	19.8	0	21	0	0	17.6	19.5	0	25	-6	1562	-0.0023	-0.004
M5	14/03/25	08:12:03	1	2468	334	776.5	240	10.9	19.8	0	21	0	0	17.6	19.5	0	25	-6	1563	-0.0023	-0.004
M5	14/03/25	08:12:04	1	2469	335	776.5	240	10.9	19.8	0	21	0	0	17.6	19.5	0	25	-6	1564	-0.0023	-0.004
M5	14/03/25	08:12:05	1	2470	335	776.5	240	10.9	19.9	0	21	0	0	17.6	19.5	0	25	-6	1565	-0.0023	-0.004
M5	14/03/25	08:12:06	1	2471	335	776.5	240	10.9	19.9	0	21	0	0	17.6	19.5	0	25	-6	1566	-0.0023	-0.004
M5	14/03/25	08:12:07	1	2472	335	776.6	240	10.9	19.8	0	21	0	0	17.6	19.5	0	25	-6	1567	-0.0023	-0.004
M5	14/03/25	08:12:08	1	2473	335	776.5	240	10.9	19.8	0	21	0	0	17.6	19.5	0	25	-6	1568	-0.0023	-0.0041
M5	14/03/25	08:12:09	1	2474	335	776.6	240	10.9	19.8	0	21	0	0	17.6	19.5	0	25	-6	1569	-0.0023	-0.0041
M5	14/03/25	08:12:10	1	2475	335	776.5	240	10.9	19.8	0	21	0	0	17.6	19.5	0	25	-5	1570	-0.0023	-0.0041
M5	14/03/25	08:12:11	1	2476	335	776.5	240	10.9	19.8	0	21	0	0	17.6	19.5	0	25	-6	1571	-0.0023	-0.0041
M5	14/03/25	08:12:12	1	2477	335	776.5	240	10.9	19.8	0	21	0	0	17.6	19.5	0	25	-6	1572	-0.0023	-0.0041
M5	14/03/25	08:12:13	1	2478	335	776.5	240	10.9	19.8	0	21	0	0	17.6	19.5	0	25	-6	1573	-0.0023	-0.0041
M5	14/03/25	08:12:14	1	2479	334	776.6	240	10.9	19.8	0	21	0	0	17.6	19.5	0	25	-6	1574	-0.0023	-0.0041
M5	14/03/25	08:12:15	1	2480	335	776.5	240	10.9	19.8	0	21	0	0	17.6	19.5	0	25	-6	1575	-0.0023	-0.0041
M5	14/03/25	08:12:16	1	2481	335	776.5	240	10.9	19.8	0	21	0	0	17.6	19.5	0	25	-6	1576	-0.0023	-0.0041
M5	14/03/25	08:12:17	1	2482	335	776.5	240	10.9	19.9	0	21	0	0	17.6	19.5	0	25	-6	1577	-0.0023	-0.0041
M5	14/03/25	08:12:18	1	2483	334	776.5	240	10.9	19.9	0	21	0	0	17.6	19.5	0	25	-6	1578	-0.0023	-0.0041
M5	14/03/25	08:12:19	1	2484	334	776.5	240	10.9	19.8	0	21	0	0	17.6	19.5	0	25	-7	1579	-0.0023	-0.0041
M5	14/03/25	08:12:20	1	2485	334	776.6	240	10.9	19.8	0	21	0	0	17.6	19.5	0	25	-7	1580	-0.0023	-0.0041
M5	14/03/25	08:12:21	1	2486	334	776.5	240	10.9	19.8	0	21	0	0	17.6	19.5	0	25	-7	1581	-0.0023	-0.0041
M5	14/03/25	08:12:22	1	2487	334	776.5	240	10.9	19.8	0	21	0	0	17.6	19.5	0	25	-7	1582	-0.0023	-0.0042
M5	14/03/25	08:12:23	1	2488	334	776.5	240	10.9	19.8	0	21	0	0	17.6	19.5	0	25	-7	1583	-0.0023	-0.0042
M5	14/03/25	08:12:24	1	2489	334	776.5	240	10.9	19.8	0	21	0	0	17.6	19.5	0	25	-6	1584	-0.0023	-0.0042
M5	14/03/25	08:12:25	1	2490	335	776.5	240	10.9	19.8	0	21	0	0	17.6	19.5	0	25	-6	1585	-0.0023	-0.0042
M5	14/03/25	08:12:26	1	2491	335	776.5	240	10.9	19.8	0	21	0	0	17.6	19.5	0	25	-6	1586	-0.0023	-0.0042
M5	14/03/25	08:12:27	1	2492	335	776.5	240	10.9	19.8	0	21	0	0	17.6	19.5	0	25	-6	1587	-0.0023	-0.0042
M5	14/03/25	08:12:28	1	2493	334	776.5	240	10.9	19.8	0	21	0	0	17.6	19.5	0	25	-7	1588	-0.0023	-0.0042
M5	14/03/25	08:12:29	1	2494	334	776.5	240	10.9	19.8	0	21	0	0	17.6	19.5	0	25	-7	1589	-0.0023	-0.0042
M5	14/03/25	08:12:30	1	2495	334	776.5	240	10.9	19.8	0	21	0	0	17.6	19.5	0	25	-7	1590	-0.0023	-0.0042
M5	14/03/25	08:12:31	1	2496	334	776.5	240	10.9	19.8	0	21	0	0	17.6	19.5	0	25	-7	1591	-0.0023	-0.0042
M5	14/03/25	08:12:32	1	2497	334	776.5	240	10.9	19.8	0	21	0	0	17.5	19.5	0	25	-6	1592	-0.0023	-0.0042
M5	14/03/25	08:12:33	1	2498	334	776.5	240	11	19.8	0	21	0	0	17.5	19.5	0	25	-6	1593	-0.0022	-0.0042
M5	14/03/25	08:12:34	1	2499	334	776.5	240	11	19.8	0	21	0	0	17.5	19.5	0	25	-6	1594	-0.0022	-0.0042
M5	14/03/25	08:12:35	1	2500	334	776.5	240	10.9	19.8	0	21	0	0	17.5	19.6	0	25	-7	1595	-0.0022	-0.0042
M5	14/03/25	08:12:36	1	2501	333	776.5	240	10.9	19.8	0	21	0	0	17.5	19.6	0	25	-7	1596	-0.0022	-0.0042
M5	14/03/25	08:12:37	1	2502	333	776.5	240	10.9	19.8	0	21	0	0	17.5	19.6	0	25	-7	1597	-0.0022	-0.0042
M5	14/03/25	08:12:38	1	2503	334	776.5	240	10.9	19.8	0	21	0	0	17.5	19.6	0	25	-7	1598	-0.0022	-0.0042
M5	14/03/25	08:12:39	1	2504	334	776.5	240	10.9	19.8	0	21	0	0	17.5	19.6	0	25	-7	1599	-0.0022	-0.0042
M5	14/03/25	08:12:40	1	2505	334	776.5	240	10.9	19.8	0	21	0	0	17.5	19.6	0	25	-7	1600	-0.0022	-0.0042
M5	14/03/25	08:12:41	1	2506	333	776.5	240	10.9	19.8	0	21	0	0	17.5	19.6	0	25	-7	1601	-0.0022	-0.0042
M5	14/03/25	08:12:42	1	2507	334	776.5	240	10.9	19.8	0	21	0	0	17.5	19.6	0	25	-7	1602	-0.0022	-0.0042
M5	14/03/25	08:12:43	1	2508	333	776.5	240	10.9	19.8	0	21	0	0	17.5	19.6	0	25	-7	1603	-0.0022	-0.0042
M5	14/03/25	08:12:44	1	2509	333	776.5	240	10.9	19.8	0	21	0	0	17.5	19.6	0	25	-8	1604	-0.0022	-0.0042
M5	14/03/25	08:12:46	1	2510	333	776.5	240	10.9	19.8	0	21	0	0	17.5	19.6	0	25	-7	1605	-0.0022	-0.0042
M5	14/03/25	08:12:47	1	2511	334	776.5	240	10.9	19.8	0	21	0	0	17.5	19.6	0	25	-7	1606	-0.0022	-0.0042
M5	14/03/25	08:12:48	1	2512	334	776.5	240	10.9	19.8	0	21	0	0	17.5	19.6	0	25	-7	1607	-0.0022	-0.0042
M5	14/03/25	08:12:49	1	2513	334	776.6	240	10.9	19.8	0	21	0	0	17.5	19.6	0	25	-6	1608	-0.0022	-0.0042
M5	14/03/25	08:12:50	1	2514	334	776.5	240	11	19.8	0	21	0	0	17.5	19.6	0	25	-7	1609	-0.0022	-0.0042
M5	14/03/25	08:12:51	1	2515	334	776.6	241	11	19.8	0	21	0	0	17.5	19.6	0	25	-7	1610	-0.0022	-0.0042
M5	14/03/25	08:12:52	1	2516	334	776.5	241	11	19.8	0	21	0	0	17.5	19.6	0	25	-7	1611	-0.0022	-0.0042
M5	14/03/25	08:12:53	1	2517	333	776.5	241	11	19.8	0	21	0	0	17.5	19.6	0	25	-8	1612	-0.0022	-0.0042
M5	14/03/25	08:12:54	1	2518	333	776.5	241	11	19.8	0	21	0	0	17.5	19.7	0	25	-8	1613	-0.0022	-0.0042
M5	14/03/25	08:12:55	1	2519	333	776.5	240	11	19.8	0	21	0	0	17.5	19.7	0	25	-7	1614	-0.0022	-0.0042
M5	14/03/25	08:12:56	1	2520	334	776.6	241	10.9	19.8	0	21	0	0	17.5	19.7	0	25	-7	1615	-0.0022	-0.0042
M5	14/03/25	08:12:57	1	2521	334	776.5	241	10.9	19.8	0	21	0	0	17.5	19.7	0	25	-7	1616	-0.0022	-0.0042
M5	14/03/25	08:12:58	1	2522	333	776.5	241	10.9	19.8	0	21	0	0	17.5	19.7	0	25	-7	1617	-0.0022	-0.0042
M5	14/03/25	08:12:59	1	2523	334	776.5	241	10.9	19.8	0	21	0	0	17.5	19.7	0	25	-7	1618	-0.0022	-0.0042
M5	14/03/25	08:13:00	1	2524	334	776.5	241	10.9	19.8	0	21	0	0	17.5	19.7	0	25	-7	1619	-0.0022	-0.0042
M5	14/03/25	08:13:01	1	2525	334	776.5	241	10.9	19.8	0	21	0	0	17.5	19.8	0	25	-7	1620	-0.0022	-0.0042
M5	14/03/25	08:13:02	1	2526	333	776.5	241	10.9	19.8	0	21	0	0	17.5	19.8	0	25	-7	1621	-0.0022	-0.0042
M5	14/03/25	08:13:03	1	2527	334	776.5	240	10.9	19.8	0	21	0	0	17.5	19.7	0	25	-7	1622	-0.0022	-0.0042
M5	14/03/25	08:13:04	1	2528	334	776.5	241	10.9	19.8	0	21	0	0	17.5	19.7	0	25	-7	1623	-0.0022	-0.0042
M5	14/03/25	08:13:05	1	2529	334	776.5	241	10.9	19.8	0	21	0	0	17.5	19.6	0	25	-7	1624	-0.0022	-0.0042
M5	14/03/25	08:13:06	1	2530	334	776.5	241	10.8	19.8	0	21	0	0	17.5	19.6	0	25	-7	1625	-0.0022	-0.0042
M5	14/03/25	08:13:07	1	2531	334	776.5	240	10.8	19.8	0	21	0	0	17.5	19.6	0	25	-7	1626	-0.0022	-0.0042
M5	14/03/25	08:13:08	1	2532	335	776.5	240	10.8	19.8	0	21	0	0	17.5	19.6	0	25	-6	1627	-0.0022	-0.0042
M5	14/03/25	08:13:09	1	2533	335	776.5	240	10.8	19.8	0	21	0	0	17.5	19.5	0	25	-6	1628	-0.0022	-0.0043
M5	14/03/25	08:13:10	1	2534	335	776.5	240	10.8	19.8	0	21	0	0	17.5	19.5	0	25	-6	1629	-0.0022	-0.0043
M5	14/03/25	08:13:11	1	2535	335	776.5	240	10.8	19.8	0	21	0	0	17.5	19.5	0	25	-6	1630	-0.0022	-0.0043
M5	14/03/25	08:13:12	1	2536	335	776.5	240	10.8	19.8	0	21	0	0	17.5	19.5	0	25	-6	1631	-0.0022	-0.0043
M5	14/03/25	08:13:13	1	2537	335	776.5	241	10.8	19.8	0	21	0	0	17.5	19.5	0	25	-6	1632	-0.0022	-0.0043
M5	14/03/25	08:13:14	1	2538	335	776.5	240	10.8	19.8	0	21	0	0	17.5	19.5	0	25	-6	1633	-0.0022	-0.0043
M5	14/03/25	08:13:15	1	2539	335	776.5	240	10.8	19.8	0	21	0	0	17.5	19.5	0	25	-5	1634	-0.0022	-0.0043
M5	14/03/25	08:13:16	1	2540	335	776.5	240	10.8	19.8	0	21	0	0	17.5	19.5	0	25	-6	1635	-0.0022	-0.0043
M5	14/03/25	08:13:17	1	2541	335	776.5	240	10.8	19.8	0	21	0	0	17.5	19.5	0	25	-6	1636	-0.0022	-0.0043
M5	14/03/25	08:13:18	1	2542	335	776.5	240	10.8	19.8	0	21	0	0	17.5	19.5	0	25	-6	1637	-0.0022	-0.0043
M5	14/03/25	08:13:19	1	2543	335	776.5	240	10.8	19.8	0	21	0	0	17.5	19.5	0	25	-6	1638	-0.0022	-0.0043
M5	14/03/25	08:13:20	1	2544	335	776.5	240	10.8	19.8	0	21	0	0	17.5	19.5	0	25	-6	1639	-0.0022	-0.0044
M5	14/03/25	08:13:21	1	2545	335	776.5	240	10.8	19.8	0	21	0	0	17.5	19.5	0	25	-6	1640	-0.0022	-0.0044
M5	14/03/25	08:13:22	1	2546	335	776.5	240	10.8	19.8	0	21	0	0	17.5	19.5	0	25	-6	1641	-0.0022	-0.0044
M5	14/03/25	08:13:23	1	2547	335	776.5	240	10.8	19.8	0	21	0	0	17.5	19.6	0	25	-5	1642	-0.0022	-0.0044
M5	14/03/25	08:13:24	1	2548	335	776.5	240	10.8	19.8	0	21	0	0	17.5	19.6	0	25	-5	1643	-0.0022	-0.0044
M5	14/03/25	08:13:25	1	2549	335	776.5	240	10.8	19.8	0	21	0	0	17.5	19.6	0	25	-6	1644	-0.0022	-0.0044
M5	14/03/25	08:13:26	1	2550	335	776.5	240	10.9	19.8	0	21	0	0	17.5	19.6	0	25	-6	1645	-0.0022	-0.0044
M5	14/03/25	08:13:27	1	2551	334	776.5	241	10.9	19.8	0	21	0	0	17.5	19.6	0	25	-6	1646	-0.0022	-0.0044
M5	14/03/25	08:13:28	1	2552	335	776.5	241	10.9	19.8	0	21	0	0	17.5	19.6	0	25	-6	1647	-0.0021	-0.0044
M5	14/03/25	08:13:29	1	2553	334	776.5	241	10.9	19.8	0	21	0	0	17.5	19.6	0	25	-6	1648	-0.0021	-0.0044
M5	14/03/25	08:13:30	1	2554	335	776.5	240	10.9	19.8	0	21	0	0	17.5	19.6	0	25	-6	1649	-0.0021	-0.0044
M5	14/03/25	08:13:31	1	2555	335	776.5	240	10.9	19.8	0	21	0	0	17.5	19.6	0	25	-6	1650	-0.0021	-0.0044
M5	14/03/25	08:13:32	1	2556	335	776.5	240	10.9	19.8	0	21	0	0	17.5	19.6	0	25	-6	1651	-0.0021	-0.0044
M5	14/03/25	08:13:33	1	2557	334	776.5	241	10.9	19.8	0	21	0	0	17.5	19.6	0	25	-6	1652	-0.0021	-0.0044
M5	14/03/25	08:13:34	1	2558	334	776.5	241	10.9	19.8	0	21	0	0	17.5	19.6	0	25	-6	1653	-0.0021	-0.0044
M5	14/03/25	08:13:35	1	2559	334	776.5	240	10.9	19.8	0	21	0	0	17.5	19.5	0	25	-6	1654	-0.0021	-0.0044
M5	14/03/25	08:13:36	1	2560	335	776.5	240	10.9	19.8	0	21	0	0	17.5	19.6	0	25	-6	1655	-0.0021	-0.0044
M5	14/03/25	08:13:37	1	2561	335	776.5	240	10.9	19.8	0	21	0	0	17.5	19.6	0	25	-5	1656	-0.0021	-0.0044
M5	14/03/25	08:13:38	1	2562	335	776.5	240	10.9	19.8	0	21	0	0	17.5	19.6	0	25	-6	1657	-0.0021	-0.0045
M5	14/03/25	08:13:39	1	2563	334	777.1	240	10.9	19.8	0	21	0	0	17.5	19.6	0	25	-7	1658	-0.0021	-0.0045
M5	14/03/25	08:13:40	1	2564	334	776.7	241	10.9	19.8	0	21	0	0	17.5	19.6	0	25	-6	1659	-0.0021	-0.0045
M5	14/03/25	08:13:41	1	2565	335	776.4	241	10.9	19.8	0	21	0	0	17.5	19.5	0	25	-6	1660	-0.0021	-0.0045
M5	14/03/25	08:13:42	1	2566	335	776.2	240	10.9	19.8	0	21	0	0	0	19.4	0	25	-6	1661	-0.0021	-0.0045
M5	14/03/25	08:13:43	1	2567	334	776.1	240	10.9	19.8	0	21	0	0	0	19.4	0	25	-7	1662	-0.0021	-0.0045
M5	14/03/25	08:13:44	1	2568	334	776	240	10.9	19.8	0	21	0	0	0	19.4	0	25	-6	1663	-0.0021	-0.0045
M5	14/03/25	08:13:45	1	2569	335	775.9	240	10.9	19.8	0	21	0	0	0	19.4	0	25	-6	1664	-0.0021	-0.0045
M5	14/03/25	08:13:46	1	2570	335	775.8	241	10.8	19.8	0	21	0	0	0	19.4	0	25	-6	1665	-0.0021	-0.0045
M5	14/03/25	08:13:47	1	2571	335	775.6	241	10.8	19.8	0	21	0	0	0	19.3	0	25	-6	1666	-0.0021	-0.0045
M5	14/03/25	08:13:48	1	2572	335	775.5	240	10.6	19.8	0	21	0	0	17.5	19.2	0	25	-5	1667	-0.0021	-0.0046
M5	14/03/25	08:13:49	1	2573	335	775.4	240	10.6	19.8	0	21	0	0	17.5	19.2	0	25	-5	1668	-0.0021	-0.0046
M5	14/03/25	08:13:50	1	2574	335	775.3	240	10.5	19.8	0	21	0	0	17.5	19.1	0	25	-6	1669	-0.0022	-0.0046
M5	14/03/25	08:13:51	1	2575	335	775.1	240	10.5	19.8	0	21	0	0	17.5	19	0	25	-6	1670	-0.0022	-0.0046
M5	14/03/25	08:13:52	1	2576	335	775	240	10.4	19.8	0	21	0	0	17.5	18.9	0	25	-6	1671	-0.0022	-0.0046
M5	14/03/25	08:13:53	1	2577	335	774.9	240	10.4	19.8	0	21	0	0	17.4	18.9	0	25	-6	1672	-0.0022	-0.0047
M5	14/03/25	08:13:54	1	2578	335	774.7	240	10.3	19.8	0	21	0	0	17.4	18.8	0	25	-6	1673	-0.0022	-0.0047
M5	14/03/25	08:13:55	1	2579	335	774.6	240	10.3	19.8	0	21	0	0	17.4	18.8	0	25	-6	1674	-0.0022	-0.0047
M5	14/03/25	08:13:56	1	2580	335	774.4	240	10.2	19.8	0	21	0	0	17.4	18.7	0	25	-6	1675	-0.0022	-0.0047
M5	14/03/25	08:13:57	1	2581	335	774.3	240	10.2	19.8	0	21	0	0	17.4	18.6	0	25	-6	1676	-0.0022	-0.0047
M5	14/03/25	08:13:58	1	2582	335	774.2	240	10.1	19.8	0	21	0	0	17.4	18.6	0	25	-6	1677	-0.0022	-0.0047
M5	14/03/25	08:14:00	1	2583	335	774.1	239	10.1	19.8	0	21	0	0	17.4	18.5	0	25	-6	1678	-0.0022	-0.0047
M5	14/03/25	08:14:01	1	2584	335	773.9	239	10.1	19.8	0	21	0	0	17.4	18.5	0	25	-6	1679	-0.0022	-0.0047
M5	14/03/25	08:14:02	1	2585	335	773.8	239	10.1	19.8	0	21	0	0	17.4	18.4	0	25	-5	1680	-0.0022	-0.0048
M5	14/03/25	08:14:03	1	2586	335	773.6	240	10	19.8	0	21	0	0	17.4	18.4	0	25	-6	1681	-0.0022	-0.0048
M5	14/03/25	08:14:04	1	2587	335	773.5	239	10	19.8	0	21	0	0	17.4	18.3	0	25	-6	1682	-0.0022	-0.0048
M5	14/03/25	08:14:05	1	2588	335	773.3	240	10	19.8	0	21	0	0	17.4	18.3	0	25	-6	1683	-0.0022	-0.0048
M5	14/03/25	08:14:06	1	2589	334	773.2	240	10	19.8	0	21	0	0	17.4	18.2	0	25	-7	1684	-0.0022	-0.0048
M5	14/03/25	08:14:07	1	2590	335	773	240	9.9	19.8	0	21	0	0	17.4	18.2	0	25	-6	1685	-0.0022	-0.0048
M5	14/03/25	08:14:08	1	2591	334	772.9	239	9.9	19.8	0	21	0	0	17.4	18.1	0	25	-7	1686	-0.0022	-0.0048
M5	14/03/25	08:14:09	1	2592	333	772.8	239	9.9	19.8	0	21	0	0	17.4	18.1	0	25	-7	1687	-0.0022	-0.0048
M5	14/03/25	08:14:10	1	2593	333	772.6	240	9.9	19.8	0	21	0	0	17.4	18.1	0	25	-7	1688	-0.0022	-0.0048
M5	14/03/25	08:14:11	1	2594	334	772.5	240	9.9	19.8	0	21	0	0	17.4	18	0	25	-7	1689	-0.0022	-0.0048
M5	14/03/25	08:14:12	1	2595	335	772.3	240	9.9	19.8	0	21	0	0	17.4	18	0	25	-5	1690	-0.0022	-0.0048
M5	14/03/25	08:14:13	1	2596	335	772.2	239	9.9	19.8	0	21	0	0	17.4	18	0	25	-6	1691	-0.0022	-0.0048
M5	14/03/25	08:14:14	1	2597	334	772.1	239	9.9	19.8	0	21	0	0	17.4	17.9	0	25	-7	1692	-0.0022	-0.0048
M5	14/03/25	08:14:15	1	2598	334	771.9	239	9.9	19.8	0	21	0	0	17.4	18	0	25	-7	1693	-0.0022	-0.0048
M5	14/03/25	08:14:16	1	2599	334	771.8	239	9.9	19.8	0	21	0	0	17.4	18	0	25	-7	1694	-0.0022	-0.0048
M5	14/03/25	08:14:17	1	2600	334	771.6	240	9.8	19.8	0	21	0	0	17.4	17.9	0	25	-7	1695	-0.0022	-0.0048
M5	14/03/25	08:14:18	1	2601	334	771.5	240	9.8	19.8	0	21	0	0	17.4	17.9	0	25	-7	1696	-0.0022	-0.0048
M5	14/03/25	08:14:19	1	2602	334	771.3	239	9.8	19.8	0	21	0	0	17.4	17.9	0	25	-6	1697	-0.0022	-0.0048
M5	14/03/25	08:14:20	1	2603	335	771.2	239	9.8	19.8	0	21	0	0	17.4	17.9	0	25	-6	1698	-0.0022	-0.0048
M5	14/03/25	08:14:21	1	2604	335	771.1	239	9.7	19.8	0	21	0	0	17.4	17.9	0	25	-6	1699	-0.0022	-0.0049
M5	14/03/25	08:14:22	1	2605	335	770.9	240	9.7	19.8	0	21	0	0	17.4	17.8	0	25	-6	1700	-0.0022	-0.0049
M5	14/03/25	08:14:23	1	2606	335	770.8	239	9.7	19.8	0	21	0	0	17.4	17.8	0	25	-6	1701	-0.0022	-0.0049
M5	14/03/25	08:14:24	1	2607	335	770.7	239	9.7	19.8	0	21	0	0	17.4	17.8	0	25	-6	1702	-0.0022	-0.0049
M5	14/03/25	08:14:25	1	2608	334	770.5	239	9.7	19.8	0	21	0	0	17.4	17.8	0	25	-7	1703	-0.0022	-0.0049
M5	14/03/25	08:14:26	1	2609	334	770.4	240	9.7	19.8	0	21	0	0	17.4	17.8	0	25	-7	1704	-0.0022	-0.0049
M5	14/03/25	08:14:27	1	2610	335	770.2	240	9.7	19.8	0	21	0	0	17.4	17.8	0	25	-6	1705	-0.0022	-0.0049
M5	14/03/25	08:14:28	1	2611	335	770.1	240	9.7	19.8	0	21	0	0	17.4	17.9	0	25	-6	1706	-0.0022	-0.0049
M5	14/03/25	08:14:29	1	2612	335	769.9	240	9.7	19.8	0	21	0	0	17.4	17.9	0	25	-6	1707	-0.0022	-0.0049
M5	14/03/25	08:14:30	1	2613	334	769.8	240	9.7	19.8	0	21	0	0	17.4	17.9	0	25	-7	1708	-0.0022	-0.0049
M5	14/03/25	08:14:31	1	2614	334	769.6	240	9.7	19.8	0	21	0	0	17.4	17.8	0	25	-6	1709	-0.0022	-0.0049
M5	14/03/25	08:14:32	1	2615	334	769.5	240	9.7	19.8	0	21	0	0	17.4	17.8	0	25	-6	1710	-0.0022	-0.0049
M5	14/03/25	08:14:33	1	2616	334	769.4	240	9.7	19.8	0	21	0	0	17.4	17.8	0	25	-7	1711	-0.0022	-0.0049
M5	14/03/25	08:14:34	1	2617	334	769.2	240	9.7	19.8	0	21	0	0	17.4	17.8	0	25	-7	1712	-0.0022	-0.0049
M5	14/03/25	08:14:35	1	2618	334	769.1	240	9.7	19.8	0	21	0	0	17.4	17.8	0	25	-7	1713	-0.0022	-0.0049
M5	14/03/25	08:14:36	1	2619	335	768.9	240	9.7	19.8	0	21	0	0	17.4	17.8	0	25	-6	1714	-0.0022	-0.0049
M5	14/03/25	08:14:37	1	2620	335	768.8	240	9.7	19.8	0	21	0	0	17.4	17.8	0	25	-6	1715	-0.0022	-0.0049
M5	14/03/25	08:14:38	1	2621	335	768.6	239	9.7	19.8	0	21	0	0	17.4	17.8	0	25	-6	1716	-0.0022	-0.0049
M5	14/03/25	08:14:39	1	2622	335	768.4	239	9.6	19.8	0	21	0	0	17.4	17.8	0	25	-6	1717	-0.0022	-0.0049
M5	14/03/25	08:14:40	1	2623	335	768.3	239	9.6	19.8	0	21	0	0	17.4	17.8	0	25	-6	1718	-0.0022	-0.0049
M5	14/03/25	08:14:41	1	2624	335	768.1	239	9.6	19.7	0	21	0	0	17.4	17.8	0	25	-6	1719	-0.0022	-0.0049
M5	14/03/25	08:14:42	1	2625	335	768	239	9.6	19.7	0	21	0	0	17.4	17.7	0	25	-6	1720	-0.0022	-0.0049
M5	14/03/25	08:14:43	1	2626	335	767.9	239	9.6	19.8	0	21	0	0	17.4	17.7	0	25	-6	1721	-0.0022	-0.0049
M5	14/03/25	08:14:44	1	2627	336	767.7	239	9.6	19.8	0	21	0	0	17.4	17.7	0	25	-5	1722	-0.0022	-0.0049
M5	14/03/25	08:14:45	1	2628	335	767.6	239	9.6	19.8	0	21	0	0	17.4	17.7	0	25	-5	1723	-0.0022	-0.005
M5	14/03/25	08:14:46	1	2629	335	767.4	239	9.6	19.8	0	21	0	0	17.4	17.7	0	25	-5	1724	-0.0022	-0.005
M5	14/03/25	08:14:47	1	2630	335	767.3	239	9.6	19.7	0	21	0	0	17.4	17.6	0	25	-6	1725	-0.0022	-0.005
M5	14/03/25	08:14:48	1	2631	334	767.2	239	9.6	19.7	0	21	0	0	17.4	17.6	0	25	-6	1726	-0.0022	-0.005
M5	14/03/25	08:14:49	1	2632	335	767	239	9.6	19.8	0	21	0	0	17.4	17.6	0	25	-6	1727	-0.0022	-0.005
M5	14/03/25	08:14:50	1	2633	334	766.9	239	9.6	19.8	0	21	0	0	17.4	17.6	0	25	-6	1728	-0.0022	-0.005
M5	14/03/25	08:14:51	1	2634	334	766.7	239	9.6	19.8	0	21	0	0	17.4	17.6	0	25	-6	1729	-0.0022	-0.005
M5	14/03/25	08:14:52	1	2635	334	766.6	239	9.6	19.8	0	21	0	0	17.4	17.6	0	25	-6	1730	-0.0022	-0.005
M5	14/03/25	08:14:53	1	2636	334	766.5	239	9.6	19.8	0	21	0	0	17.4	17.6	0	25	-6	1731	-0.0022	-0.005
M5	14/03/25	08:14:54	1	2637	335	766.3	238	9.6	19.8	0	21	0	0	17.4	17.6	0	25	-6	1732	-0.0022	-0.005
M5	14/03/25	08:14:55	1	2638	334	766.2	238	9.6	19.8	0	21	0	0	17.4	17.6	0	25	-6	1733	-0.0022	-0.005
M5	14/03/25	08:14:56	1	2639	334	766	238	9.6	19.8	0	21	0	0	17.4	17.6	0	25	-6	1734	-0.0022	-0.005
M5	14/03/25	08:14:57	1	2640	334	765.9	238	9.6	19.7	0	21	0	0	17.4	17.6	0	25	-6	1735	-0.0022	-0.005
M5	14/03/25	08:14:58	1	2641	334	765.7	238	9.6	19.7	0	21	0	0	17.4	17.6	0	25	-6	1736	-0.0022	-0.005
M5	14/03/25	08:14:59	1	2642	334	765.6	238	9.6	19.8	0	21	0	0	17.4	17.6	0	25	-7	1737	-0.0022	-0.005
M5	14/03/25	08:15:00	1	2643	334	765.4	238	9.6	19.8	0	21	0	0	17.4	17.6	0	25	-6	1738	-0.0022	-0.005
M5	14/03/25	08:15:01	1	2644	335	765.3	238	9.6	19.8	0	21	0	0	17.4	17.6	0	25	-6	1739	-0.0022	-0.005
M5	14/03/25	08:15:02	1	2645	335	765.2	238	9.6	19.8	0	21	0	0	17.4	17.6	0	25	-6	1740	-0.0022	-0.005
M5	14/03/25	08:15:03	1	2646	334	765	238	9.6	19.8	0	21	0	0	17.3	17.6	0	25	-7	1741	-0.0022	-0.005
M5	14/03/25	08:15:04	1	2647	334	764.9	238	9.6	19.8	0	21	0	0	17.3	17.7	0	25	-7	1742	-0.0022	-0.005
M5	14/03/25	08:15:05	1	2648	334	764.7	238	9.6	19.8	0	21	0	0	17.3	17.7	0	25	-7	1743	-0.0022	-0.005
M5	14/03/25	08:15:06	1	2649	334	764.6	238	9.6	19.8	0	21	0	0	17.3	17.8	0	25	-7	1744	-0.0022	-0.005
M5	14/03/25	08:15:07	1	2650	334	764.4	237	9.6	19.7	0	21	0	0	17.3	17.8	0	25	-7	1745	-0.0022	-0.005
M5	14/03/25	08:15:08	1	2651	333	764.3	237	9.6	19.7	0	21	0	0	17.3	17.8	0	25	-7	1746	-0.0022	-0.005
M5	14/03/25	08:15:09	1	2652	333	764.1	237	9.6	19.8	0	21	0	0	17.3	17.8	0	25	-7	1747	-0.0021	-0.005
M5	14/03/25	08:15:10	1	2653	334	764	237	9.6	19.8	0	21	0	0	17.3	17.9	0	25	-7	1748	-0.0021	-0.005
M5	14/03/25	08:15:11	1	2654	334	763.9	237	9.6	19.8	0	21	0	0	17.3	17.9	0	25	-7	1749	-0.0021	-0.0049
M5	14/03/25	08:15:12	1	2655	334	763.7	237	9.6	19.8	0	21	0	0	17.3	17.9	0	25	-7	1750	-0.0021	-0.0049
M5	14/03/25	08:15:14	1	2656	334	763.6	237	9.6	19.8	0	21	0	0	17.3	18	0	25	-7	1751	-0.0021	-0.0049
M5	14/03/25	08:15:15	1	2657	334	763.5	237	9.6	19.8	0	21	0	0	17.3	18	0	25	-7	1752	-0.0021	-0.0049
M5	14/03/25	08:15:16	1	2658	334	763.3	237	9.6	19.8	0	21	0	0	17.3	18	0	25	-7	1753	-0.0021	-0.0049
M5	14/03/25	08:15:17	1	2659	334	763.1	237	9.6	19.8	0	21	0	0	17.3	18.1	0	25	-7	1754	-0.0021	-0.0049
M5	14/03/25	08:15:18	1	2660	333	763	237	9.6	19.7	0	21	0	0	17.3	18.1	0	25	-8	1755	-0.0021	-0.0049
M5	14/03/25	08:15:19	1	2661	333	762.9	237	9.6	19.7	0	21	0	0	17.3	18.2	0	25	-8	1756	-0.0021	-0.0049
M5	14/03/25	08:15:20	1	2662	333	762.7	237	9.6	19.7	0	21	0	0	17.3	18.2	0	25	-8	1757	-0.0021	-0.0049
M5	14/03/25	08:15:21	1	2663	333	762.6	237	9.6	19.7	0	21	0	0	17.3	18.3	0	25	-8	1758	-0.0021	-0.0049
M5	14/03/25	08:15:22	1	2664	333	762.4	237	9.6	19.7	0	21	0	0	17.3	18.3	0	25	-8	1759	-0.0021	-0.0049
M5	14/03/25	08:15:23	1	2665	333	762.3	236	9.6	19.7	0	21	0	0	17.3	18.4	0	25	-8	1760	-0.0021	-0.0049
M5	14/03/25	08:15:24	1	2666	333	762.1	237	9.5	19.7	0	21	0	0	17.3	18.4	0	25	-8	1761	-0.0021	-0.0049
M5	14/03/25	08:15:25	1	2667	333	762	237	9.5	19.7	0	21	0	0	17.3	18.4	0	25	-8	1762	-0.0021	-0.0049
M5	14/03/25	08:15:26	1	2668	333	761.8	237	9.5	19.7	0	21	0	0	17.3	18.4	0	25	-8	1763	-0.0021	-0.0049
M5	14/03/25	08:15:27	1	2669	333	761.7	236	9.5	19.7	0	21	0	0	17.3	18.4	0	25	-8	1764	-0.0021	-0.0049
M5	14/03/25	08:15:28	1	2670	332	761.5	237	9.5	19.8	0	21	0	0	17.3	18.4	0	25	-8	1765	-0.0021	-0.0048
M5	14/03/25	08:15:29	1	2671	332	761.4	236	9.5	19.8	0	21	0	0	17.3	18.4	0	25	-9	1766	-0.0021	-0.0048
M5	14/03/25	08:15:30	1	2672	332	761.3	236	9.5	19.7	0	21	0	0	17.3	18.4	0	25	-9	1767	-0.0021	-0.0048
M5	14/03/25	08:15:31	1	2673	333	761.1	236	9.5	19.7	0	21	0	0	17.3	18.4	0	25	-8	1768	-0.0021	-0.0048
M5	14/03/25	08:15:32	1	2674	333	761	236	9.5	19.7	0	21	0	0	17.3	18.4	0	25	-7	1769	-0.0021	-0.0048
M5	14/03/25	08:15:33	1	2675	333	760.8	236	9.5	19.7	0	21	0	0	17.3	18.4	0	25	-7	1770	-0.0021	-0.0048
M5	14/03/25	08:15:34	1	2676	333	760.7	236	9.5	19.7	0	21	0	0	17.3	18.4	0	25	-8	1771	-0.0021	-0.0048
M5	14/03/25	08:15:35	1	2677	332	760.6	237	9.5	19.7	0	21	0	0	17.3	18.4	0	25	-9	1772	-0.0021	-0.0048
M5	14/03/25	08:15:36	1	2678	331	760.4	236	9.5	19.7	0	21	0	0	17.3	18.4	0	25	-9	1773	-0.0021	-0.0048
M5	14/03/25	08:15:37	1	2679	332	760.3	236	9.5	19.7	0	21	0	0	17.3	18.4	0	25	-9	1774	-0.0021	-0.0048
M5	14/03/25	08:15:38	1	2680	332	760.1	236	9.5	19.7	0	21	0	0	17.3	18.3	0	25	-9	1775	-0.0021	-0.0047
M5	14/03/25	08:15:39	1	2681	332	760	236	9.5	19.7	0	21	0	0	17.3	18.4	0	25	-9	1776	-0.0021	-0.0047
M5	14/03/25	08:15:40	1	2682	332	759.8	236	9.5	19.7	0	21	0	0	17.3	18.4	0	25	-9	1777	-0.0021	-0.0047
M5	14/03/25	08:15:41	1	2683	331	759.7	235	9.5	19.7	0	21	0	0	17.3	18.4	0	25	-9	1778	-0.0021	-0.0047
M5	14/03/25	08:15:42	1	2684	331	759.5	235	9.5	19.7	0	21	0	0	17.3	18.4	0	25	-9	1779	-0.0021	-0.0047
M5	14/03/25	08:15:43	1	2685	331	759.4	235	9.5	19.7	0	21	0	0	17.3	18.4	0	25	-9	1780	-0.0022	-0.0047
M5	14/03/25	08:15:44	1	2686	331	759.3	235	9.5	19.7	0	21	0	0	17.3	18.5	0	25	-9	1781	-0.0022	-0.0047
M5	14/03/25	08:15:45	1	2687	332	759.1	235	9.5	19.7	0	21	0	0	17.3	18.5	0	25	-9	1782	-0.0022	-0.0046
M5	14/03/25	08:15:46	1	2688	332	759	235	9.5	19.7	0	21	0	0	17.3	18.5	0	25	-9	1783	-0.0022	-0.0046
M5	14/03/25	08:15:47	1	2689	332	758.8	235	9.5	19.7	0	21	0	0	17.3	18.6	0	25	-9	1784	-0.0022	-0.0046
M5	14/03/25	08:15:48	1	2690	332	758.7	235	9.5	19.7	0	21	0	0	17.3	18.6	0	25	-8	1785	-0.0022	-0.0046
M5	14/03/25	08:15:49	1	2691	332	758.6	235	9.5	19.7	0	21	0	0	17.3	18.5	0	25	-9	1786	-0.0022	-0.0046
M5	14/03/25	08:15:50	1	2692	332	758.5	235	9.5	19.7	0	21	0	0	17.3	18.5	0	25	-9	1787	-0.0022	-0.0046
M5	14/03/25	08:15:51	1	2693	332	758.3	235	9.5	19.7	0	21	0	0	17.3	18.5	0	25	-9	1788	-0.0022	-0.0046
M5	14/03/25	08:15:52	1	2694	333	758.2	235	9.5	19.7	0	21	0	0	17.3	18.5	0	25	-7	1789	-0.0022	-0.0046
M5	14/03/25	08:15:53	1	2695	334	758	235	9.5	19.7	0	21	0	0	17.3	18.5	0	25	-7	1790	-0.0022	-0.0046
M5	14/03/25	08:15:54	1	2696	334	757.9	235	9.5	19.7	0	21	0	0	17.3	18.4	0	25	-7	1791	-0.0022	-0.0046
M5	14/03/25	08:15:55	1	2697	333	757.9	235	9.5	19.7	0	21	0	0	17.3	18.4	0	25	-8	1792	-0.0022	-0.0046
M5	14/03/25	08:15:56	1	2698	332	757.9	234	9.5	19.7	0	21	0	0	17.3	18.4	0	25	-8	1793	-0.0022	-0.0046
M5	14/03/25	08:15:57	1	2699	332	757.8	234	9.5	19.7	0	21	0	0	17.3	18.3	0	25	-8	1794	-0.0022	-0.0046
M5	14/03/25	08:15:58	1	2700	332	757.8	235	9.5	19.7	0	21	0	0	17.3	18.3	0	25	-9	1795	-0.0022	-0.0045
M5	14/03/25	08:15:59	1	2701	332	757.7	235	9.5	19.7	0	21	0	0	17.3	18.3	0	25	-8	1796	-0.0022	-0.0045
M5	14/03/25	08:16:00	1	2702	332	757.7	235	9.5	19.7	0	21	0	0	17.3	18.3	0	25	-9	1797	-0.0022	-0.0045
M5	14/03/25	08:16:01	1	2703	332	757.5	236	9.5	19.7	0	21	0	0	17.3	18.3	0	25	-9	1798	-0.0022	-0.0045
M5	14/03/25	08:16:02	1	2704	331	757.5	235	9.4	19.7	0	21	0	0	17.3	18.3	0	25	-10	1799	-0.0022	-0.0045
M5	14/03/25	08:16:03	1	2705	331	757.5	234	9.4	19.7	0	21	0	0	17.3	18.2	0	25	-9	1800	-0.0022	-0.0045
M5	14/03/25	08:16:04	1	2706	332	757.4	234	9.4	19.7	0	21	0	0	17.3	18.2	0	25	-9	1801	-0.0022	-0.0045
M5	14/03/25	08:16:05	1	2707	333	757.4	234	9.4	19.7	0	21	0	0	17.3	18.2	0	25	-8	1802	-0.0022	-0.0045
M5	14/03/25	08:16:06	1	2708	332	757.3	234	9.4	19.7	0	21	0	0	17.3	18.3	0	25	-8	1803	-0.0022	-0.0045
M5	14/03/25	08:16:07	1	2709	332	757.1	234	9.4	19.7	0	21	0	0	17.3	18.3	0	25	-9	1804	-0.0022	-0.0045
M5	14/03/25	08:16:08	1	2710	332	757	234	9.4	19.7	0	21	0	0	17.3	18.2	0	25	-9	1805	-0.0022	-0.0044
M5	14/03/25	08:16:09	1	2711	332	756.9	234	9.4	19.7	0	21	0	0	17.3	18.2	0	25	-9	1806	-0.0022	-0.0044
M5	14/03/25	08:16:10	1	2712	332	756.8	234	9.4	19.7	0	21	0	0	17.3	18.2	0	25	-9	1807	-0.0022	-0.0044
M5	14/03/25	08:16:11	1	2713	331	756.6	234	9.4	19.7	0	21	0	0	17.3	18.2	0	25	-9	1808	-0.0022	-0.0044
M5	14/03/25	08:16:12	1	2714	332	756.5	234	9.4	19.7	0	21	0	0	17.3	18.2	0	25	-9	1809	-0.0022	-0.0044
M5	14/03/25	08:16:13	1	2715	332	756.4	234	9.4	19.7	0	21	0	0	17.3	18.1	0	25	-9	1810	-0.0022	-0.0044
M5	14/03/25	08:16:14	1	2716	332	756.3	234	9.4	19.7	0	21	0	0	17.3	18.1	0	25	-9	1811	-0.0022	-0.0044
M5	14/03/25	08:16:15	1	2717	332	756.2	234	9.4	19.7	0	21	0	0	17.3	18.1	0	25	-9	1812	-0.0022	-0.0044
M5	14/03/25	08:16:16	1	2718	332	756.2	234	9.4	19.7	0	21	0	0	17.3	18	0	25	-8	1813	-0.0022	-0.0044
M5	14/03/25	08:16:17	1	2719	333	756.2	234	9.4	19.7	0	21	0	0	17.3	18	0	25	-8	1814	-0.0022	-0.0044
M5	14/03/25	08:16:18	1	2720	333	756	234	9.4	19.7	0	21	0	0	17.3	18	0	25	-8	1815	-0.0022	-0.0043
M5	14/03/25	08:16:19	1	2721	332	756	234	9.4	19.7	0	21	0	0	17.3	18	0	25	-8	1816	-0.0022	-0.0043
M5	14/03/25	08:16:20	1	2722	332	756.1	234	9.4	19.7	0	21	0	0	17.3	18	0	25	-8	1817	-0.0022	-0.0043
M5	14/03/25	08:16:21	1	2723	333	756.2	234	9.4	19.7	0	21	0	0	17.3	18.1	0	25	-8	1818	-0.0022	-0.0043
M5	14/03/25	08:16:22	1	2724	333	756.1	235	9.4	19.7	0	21	0	0	17.3	18	0	25	-7	1819	-0.0022	-0.0043
M5	14/03/25	08:16:23	1	2725	334	756.2	235	9.4	19.7	0	21	0	0	17.3	18	0	25	-7	1820	-0.0022	-0.0043
M5	14/03/25	08:16:24	1	2726	335	756.2	235	9.4	19.7	0	21	0	0	0	17.9	0	25	-6	1821	-0.0022	-0.0043
M5	14/03/25	08:16:25	1	2727	336	756.1	235	9.4	19.7	0	21	0	0	0	17.9	0	25	-5	1822	-0.0022	-0.0043
M5	14/03/25	08:16:26	1	2728	335	756.1	235	9.4	19.7	0	21	0	0	0	17.9	0	25	-6	1823	-0.0022	-0.0044
M5	14/03/25	08:16:28	1	2729	335	756	235	9.4	19.7	0	21	0	0	0	17.8	0	25	-6	1824	-0.0022	-0.0044
M5	14/03/25	08:16:29	1	2730	335	756	235	9.4	19.7	0	21	0	0	0	17.8	0	25	-6	1825	-0.0022	-0.0044
M5	14/03/25	08:16:30	1	2731	335	755.9	235	9.4	19.7	0	21	0	0	0	17.9	0	25	-6	1826	-0.0022	-0.0044
M5	14/03/25	08:16:31	1	2732	335	755.9	235	9.4	19.7	0	21	0	0	17.2	17.9	0	25	-6	1827	-0.0022	-0.0044
M5	14/03/25	08:16:32	1	2733	334	755.9	235	9.4	19.7	0	21	0	0	17.2	18	0	25	-6	1828	-0.0022	-0.0044
M5	14/03/25	08:16:33	1	2734	334	755.8	235	9.4	19.7	0	21	0	0	17.2	18.1	0	25	-7	1829	-0.0022	-0.0044
M5	14/03/25	08:16:34	1	2735	334	755.7	235	9.4	19.7	0	21	0	0	17.2	18.1	0	25	-6	1830	-0.0022	-0.0044
M5	14/03/25	08:16:35	1	2736	335	755.7	235	9.4	19.7	0	21	0	0	17.2	18.1	0	25	-6	1831	-0.0022	-0.0044
M5	14/03/25	08:16:36	1	2737	335	755.6	235	9.4	19.7	0	21	0	0	17.2	18.1	0	25	-6	1832	-0.0022	-0.0044
M5	14/03/25	08:16:37	1	2738	334	755.6	236	9.4	19.7	0	21	0	0	17.2	18.2	0	25	-6	1833	-0.0022	-0.0044
M5	14/03/25	08:16:38	1	2739	334	755.5	235	9.4	19.7	0	21	0	0	17.2	18.2	0	25	-7	1834	-0.0022	-0.0044
M5	14/03/25	08:16:39	1	2740	333	755.4	235	9.4	19.7	0	21	0	0	17.2	18.2	0	25	-7	1835	-0.0022	-0.0044
M5	14/03/25	08:16:40	1	2741	333	755.4	235	9.4	19.7	0	21	0	0	17.2	18.3	0	25	-8	1836	-0.0022	-0.0044
M5	14/03/25	08:16:41	1	2742	333	755.3	235	9.4	19.7	0	21	0	0	17.2	18.3	0	25	-8	1837	-0.0022	-0.0044
M5	14/03/25	08:16:42	1	2743	332	755.2	236	9.4	19.7	0	21	0	0	17.2	18.3	0	25	-8	1838	-0.0022	-0.0044
M5	14/03/25	08:16:43	1	2744	332	755.2	236	9.4	19.7	0	21	0	0	17.2	18.3	0	25	-9	1839	-0.0021	-0.0044
M5	14/03/25	08:16:44	1	2745	331	755.1	236	9.4	19.7	0	21	0	0	17.2	18.3	0	25	-10	1840	-0.0022	-0.0043
M5	14/03/25	08:16:45	1	2746	331	755.1	236	9.5	19.7	0	21	0	0	17.2	18.3	0	25	-9	1841	-0.0021	-0.0043
M5	14/03/25	08:16:46	1	2747	332	755	236	9.5	19.7	0	21	0	0	17.2	18.3	0	25	-9	1842	-0.0021	-0.0043
M5	14/03/25	08:16:47	1	2748	332	755	235	9.5	19.7	0	21	0	0	17.2	18.2	0	25	-8	1843	-0.0021	-0.0043
M5	14/03/25	08:16:48	1	2749	332	755	235	9.5	19.7	0	21	0	0	17.2	18.2	0	25	-8	1844	-0.0021	-0.0043
M5	14/03/25	08:16:49	1	2750	333	755	235	9.5	19.7	0	21	0	0	17.2	18.2	0	25	-8	1845	-0.0021	-0.0043
M5	14/03/25	08:16:50	1	2751	333	754.9	236	9.5	19.7	0	21	0	0	17.2	18.2	0	25	-8	1846	-0.0021	-0.0043
M5	14/03/25	08:16:51	1	2752	333	755	236	9.5	19.7	0	21	0	0	17.2	18.2	0	25	-8	1847	-0.0021	-0.0043
M5	14/03/25	08:16:52	1	2753	333	754.9	235	9.5	19.7	0	21	0	0	17.2	18.1	0	25	-8	1848	-0.0021	-0.0043
M5	14/03/25	08:16:53	1	2754	332	754.9	235	9.5	19.7	0	21	0	0	17.2	18.1	0	25	-8	1849	-0.0021	-0.0043
M5	14/03/25	08:16:54	1	2755	332	754.9	235	9.5	19.7	0	21	0	0	17.2	18	0	25	-9	1850	-0.0021	-0.0043
M5	14/03/25	08:16:55	1	2756	332	754.9	235	9.5	19.7	0	21	0	0	17.2	18	0	25	-9	1851	-0.0021	-0.0043
M5	14/03/25	08:16:56	1	2757	331	754.9	236	9.5	19.7	0	21	0	0	17.2	18	0	25	-10	1852	-0.0021	-0.0042
M5	14/03/25	08:16:57	1	2758	331	754.9	235	9.5	19.7	0	21	0	0	17.2	18	0	25	-9	1853	-0.0022	-0.0042
M5	14/03/25	08:16:58	1	2759	332	754.9	234	9.5	19.7	0	21	0	0	17.2	18	0	25	-9	1854	-0.0022	-0.0042
M5	14/03/25	08:16:59	1	2760	331	754.8	235	9.5	19.7	0	21	0	0	17.2	17.9	0	25	-9	1855	-0.0022	-0.0042
M5	14/03/25	08:17:00	1	2761	331	754.8	235	9.5	19.7	0	21	0	0	17.2	17.9	0	25	-9	1856	-0.0022	-0.0042
M5	14/03/25	08:17:01	1	2762	332	754.8	235	9.5	19.6	0	21	0	0	17.2	17.9	0	25	-9	1857	-0.0022	-0.0042
M5	14/03/25	08:17:02	1	2763	332	754.9	235	9.5	19.6	0	21	0	0	17.2	17.9	0	25	-9	1858	-0.0022	-0.0042
M5	14/03/25	08:17:03	1	2764	332	754.8	235	9.5	19.7	0	21	0	0	17.1	17.9	0	25	-9	1859	-0.0022	-0.0042
M5	14/03/25	08:17:04	1	2765	331	754.8	235	9.5	19.7	0	21	0	0	17.1	17.9	0	25	-9	1860	-0.0022	-0.0042
M5	14/03/25	08:17:05	1	2766	331	754.8	235	9.5	19.6	0	21	0	0	17.1	17.9	0	25	-10	1861	-0.0022	-0.0042
M5	14/03/25	08:17:06	1	2767	331	754.8	235	9.5	19.6	0	21	0	0	17.1	17.9	0	25	-9	1862	-0.0022	-0.0042
M5	14/03/25	08:17:07	1	2768	330	754.8	235	9.5	19.7	0	21	0	0	17.1	17.9	0	25	-11	1863	-0.0022	-0.0041
M5	14/03/25	08:17:08	1	2769	330	754.8	236	9.5	19.7	0	21	0	0	17.1	17.9	0	25	-11	1864	-0.0022	-0.0041
M5	14/03/25	08:17:09	1	2770	331	754.8	236	9.5	19.6	0	21	0	0	17.1	17.8	0	25	-10	1865	-0.0022	-0.0041
M5	14/03/25	08:17:10	1	2771	331	754.9	235	9.5	19.6	0	21	0	0	17.1	17.8	0	25	-10	1866	-0.0022	-0.0041
M5	14/03/25	08:17:11	1	2772	331	754.9	235	9.5	19.6	0	21	0	0	17.1	17.7	0	25	-10	1867	-0.0022	-0.0041
M5	14/03/25	08:17:12	1	2773	331	754.9	235	9.5	19.6	0	21	0	0	17.1	17.7	0	25	-10	1868	-0.0022	-0.0041
M5	14/03/25	08:17:13	1	2774	331	754.9	235	9.5	19.6	0	21	0	0	17.1	17.6	0	25	-10	1869	-0.0022	-0.0041
M5	14/03/25	08:17:14	1	2775	331	754.9	235	9.5	19.6	0	21	0	0	17.1	17.5	0	25	-10	1870	-0.0022	-0.004
M5	14/03/25	08:17:15	1	2776	332	754.9	235	9.5	19.6	0	21	0	0	17.1	17.5	0	25	-9	1871	-0.0022	-0.004
M5	14/03/25	08:17:16	1	2777	332	754.8	236	9.5	19.6	0	21	0	0	17.1	17.5	0	25	-9	1872	-0.0022	-0.004
M5	14/03/25	08:17:17	1	2778	332	754.8	235	9.5	19.6	0	21	0	0	17.1	17.5	0	25	-9	1873	-0.0022	-0.004
M5	14/03/25	08:17:18	1	2779	332	754.9	235	9.5	19.6	0	21	0	0	17.1	17.5	0	25	-9	1874	-0.0022	-0.004
M5	14/03/25	08:17:19	1	2780	332	754.9	235	9.4	19.6	0	21	0	0	17.1	17.5	0	25	-9	1875	-0.0022	-0.004
M5	14/03/25	08:17:20	1	2781	332	754.9	235	9.4	19.6	0	21	0	0	17.1	17.5	0	25	-9	1876	-0.0022	-0.004
M5	14/03/25	08:17:21	1	2782	331	754.9	235	9.5	19.6	0	21	0	0	17.1	17.4	0	25	-9	1877	-0.0022	-0.004
M5	14/03/25	08:17:22	1	2783	331	754.9	235	9.5	19.6	0	21	0	0	17.1	17.4	0	25	-10	1878	-0.0022	-0.004
M5	14/03/25	08:17:23	1	2784	331	754.9	235	9.4	19.6	0	21	0	0	17.1	17.4	0	25	-10	1879	-0.0022	-0.004
M5	14/03/25	08:17:24	1	2785	331	754.9	235	9.4	19.6	0	21	0	0	17.1	17.3	0	25	-10	1880	-0.0022	-0.0039
M5	14/03/25	08:17:25	1	2786	332	754.9	235	9.4	19.6	0	21	0	0	17.1	17.3	0	25	-9	1881	-0.0022	-0.0039
M5	14/03/25	08:17:26	1	2787	332	754.9	235	9.4	19.6	0	21	0	0	17.1	17.3	0	25	-9	1882	-0.0022	-0.0039
M5	14/03/25	08:17:27	1	2788	332	754.9	235	9.4	19.6	0	21	0	0	17.1	17.3	0	25	-9	1883	-0.0022	-0.0039
M5	14/03/25	08:17:28	1	2789	332	754.9	235	9.4	19.6	0	21	0	0	17.1	17.3	0	25	-9	1884	-0.0022	-0.0039
M5	14/03/25	08:17:29	1	2790	332	754.9	235	9.4	19.6	0	21	0	0	17.1	17.3	0	25	-9	1885	-0.0022	-0.0039
M5	14/03/25	08:17:30	1	2791	332	754.9	235	9.4	19.6	0	21	0	0	17.1	17.3	0	25	-9	1886	-0.0022	-0.0039
M5	14/03/25	08:17:31	1	2792	333	754.9	235	9.4	19.6	0	21	0	0	17.1	17.3	0	25	-8	1887	-0.0022	-0.0039
M5	14/03/25	08:17:32	1	2793	333	754.9	235	9.4	19.6	0	21	0	0	17.1	17.3	0	25	-8	1888	-0.0022	-0.0039
M5	14/03/25	08:17:33	1	2794	333	755	235	9.4	19.6	0	21	0	0	17.1	17.3	0	25	-8	1889	-0.0022	-0.0039
M5	14/03/25	08:17:34	1	2795	333	755	235	9.4	19.6	0	21	0	0	17.1	17.3	0	25	-8	1890	-0.0022	-0.0039
M5	14/03/25	08:17:35	1	2796	333	755	235	9.4	19.6	0	21	0	0	17.1	17.3	0	25	-8	1891	-0.0022	-0.0039
M5	14/03/25	08:17:36	1	2797	332	755	235	9.4	19.6	0	21	0	0	17.1	17.3	0	25	-8	1892	-0.0022	-0.0039
M5	14/03/25	08:17:37	1	2798	332	755.1	235	9.4	19.6	0	21	0	0	17.1	17.3	0	25	-9	1893	-0.0022	-0.0039
M5	14/03/25	08:17:38	1	2799	333	755.1	235	9.4	19.6	0	21	0	0	17.1	17.3	0	25	-8	1894	-0.0022	-0.0039
M5	14/03/25	08:17:39	1	2800	333	755	235	9.4	19.6	0	21	0	0	17.1	17.4	0	25	-8	1895	-0.0022	-0.0039
M5	14/03/25	08:17:41	1	2801	333	755.1	235	9.4	19.6	0	21	0	0	17	17.4	0	25	-8	1896	-0.0022	-0.0039
M5	14/03/25	08:17:42	1	2802	333	755.1	235	9.4	19.6	0	21	0	0	17	17.3	0	25	-7	1897	-0.0022	-0.0039
M5	14/03/25	08:17:43	1	2803	334	755.2	235	9.4	19.6	0	21	0	0	17	17.3	0	25	-7	1898	-0.0022	-0.0039
M5	14/03/25	08:17:44	1	2804	334	755.1	235	9.4	19.6	0	21	0	0	17	17.3	0	25	-7	1899	-0.0022	-0.0039
M5	14/03/25	08:17:45	1	2805	334	755.2	235	9.4	19.6	0	21	0	0	17	17.3	0	25	-7	1900	-0.0022	-0.0039
M5	14/03/25	08:17:46	1	2806	333	755.3	235	9.4	19.6	0	21	0	0	17	17.2	0	25	-7	1901	-0.0022	-0.0039
M5	14/03/25	08:17:47	1	2807	334	755.3	235	9.4	19.6	0	21	0	0	17	17.2	0	25	-7	1902	-0.0022	-0.0039
[truncated: 68 more rows]
