# Supplementary material for: A drone-based prototype technique for monitoring soil degassing at active volcanic craters
Source: Earth Planets Space. 2025 Oct 23;77(1):164. doi: 10.1186/s40623-025-02303-9 (PMC12546497; doi:10.1186/s40623-025-02303-9)
Supplement: Supplementary file 4 — Additional file 4. [file 40623_2025_2303_MOESM4_ESM.xlsx]

## Sheet: Sheet1
Format	Date	Time	Plot	REc. Number	CO2	Pressure	FLow	H2O	Tsensor	O2	Error	Aux_V	PAR	Tsoil	Tair	Msoil	P1	P2	P3	P4	P5
M5	14/03/25	08:42:39	1	4279	337	755.7	233	11.7	22	0	0	0	0	18.4	28.7	0	20	0	1	0	0
M5	14/03/25	08:42:40	1	4280	337	755.8	233	11.6	22	0	0	0	0	18.4	28.7	0	20	0	2	0	0
M5	14/03/25	08:42:41	1	4281	337	755.8	233	11.6	22	0	0	0	0	18.4	28.7	0	20	0	3	0	0
M5	14/03/25	08:42:42	1	4282	338	755.8	233	11.6	22	0	0	0	0	18.4	28.6	0	20	1	4	0	0
M5	14/03/25	08:42:43	1	4283	338	755.7	233	11.6	22	0	0	0	0	18.4	28.6	0	20	2	5	0	0
M5	14/03/25	08:42:44	1	4284	339	755.8	233	11.7	22.1	0	0	0	0	18.4	28.7	0	20	2	6	0	0
M5	14/03/25	08:42:45	1	4285	339	755.8	233	11.7	22.1	0	0	0	0	18.4	28.6	0	20	2	7	0	0
M5	14/03/25	08:42:46	1	4286	338	755.8	233	11.6	22	0	0	0	0	18.4	28.6	0	20	1	8	0	0
M5	14/03/25	08:42:47	1	4287	338	755.7	233	11.6	22	0	0	0	0	18.4	28.6	0	20	2	9	0	0
M5	14/03/25	08:42:48	1	4288	338	755.8	233	11.6	22	0	0	0	0	18.4	28.6	0	25	1	10	0	0
M5	14/03/25	08:42:49	1	4289	338	755.8	234	11.6	22	0	0	0	0	18.4	28.6	0	25	1	11	0	0
M5	14/03/25	08:42:50	1	4290	338	755.7	233	11.7	22	0	0	0	0	18.4	28.6	0	25	1	12	0	0
M5	14/03/25	08:42:51	1	4291	338	755.8	233	11.7	22	0	0	0	0	18.4	28.6	0	25	1	13	0.0294	0.0342
M5	14/03/25	08:42:52	1	4292	338	755.8	233	11.7	22	0	0	0	0	18.4	28.6	0	25	1	14	-0.0126	0.1101
M5	14/03/25	08:42:53	1	4293	337	755.8	234	11.7	22	0	0	0	0	18.4	28.6	0	25	1	15	-0.0435	0.1096
M5	14/03/25	08:42:54	1	4294	337	755.8	234	11.6	22	0	0	0	0	18.4	28.6	0	25	0	16	-0.0672	0.0883
M5	14/03/25	08:42:55	1	4295	338	755.8	234	11.6	22	0	0	0	0	18.4	28.6	0	25	1	17	-0.0464	-0.0285
M5	14/03/25	08:42:56	1	4296	338	755.8	233	11.7	22.1	0	21	0	0	18.4	28.6	0	25	1	18	-0.004	-0.1434
M5	14/03/25	08:42:57	1	4297	338	755.7	233	11.7	22.1	0	21	0	0	18.4	28.6	0	25	2	19	0.0255	-0.1768
M5	14/03/25	08:42:58	1	4298	339	755.8	233	11.7	22.1	0	21	0	0	18.4	28.6	0	25	2	20	0.0468	-0.173
M5	14/03/25	08:42:59	1	4299	338	755.8	233	11.7	22.1	0	21	0	0	18.4	28.6	0	25	2	21	0.0517	-0.1232
M5	14/03/25	08:43:00	1	4300	338	755.7	233	11.7	22	0	21	0	0	18.4	28.6	0	25	1	22	0.0479	-0.0661
M5	14/03/25	08:43:01	1	4301	338	755.8	233	11.7	22	0	21	0	0	18.4	28.6	0	25	2	23	0.0483	-0.0384
M5	14/03/25	08:43:02	1	4302	338	755.8	233	11.7	22.1	0	21	0	0	18.4	28.6	0	25	1	24	0.0442	-0.0033
M5	14/03/25	08:43:03	1	4303	337	755.8	233	11.7	22.1	0	0	0	0	18.4	28.6	0	25	0	25	0.0244	0.07
M5	14/03/25	08:43:04	1	4304	337	755.8	233	11.7	22.1	0	0	0	0	18.4	28.6	0	25	0	26	0.0021	0.1325
M5	14/03/25	08:43:05	1	4305	336	755.8	233	11.7	22.1	0	0	0	0	18.4	28.6	0	25	0	27	-0.0162	0.1655
M5	14/03/25	08:43:06	1	4306	336	755.8	233	11.7	22.1	0	0	0	0	18.4	28.6	0	25	0	28	-0.0292	0.1728
M5	14/03/25	08:43:07	1	4307	336	755.7	233	11.7	22.1	0	0	0	0	18.4	28.6	0	25	-1	29	-0.0402	0.1718
M5	14/03/25	08:43:08	1	4308	337	755.7	233	11.7	22.1	0	0	0	0	18.4	28.6	0	25	0	30	-0.042	0.1409
M5	14/03/25	08:43:09	1	4309	338	755.8	233	11.7	22.1	0	0	0	0	18.4	28.6	0	25	1	31	-0.0345	0.0848
M5	14/03/25	08:43:10	1	4310	338	755.8	233	11.7	22.1	0	0	0	0	18.4	28.6	0	25	1	32	-0.03	0.0501
M5	14/03/25	08:43:11	1	4311	338	755.8	233	11.7	22.1	0	0	0	0	18.4	28.6	0	25	1	33	-0.0234	0.0148
M5	14/03/25	08:43:12	1	4312	338	755.8	233	11.7	22.1	0	0	0	0	18.4	28.6	0	25	1	34	-0.0207	-0.0008
M5	14/03/25	08:43:13	1	4313	337	755.7	233	11.7	22.1	0	0	0	0	18.4	28.6	0	25	0	35	-0.0232	0.0048
M5	14/03/25	08:43:14	1	4314	336	755.7	233	11.7	22.1	0	0	0	0	18.4	28.6	0	25	-1	36	-0.0283	0.0189
M5	14/03/25	08:43:15	1	4315	336	755.7	233	11.7	22.1	0	0	0	0	18.4	28.6	0	25	-1	37	-0.0354	0.0374
M5	14/03/25	08:43:16	1	4316	335	755.7	233	11.7	22.1	0	0	0	0	18.4	28.6	0	25	-1	38	-0.0419	0.0508
M5	14/03/25	08:43:17	1	4317	336	755.7	233	11.7	22.1	0	0	0	0	18.4	28.6	0	25	-1	39	-0.046	0.0537
M5	14/03/25	08:43:18	1	4318	336	755.7	233	11.7	22.1	0	0	0	0	18.4	28.6	0	25	0	40	-0.0459	0.0397
M5	14/03/25	08:43:19	1	4319	337	755.7	233	11.7	22.1	0	0	0	0	18.4	28.6	0	25	0	41	-0.0445	0.0246
M5	14/03/25	08:43:20	1	4320	337	755.8	233	11.7	22.1	0	0	0	0	18.4	28.6	0	25	0	42	-0.043	0.0121
M5	14/03/25	08:43:21	1	4321	336	755.7	233	11.7	22.1	0	0	0	0	18.4	28.6	0	25	0	43	-0.0423	0.0036
M5	14/03/25	08:43:22	1	4322	337	755.8	234	11.7	22.1	0	0	0	0	18.4	28.6	0	25	0	44	-0.041	-0.0066
M5	14/03/25	08:43:23	1	4323	337	755.8	233	11.7	22.1	0	0	0	0	18.4	28.7	0	25	1	45	-0.0371	-0.0244
M5	14/03/25	08:43:24	1	4324	338	755.7	233	11.7	22.1	0	21	0	0	18.4	28.7	0	25	1	46	-0.0329	-0.0406
M5	14/03/25	08:43:25	1	4325	338	755.7	233	11.7	22.1	0	21	0	0	18.4	28.7	0	25	1	47	-0.0293	-0.0531
M5	14/03/25	08:43:26	1	4326	337	755.7	233	11.7	22.1	0	21	0	0	18.4	28.7	0	25	0	48	-0.0272	-0.0586
M5	14/03/25	08:43:27	1	4327	337	755.7	233	11.7	22.1	0	21	0	0	18.4	28.6	0	25	0	49	-0.0263	-0.0588
M5	14/03/25	08:43:28	1	4328	337	755.8	233	11.7	22.1	0	21	0	0	18.4	28.6	0	25	0	50	-0.0254	-0.0587
M5	14/03/25	08:43:29	1	4329	337	755.8	233	11.7	22.1	0	21	0	0	18.4	28.6	0	25	0	51	-0.0242	-0.0603
M5	14/03/25	08:43:30	1	4330	337	755.8	234	11.7	22.1	0	21	0	0	18.4	28.7	0	25	0	52	-0.023	-0.0614
M5	14/03/25	08:43:31	1	4331	337	755.8	233	11.7	22.1	0	21	0	0	18.4	28.7	0	25	1	53	-0.021	-0.0653
M5	14/03/25	08:43:32	1	4332	337	755.7	234	11.7	22.1	0	21	0	0	18.4	28.7	0	25	1	54	-0.0193	-0.0682
M5	14/03/25	08:43:33	1	4333	337	755.8	233	11.7	22.1	0	21	0	0	18.4	28.7	0	25	0	55	-0.0189	-0.0656
M5	14/03/25	08:43:34	1	4334	336	755.7	233	11.7	22.1	0	21	0	0	18.4	28.7	0	25	0	56	-0.0192	-0.0606
M5	14/03/25	08:43:35	1	4335	336	755.7	233	11.7	22.1	0	21	0	0	18.4	28.7	0	25	-1	57	-0.0198	-0.055
M5	14/03/25	08:43:36	1	4336	337	755.7	233	11.7	22.1	0	21	0	0	18.4	28.6	0	25	0	58	-0.0195	-0.053
M5	14/03/25	08:43:37	1	4337	337	755.7	233	11.7	22.1	0	21	0	0	18.4	28.7	0	25	0	59	-0.0189	-0.0525
M5	14/03/25	08:43:38	1	4338	337	755.7	233	11.7	22.1	0	21	0	0	18.4	28.7	0	25	1	60	-0.0173	-0.0556
M5	14/03/25	08:43:39	1	4339	338	755.7	233	11.7	22.1	0	21	0	0	18.4	28.7	0	25	1	61	-0.0149	-0.0615
M5	14/03/25	08:43:40	1	4340	338	755.7	233	11.7	22.1	0	21	0	0	18.4	28.6	0	25	1	62	-0.0128	-0.0658
M5	14/03/25	08:43:41	1	4341	338	755.7	233	11.7	22.1	0	21	0	0	18.4	28.6	0	25	1	63	-0.0112	-0.068
M5	14/03/25	08:43:42	1	4342	337	755.7	233	11.7	22.1	0	21	0	0	18.4	28.7	0	25	0	64	-0.0109	-0.0654
M5	14/03/25	08:43:43	1	4343	337	755.7	233	11.7	22.1	0	21	0	0	18.4	28.7	0	25	0	65	-0.0111	-0.0609
M5	14/03/25	08:43:44	1	4344	337	755.7	233	11.7	22.1	0	21	0	0	18.4	28.7	0	25	0	66	-0.0111	-0.0568
M5	14/03/25	08:43:46	1	4345	337	755.7	233	11.7	22.1	0	21	0	0	18.4	28.7	0	25	0	67	-0.0113	-0.0533
M5	14/03/25	08:43:47	1	4346	336	755.7	233	11.8	22.2	0	21	0	0	18.4	28.7	0	25	-1	68	-0.0125	-0.0455
M5	14/03/25	08:43:48	1	4347	335	755.7	233	11.8	22.2	0	21	0	0	18.4	28.6	0	25	-2	69	-0.0142	-0.0373
M5	14/03/25	08:43:49	1	4348	335	755.7	233	11.7	22.1	0	21	0	0	18.4	28.7	0	25	-2	70	-0.0157	-0.0305
M5	14/03/25	08:43:50	1	4349	335	755.7	233	11.7	22.1	0	21	0	0	18.4	28.7	0	25	-2	71	-0.017	-0.0248
M5	14/03/25	08:43:51	1	4350	335	755.7	233	11.8	22.2	0	21	0	0	18.4	28.6	0	25	-1	72	-0.0178	-0.0207
M5	14/03/25	08:43:52	1	4351	336	755.7	233	11.8	22.2	0	21	0	0	18.4	28.6	0	25	-1	73	-0.0184	-0.0182
M5	14/03/25	08:43:53	1	4352	336	755.7	233	11.8	22.2	0	21	0	0	18.4	28.7	0	25	-1	74	-0.0185	-0.0176
M5	14/03/25	08:43:54	1	4353	336	755.7	233	11.8	22.2	0	21	0	0	18.4	28.7	0	25	-1	75	-0.0186	-0.0173
M5	14/03/25	08:43:55	1	4354	336	755.7	233	11.8	22.2	0	21	0	0	18.4	28.7	0	25	-1	76	-0.019	-0.0166
M5	14/03/25	08:43:56	1	4355	336	755.7	233	11.8	22.2	0	21	0	0	18.4	28.7	0	25	-1	77	-0.0192	-0.016
M5	14/03/25	08:43:57	1	4356	336	755.7	233	11.8	22.2	0	21	0	0	18.4	28.7	0	25	-1	78	-0.0192	-0.0162
M5	14/03/25	08:43:58	1	4357	336	755.7	233	11.8	22.2	0	21	0	0	18.4	28.7	0	25	-1	79	-0.019	-0.0172
M5	14/03/25	08:43:59	1	4358	336	755.7	233	11.7	22.2	0	21	0	0	18.5	28.7	0	25	-1	80	-0.019	-0.0175
M5	14/03/25	08:44:00	1	4359	336	755.7	233	11.7	22.2	0	21	0	0	18.5	28.7	0	25	-1	81	-0.0192	-0.0166
M5	14/03/25	08:44:01	1	4360	336	755.7	233	11.7	22.1	0	21	0	0	18.5	28.7	0	25	-1	82	-0.0192	-0.0172
M5	14/03/25	08:44:02	1	4361	337	755.7	233	11.7	22.1	0	21	0	0	18.5	28.7	0	25	0	83	-0.0183	-0.0207
M5	14/03/25	08:44:03	1	4362	336	755.7	233	11.7	22.2	0	21	0	0	18.5	28.7	0	25	-1	84	-0.018	-0.0214
M5	14/03/25	08:44:04	1	4363	336	755.7	233	11.7	22.2	0	21	0	0	18.5	28.7	0	25	-1	85	-0.0183	-0.0204
M5	14/03/25	08:44:05	1	4364	336	755.7	233	11.7	22.2	0	21	0	0	18.5	28.7	0	25	0	86	-0.0179	-0.022
M5	14/03/25	08:44:06	1	4365	337	755.7	233	11.7	22.2	0	21	0	0	18.5	28.6	0	25	0	87	-0.0171	-0.0249
M5	14/03/25	08:44:07	1	4366	337	755.7	233	11.7	22.2	0	21	0	0	18.5	28.6	0	25	0	88	-0.0162	-0.0279
M5	14/03/25	08:44:08	1	4367	336	755.7	233	11.7	22.2	0	21	0	0	18.5	28.6	0	25	0	89	-0.0159	-0.0286
M5	14/03/25	08:44:09	1	4368	336	755.8	233	11.8	22.2	0	21	0	0	18.5	28.6	0	25	-1	90	-0.0156	-0.0286
M5	14/03/25	08:44:10	1	4369	336	755.7	233	11.8	22.2	0	21	0	0	18.5	28.7	0	25	0	91	-0.0153	-0.0291
M5	14/03/25	08:44:11	1	4370	336	755.8	233	11.8	22.2	0	21	0	0	18.5	28.7	0	25	-1	92	-0.0152	-0.0291
M5	14/03/25	08:44:12	1	4371	336	755.7	233	11.8	22.2	0	21	0	0	18.5	28.6	0	25	-1	93	-0.015	-0.0292
M5	14/03/25	08:44:13	1	4372	336	755.7	233	11.7	22.2	0	21	0	0	18.5	28.6	0	25	0	94	-0.0148	-0.0297
M5	14/03/25	08:44:14	1	4373	337	755.7	233	11.7	22.2	0	21	0	0	18.5	28.7	0	25	0	95	-0.0142	-0.031
M5	14/03/25	08:44:15	1	4374	337	755.7	233	11.8	22.2	0	21	0	0	18.5	28.7	0	25	1	96	-0.0133	-0.0333
M5	14/03/25	08:44:16	1	4375	338	755.7	233	11.8	22.2	0	21	0	0	18.5	28.6	0	25	1	97	-0.0123	-0.0363
M5	14/03/25	08:44:17	1	4376	338	755.7	233	11.8	22.2	0	21	0	0	18.5	28.7	0	25	1	98	-0.0113	-0.0389
M5	14/03/25	08:44:18	1	4377	338	755.7	233	11.8	22.2	0	21	0	0	18.5	28.7	0	25	1	99	-0.0104	-0.0411
M5	14/03/25	08:44:19	1	4378	336	755.7	233	11.8	22.2	0	21	0	0	18.5	28.7	0	25	-1	100	-0.0107	-0.0392
M5	14/03/25	08:44:20	1	4379	335	755.7	233	11.8	22.2	0	21	0	0	18.5	28.7	0	25	-2	101	-0.0113	-0.0354
M5	14/03/25	08:44:21	1	4380	335	755.7	233	11.8	22.2	0	21	0	0	18.5	28.7	0	25	-2	102	-0.0118	-0.0329
M5	14/03/25	08:44:22	1	4381	335	755.7	233	11.8	22.2	0	21	0	0	18.5	28.7	0	25	-2	103	-0.0122	-0.0305
M5	14/03/25	08:44:23	1	4382	334	755.7	233	11.8	22.2	0	21	0	0	18.5	28.7	0	25	-3	104	-0.0129	-0.0266
M5	14/03/25	08:44:24	1	4383	333	755.7	233	11.8	22.2	0	21	0	0	18.5	28.7	0	25	-4	105	-0.0142	-0.021
M5	14/03/25	08:44:25	1	4384	334	755.7	233	11.8	22.2	0	21	0	0	18.5	28.8	0	25	-3	106	-0.0151	-0.0178
M5	14/03/25	08:44:26	1	4385	335	755.7	233	11.8	22.2	0	21	0	0	18.5	28.8	0	25	-1	107	-0.0152	-0.0173
M5	14/03/25	08:44:27	1	4386	336	755.7	233	11.8	22.2	0	21	0	0	18.5	28.8	0	25	-1	108	-0.0149	-0.0183
M5	14/03/25	08:44:28	1	4387	336	755.7	233	11.8	22.2	0	21	0	0	18.5	28.7	0	25	-1	109	-0.0146	-0.0191
M5	14/03/25	08:44:29	1	4388	336	755.7	233	11.7	22.2	0	21	0	0	18.5	28.7	0	25	-1	110	-0.0145	-0.0197
M5	14/03/25	08:44:30	1	4389	336	755.7	233	11.7	22.2	0	21	0	0	18.5	28.7	0	25	-1	111	-0.0145	-0.0195
M5	14/03/25	08:44:31	1	4390	336	755.7	233	11.7	22.2	0	21	0	0	18.5	28.7	0	25	-1	112	-0.0145	-0.0197
M5	14/03/25	08:44:32	1	4391	336	755.7	233	11.7	22.2	0	21	0	0	18.5	28.7	0	25	-1	113	-0.0143	-0.0202
M5	14/03/25	08:44:33	1	4392	335	755.7	233	11.7	22.2	0	21	0	0	18.5	28.8	0	25	-2	114	-0.0145	-0.0195
M5	14/03/25	08:44:34	1	4393	334	755.7	233	11.7	22.2	0	21	0	0	18.5	28.8	0	25	-3	115	-0.015	-0.0174
M5	14/03/25	08:44:35	1	4394	334	755.7	233	11.7	22.3	0	21	0	0	18.5	28.7	0	25	-3	116	-0.0156	-0.0149
M5	14/03/25	08:44:36	1	4395	334	755.7	234	11.7	22.3	0	21	0	0	18.5	28.7	0	25	-3	117	-0.0161	-0.0127
M5	14/03/25	08:44:37	1	4396	334	755.7	234	11.7	22.3	0	0	0	0	18.5	28.7	0	25	-3	118	-0.0168	-0.0108
M5	14/03/25	08:44:38	1	4397	334	755.7	234	11.7	22.3	0	0	0	0	18.5	28.8	0	25	-3	119	-0.0171	-0.0097
M5	14/03/25	08:44:39	1	4398	335	755.7	234	11.7	22.2	0	0	0	0	18.5	28.8	0	25	-2	120	-0.0172	-0.0098
M5	14/03/25	08:44:40	1	4399	336	755.7	234	11.7	22.2	0	0	0	0	18.5	28.7	0	25	-1	121	-0.0171	-0.0107
M5	14/03/25	08:44:41	1	4400	335	755.7	233	11.6	22.2	0	0	0	0	18.5	28.7	0	25	-1	122	-0.0171	-0.0114
M5	14/03/25	08:44:42	1	4401	335	755.7	233	11.6	22.2	0	0	0	0	18.5	28.7	0	25	-2	123	-0.017	-0.0117
M5	14/03/25	08:44:43	1	4402	335	755.7	233	11.7	22.3	0	0	0	0	18.5	28.7	0	25	-2	124	-0.017	-0.0121
M5	14/03/25	08:44:44	1	4403	335	755.7	233	11.7	22.3	0	21	0	0	18.5	28.7	0	25	-1	125	-0.0169	-0.0127
M5	14/03/25	08:44:45	1	4404	336	755.8	233	11.6	22.3	0	21	0	0	18.5	28.7	0	25	-1	126	-0.0167	-0.0135
M5	14/03/25	08:44:46	1	4405	336	755.7	233	11.6	22.3	0	21	0	0	18.5	28.7	0	25	-1	127	-0.0166	-0.0143
M5	14/03/25	08:44:47	1	4406	336	755.7	233	11.6	22.3	0	21	0	0	0	28.7	0	25	-1	128	-0.0163	-0.0156
M5	14/03/25	08:44:48	1	4407	336	755.8	233	11.6	22.3	0	21	0	0	0	28.7	0	25	-1	129	-0.016	-0.0169
M5	14/03/25	08:44:49	1	4408	335	755.7	234	11.6	22.3	0	21	0	0	0	28.7	0	25	-2	130	-0.016	-0.0171
M5	14/03/25	08:44:50	1	4409	334	755.7	234	11.6	22.3	0	21	0	0	0	28.7	0	25	-3	131	-0.0163	-0.0159
M5	14/03/25	08:44:51	1	4410	334	755.7	234	11.6	22.3	0	21	0	0	0	28.7	0	25	-3	132	-0.0166	-0.0149
M5	14/03/25	08:44:52	1	4411	334	755.7	233	11.6	22.3	0	21	0	0	0	28.7	0	25	-3	133	-0.0169	-0.0136
M5	14/03/25	08:44:53	1	4412	333	755.7	233	11.6	22.3	0	0	0	0	18.5	28.8	0	25	-4	134	-0.0175	-0.0118
M5	14/03/25	08:44:54	1	4413	333	755.7	233	11.6	22.3	0	0	0	0	18.5	28.8	0	25	-3	135	-0.0179	-0.0105
M5	14/03/25	08:44:55	1	4414	333	755.7	233	11.5	22.3	0	0	0	0	18.5	28.8	0	25	-3	136	-0.0183	-0.0095
M5	14/03/25	08:44:56	1	4415	334	755.7	233	11.5	22.3	0	0	0	0	18.5	28.8	0	25	-3	137	-0.0184	-0.0091
M5	14/03/25	08:44:57	1	4416	334	755.7	233	11.5	22.3	0	0	0	0	18.5	28.7	0	25	-3	138	-0.0185	-0.009
M5	14/03/25	08:44:58	1	4417	334	755.7	233	11.5	22.3	0	0	0	0	18.5	28.7	0	25	-2	139	-0.0186	-0.0092
M5	14/03/25	08:44:59	1	4418	335	755.7	233	11.5	22.3	0	0	0	0	18.5	28.7	0	25	-1	140	-0.0183	-0.0103
M5	14/03/25	08:45:01	1	4419	336	755.8	233	11.5	22.3	0	0	0	0	18.5	28.7	0	25	-1	141	-0.018	-0.0118
M5	14/03/25	08:45:02	1	4420	336	755.7	233	11.5	22.3	0	21	0	0	18.5	28.7	0	25	-1	142	-0.0177	-0.0134
M5	14/03/25	08:45:03	1	4421	336	755.7	233	11.5	22.3	0	21	0	0	18.5	28.7	0	25	-1	143	-0.0174	-0.0147
M5	14/03/25	08:45:04	1	4422	336	755.7	233	11.5	22.3	0	21	0	0	18.5	28.7	0	25	-1	144	-0.0172	-0.0157
M5	14/03/25	08:45:05	1	4423	335	755.7	234	11.5	22.3	0	21	0	0	18.5	28.7	0	25	-2	145	-0.0171	-0.0162
M5	14/03/25	08:45:06	1	4424	335	755.7	234	11.5	22.3	0	21	0	0	18.5	28.7	0	25	-2	146	-0.0171	-0.0162
M5	14/03/25	08:45:07	1	4425	334	755.7	233	11.5	22.3	0	21	0	0	18.5	28.7	0	25	-3	147	-0.0171	-0.016
M5	14/03/25	08:45:08	1	4426	335	755.7	233	11.5	22.3	0	21	0	0	18.5	28.7	0	25	-2	148	-0.0172	-0.016
M5	14/03/25	08:45:09	1	4427	335	755.7	234	11.5	22.3	0	21	0	0	18.5	28.7	0	25	-2	149	-0.0171	-0.0163
M5	14/03/25	08:45:10	1	4428	335	755.7	233	11.5	22.3	0	21	0	0	18.5	28.7	0	25	-2	150	-0.0171	-0.0163
M5	14/03/25	08:45:11	1	4429	335	755.7	234	11.5	22.3	0	21	0	0	18.5	28.7	0	25	-2	151	-0.0171	-0.0165
M5	14/03/25	08:45:12	1	4430	335	755.7	234	11.5	22.3	0	21	0	0	18.5	28.7	0	25	-2	152	-0.017	-0.0168
M5	14/03/25	08:45:13	1	4431	336	755.7	234	11.5	22.3	0	21	0	0	18.5	28.7	0	25	-1	153	-0.0167	-0.0176
M5	14/03/25	08:45:14	1	4432	335	755.7	234	11.5	22.3	0	21	0	0	18.5	28.7	0	25	-1	154	-0.0166	-0.0184
M5	14/03/25	08:45:15	1	4433	334	755.7	234	11.5	22.3	0	21	0	0	18.5	28.7	0	25	-3	155	-0.0166	-0.018
M5	14/03/25	08:45:16	1	4434	334	755.7	233	11.5	22.3	0	21	0	0	18.5	28.6	0	25	-3	156	-0.0169	-0.0173
M5	14/03/25	08:45:17	1	4435	334	755.7	233	11.5	22.3	0	21	0	0	18.5	28.6	0	25	-3	157	-0.017	-0.0167
M5	14/03/25	08:45:18	1	4436	334	755.7	233	11.5	22.3	0	21	0	0	18.5	28.6	0	25	-3	158	-0.0171	-0.0165
M5	14/03/25	08:45:19	1	4437	334	755.7	233	11.5	22.3	0	21	0	0	18.5	28.6	0	25	-3	159	-0.0172	-0.0162
M5	14/03/25	08:45:20	1	4438	334	755.7	233	11.4	22.3	0	21	0	0	18.5	28.6	0	25	-3	160	-0.0172	-0.0162
M5	14/03/25	08:45:21	1	4439	334	755.7	233	11.4	22.3	0	21	0	0	18.5	28.6	0	25	-3	161	-0.0173	-0.0158
M5	14/03/25	08:45:22	1	4440	334	755.7	233	11.4	22.3	0	21	0	0	18.5	28.6	0	25	-3	162	-0.0174	-0.0157
M5	14/03/25	08:45:23	1	4441	335	755.7	233	11.4	22.3	0	21	0	0	18.5	28.6	0	25	-2	163	-0.0172	-0.0163
M5	14/03/25	08:45:24	1	4442	336	755.7	233	11.4	22.4	0	21	0	0	18.5	28.6	0	25	-1	164	-0.017	-0.0173
M5	14/03/25	08:45:25	1	4443	337	755.7	233	11.4	22.4	0	21	0	0	18.5	28.6	0	25	0	165	-0.0166	-0.0189
M5	14/03/25	08:45:26	1	4444	336	755.7	233	11.4	22.3	0	21	0	0	18.5	28.6	0	25	-1	166	-0.0163	-0.0201
M5	14/03/25	08:45:27	1	4445	335	755.7	233	11.4	22.3	0	21	0	0	18.5	28.6	0	25	-2	167	-0.0162	-0.0204
M5	14/03/25	08:45:28	1	4446	334	755.7	233	11.4	22.3	0	21	0	0	18.5	28.6	0	25	-3	168	-0.0162	-0.0202
M5	14/03/25	08:45:29	1	4447	334	755.7	233	11.4	22.3	0	21	0	0	18.5	28.6	0	25	-3	169	-0.0162	-0.0201
M5	14/03/25	08:45:30	1	4448	335	755.7	233	11.4	22.4	0	21	0	0	18.5	28.7	0	25	-2	170	-0.0161	-0.0203
M5	14/03/25	08:45:31	1	4449	335	755.7	233	11.4	22.4	0	21	0	0	18.5	28.7	0	25	-2	171	-0.016	-0.0204
M5	14/03/25	08:45:32	1	4450	334	755.7	233	11.4	22.4	0	21	0	0	18.5	28.7	0	25	-3	172	-0.0161	-0.0201
M5	14/03/25	08:45:33	1	4451	334	755.7	233	11.4	22.4	0	21	0	0	18.5	28.7	0	25	-3	173	-0.0162	-0.0198
M5	14/03/25	08:45:34	1	4452	334	755.7	234	11.4	22.3	0	21	0	0	18.5	28.7	0	25	-3	174	-0.0162	-0.0195
M5	14/03/25	08:45:35	1	4453	334	755.7	233	11.4	22.3	0	21	0	0	18.5	28.7	0	25	-3	175	-0.0163	-0.0191
M5	14/03/25	08:45:36	1	4454	333	755.7	233	11.4	22.3	0	21	0	0	18.5	28.7	0	25	-4	176	-0.0164	-0.0184
M5	14/03/25	08:45:37	1	4455	333	755.7	233	11.4	22.3	0	21	0	0	18.5	28.7	0	25	-4	177	-0.0165	-0.0179
M5	14/03/25	08:45:38	1	4456	334	755.7	233	11.5	22.4	0	21	0	0	18.5	28.7	0	25	-3	178	-0.0165	-0.0178
M5	14/03/25	08:45:39	1	4457	334	755.7	233	11.5	22.4	0	21	0	0	18.5	28.7	0	25	-3	179	-0.0165	-0.0177
M5	14/03/25	08:45:40	1	4458	334	755.7	233	11.4	22.4	0	21	0	0	18.5	28.7	0	25	-3	180	-0.0165	-0.0178
M5	14/03/25	08:45:41	1	4459	334	755.7	233	11.4	22.4	0	21	0	0	18.5	28.7	0	25	-3	181	-0.0164	-0.018
M5	14/03/25	08:45:42	1	4460	334	755.7	233	11.4	22.3	0	21	0	0	18.5	28.7	0	25	-3	182	-0.0164	-0.0182
M5	14/03/25	08:45:43	1	4461	335	755.7	233	11.4	22.3	0	21	0	0	18.5	28.8	0	25	-2	183	-0.0163	-0.0185
M5	14/03/25	08:45:44	1	4462	335	755.7	233	11.5	22.4	0	21	0	0	18.5	28.8	0	25	-2	184	-0.0161	-0.0187
M5	14/03/25	08:45:45	1	4463	334	755.7	234	11.5	22.4	0	21	0	0	18.5	28.8	0	25	-3	185	-0.0161	-0.0189
M5	14/03/25	08:45:46	1	4464	334	755.7	233	11.5	22.4	0	21	0	0	18.5	28.8	0	25	-3	186	-0.016	-0.019
M5	14/03/25	08:45:47	1	4465	335	755.7	233	11.5	22.4	0	21	0	0	18.5	28.7	0	25	-2	187	-0.0158	-0.0196
M5	14/03/25	08:45:48	1	4466	335	755.7	234	11.5	22.4	0	21	0	0	18.5	28.7	0	25	-2	188	-0.0156	-0.0203
M5	14/03/25	08:45:49	1	4467	335	755.7	233	11.5	22.4	0	21	0	0	18.5	28.7	0	25	-2	189	-0.0154	-0.0209
M5	14/03/25	08:45:50	1	4468	336	755.7	233	11.5	22.4	0	21	0	0	18.5	28.7	0	25	-1	190	-0.0152	-0.0217
M5	14/03/25	08:45:51	1	4469	336	755.7	233	11.5	22.4	0	21	0	0	18.5	28.7	0	25	-1	191	-0.0149	-0.0227
M5	14/03/25	08:45:52	1	4470	336	755.7	233	11.5	22.4	0	21	0	0	18.5	28.7	0	25	-1	192	-0.0146	-0.0235
M5	14/03/25	08:45:53	1	4471	336	755.7	233	11.5	22.4	0	21	0	0	18.5	28.7	0	25	-1	193	-0.0144	-0.024
M5	14/03/25	08:45:54	1	4472	335	755.7	234	11.5	22.4	0	21	0	0	18.5	28.7	0	25	-2	194	-0.0142	-0.0244
M5	14/03/25	08:45:55	1	4473	335	755.7	234	11.5	22.4	0	21	0	0	18.5	28.7	0	25	-2	195	-0.0141	-0.0244
M5	14/03/25	08:45:56	1	4474	334	755.7	234	11.5	22.4	0	21	0	0	18.5	28.7	0	25	-3	196	-0.0141	-0.0244
M5	14/03/25	08:45:57	1	4475	335	755.7	233	11.5	22.4	0	21	0	0	18.5	28.7	0	25	-2	197	-0.014	-0.0245
M5	14/03/25	08:45:58	1	4476	335	755.7	233	11.5	22.4	0	21	0	0	18.5	28.7	0	25	-2	198	-0.0139	-0.0247
M5	14/03/25	08:45:59	1	4477	335	755.7	233	11.5	22.4	0	21	0	0	18.5	28.7	0	25	-2	199	-0.0138	-0.0249
M5	14/03/25	08:46:00	1	4478	335	755.7	233	11.6	22.4	0	21	0	0	18.5	28.8	0	25	-2	200	-0.0137	-0.025
M5	14/03/25	08:46:01	1	4479	335	755.8	234	11.6	22.4	0	21	0	0	18.5	28.8	0	25	-2	201	-0.0136	-0.0251
M5	14/03/25	08:46:02	1	4480	334	755.8	234	11.6	22.4	0	21	0	0	18.5	28.8	0	25	-3	202	-0.0136	-0.0248
M5	14/03/25	08:46:03	1	4481	334	755.8	233	11.6	22.4	0	21	0	0	18.5	28.8	0	25	-3	203	-0.0136	-0.0244
M5	14/03/25	08:46:04	1	4482	334	756.2	233	11.6	22.4	0	21	0	0	18.5	28.8	0	25	-3	204	-0.0137	-0.0241
M5	14/03/25	08:46:05	1	4483	334	756	233	11.6	22.4	0	21	0	0	18.5	28.8	0	25	-3	205	-0.0137	-0.0238
M5	14/03/25	08:46:06	1	4484	334	755.7	233	11.6	22.4	0	21	0	0	18.5	28.7	0	25	-3	206	-0.0137	-0.0236
M5	14/03/25	08:46:07	1	4485	334	755.5	233	11.6	22.4	0	21	0	0	18.5	28.5	0	25	-2	207	-0.0136	-0.0236
M5	14/03/25	08:46:08	1	4486	336	755.4	233	11.6	22.4	0	21	0	0	18.5	28.3	0	25	-1	208	-0.0134	-0.0242
M5	14/03/25	08:46:09	1	4487	336	755.4	233	11.6	22.4	0	21	0	0	18.5	28.2	0	25	-1	209	-0.0132	-0.0248
M5	14/03/25	08:46:10	1	4488	334	755.3	233	11.5	22.4	0	21	0	0	18.5	28	0	25	-3	210	-0.0132	-0.0248
M5	14/03/25	08:46:11	1	4489	334	755.3	233	11.5	22.4	0	21	0	0	18.5	27.7	0	25	-3	211	-0.0132	-0.0246
M5	14/03/25	08:46:12	1	4490	335	755.3	234	11.4	22.4	0	21	0	0	18.5	27.6	0	25	-2	212	-0.0133	-0.0248
M5	14/03/25	08:46:13	1	4491	335	755.3	234	11.4	22.4	0	21	0	0	18.5	27.3	0	25	-2	213	-0.0132	-0.025
M5	14/03/25	08:46:14	1	4492	335	755.3	233	11.3	22.4	0	21	0	0	18.5	27.1	0	25	-2	214	-0.0134	-0.0256
M5	14/03/25	08:46:16	1	4493	335	755.3	233	11.3	22.4	0	21	0	0	18.5	26.9	0	25	-2	215	-0.0132	-0.026
M5	14/03/25	08:46:17	1	4494	335	755.3	233	11.1	22.5	0	21	0	0	18.5	26.6	0	25	-2	216	-0.0133	-0.0264
M5	14/03/25	08:46:18	1	4495	335	755.3	233	11.1	22.5	0	21	0	0	18.5	26.5	0	25	-2	217	-0.0132	-0.0266
M5	14/03/25	08:46:19	1	4496	335	755.3	233	11	22.4	0	21	0	0	18.5	26.3	0	25	-2	218	-0.0134	-0.027
M5	14/03/25	08:46:20	1	4497	335	755.3	234	11	22.4	0	21	0	0	18.5	26.3	0	25	-2	219	-0.0133	-0.0271
M5	14/03/25	08:46:21	1	4498	336	755.3	234	10.9	22.4	0	21	0	0	18.5	26.1	0	25	-1	220	-0.0133	-0.0279
M5	14/03/25	08:46:22	1	4499	336	755.3	233	10.9	22.4	0	21	0	0	18.5	25.9	0	25	-1	221	-0.013	-0.0285
M5	14/03/25	08:46:23	1	4500	336	755.3	233	10.8	22.4	0	21	0	0	18.5	25.6	0	25	-1	222	-0.0131	-0.0291
M5	14/03/25	08:46:24	1	4501	336	755.4	233	10.8	22.4	0	21	0	0	18.5	25.3	0	25	-1	223	-0.0129	-0.0294
M5	14/03/25	08:46:25	1	4502	336	755.4	233	10.7	22.4	0	21	0	0	18.5	25.1	0	25	-1	224	-0.0129	-0.0299
M5	14/03/25	08:46:26	1	4503	336	755.5	233	10.7	22.4	0	21	0	0	18.5	25	0	25	-1	225	-0.0127	-0.0303
M5	14/03/25	08:46:27	1	4504	336	755.5	233	10.6	22.5	0	21	0	0	18.5	24.9	0	25	-1	226	-0.0126	-0.0307
M5	14/03/25	08:46:28	1	4505	336	755.6	233	10.6	22.5	0	21	0	0	18.5	24.9	0	25	-1	227	-0.0124	-0.031
M5	14/03/25	08:46:29	1	4506	335	755.7	234	10.5	22.5	0	21	0	0	18.5	24.9	0	25	-2	228	-0.0124	-0.0313
M5	14/03/25	08:46:30	1	4507	335	755.8	234	10.5	22.5	0	21	0	0	18.5	24.8	0	25	-1	229	-0.0123	-0.0314
M5	14/03/25	08:46:31	1	4508	336	755.9	233	10.5	22.5	0	21	0	0	18.5	24.8	0	25	-1	230	-0.0122	-0.0317
M5	14/03/25	08:46:32	1	4509	336	755.9	233	10.5	22.5	0	21	0	0	18.5	24.7	0	25	-1	231	-0.0121	-0.0319
M5	14/03/25	08:46:33	1	4510	336	756	233	10.5	22.5	0	21	0	0	18.5	24.6	0	25	-1	232	-0.0119	-0.0323
M5	14/03/25	08:46:34	1	4511	336	756.1	233	10.5	22.5	0	21	0	0	18.5	24.5	0	25	-1	233	-0.0118	-0.0326
M5	14/03/25	08:46:35	1	4512	335	756.2	233	10.4	22.5	0	21	0	0	18.5	24.5	0	25	-1	234	-0.0117	-0.0327
M5	14/03/25	08:46:36	1	4513	335	756.2	234	10.4	22.5	0	21	0	0	18.5	24.5	0	25	-1	235	-0.0116	-0.0328
M5	14/03/25	08:46:37	1	4514	336	756.3	234	10.4	22.5	0	21	0	0	18.5	24.4	0	25	-1	236	-0.0115	-0.033
M5	14/03/25	08:46:38	1	4515	336	756.3	234	10.4	22.5	0	21	0	0	18.5	24.2	0	25	-1	237	-0.0113	-0.0331
M5	14/03/25	08:46:39	1	4516	336	756.4	234	10.5	22.5	0	21	0	0	18.5	24.2	0	25	-1	238	-0.0111	-0.0331
M5	14/03/25	08:46:40	1	4517	336	756.5	234	10.5	22.5	0	21	0	0	18.5	24.1	0	25	-1	239	-0.011	-0.0334
M5	14/03/25	08:46:41	1	4518	336	756.5	234	10.5	22.5	0	21	0	0	18.5	24	0	25	0	240	-0.0107	-0.0337
M5	14/03/25	08:46:42	1	4519	336	756.6	234	10.5	22.5	0	21	0	0	18.5	23.8	0	25	-1	241	-0.0106	-0.0338
M5	14/03/25	08:46:43	1	4520	335	756.6	233	10.5	22.5	0	21	0	0	18.5	23.8	0	25	-1	242	-0.0104	-0.0338
M5	14/03/25	08:46:44	1	4521	335	756.6	234	10.5	22.5	0	21	0	0	18.5	23.6	0	25	-1	243	-0.0104	-0.0337
M5	14/03/25	08:46:45	1	4522	336	756.6	234	10.5	22.5	0	21	0	0	18.5	23.5	0	25	-1	244	-0.0103	-0.0338
M5	14/03/25	08:46:46	1	4523	336	756.7	233	10.5	22.5	0	21	0	0	18.5	23.3	0	25	-1	245	-0.0101	-0.0338
M5	14/03/25	08:46:47	1	4524	336	756.8	233	10.5	22.5	0	21	0	0	18.4	23.2	0	25	-1	246	-0.01	-0.0341
M5	14/03/25	08:46:48	1	4525	336	756.9	234	10.5	22.5	0	21	0	0	18.4	23.1	0	25	-1	247	-0.0098	-0.0342
M5	14/03/25	08:46:49	1	4526	336	756.9	234	10.5	22.5	0	21	0	0	18.4	22.9	0	25	-1	248	-0.0097	-0.0343
M5	14/03/25	08:46:50	1	4527	336	757	234	10.5	22.5	0	21	0	0	18.4	22.7	0	25	-1	249	-0.0096	-0.0344
M5	14/03/25	08:46:51	1	4528	336	757	233	10.5	22.5	0	21	0	0	18.4	22.5	0	25	-1	250	-0.0095	-0.0344
M5	14/03/25	08:46:52	1	4529	336	757.1	234	10.5	22.5	0	21	0	0	18.4	22.4	0	25	-1	251	-0.0094	-0.0345
M5	14/03/25	08:46:53	1	4530	337	757.1	233	10.6	22.5	0	21	0	0	18.4	22.2	0	25	0	252	-0.0092	-0.0348
M5	14/03/25	08:46:54	1	4531	336	757.2	233	10.6	22.5	0	21	0	0	18.4	22	0	25	0	253	-0.009	-0.035
M5	14/03/25	08:46:55	1	4532	336	757.2	233	10.6	22.5	0	21	0	0	18.4	21.9	0	25	-1	254	-0.0089	-0.0349
M5	14/03/25	08:46:56	1	4533	337	757.3	234	10.6	22.5	0	21	0	0	18.4	21.9	0	25	0	255	-0.0087	-0.0351
M5	14/03/25	08:46:57	1	4534	337	757.4	233	10.6	22.5	0	21	0	0	18.4	21.9	0	25	0	256	-0.0086	-0.0354
M5	14/03/25	08:46:58	1	4535	337	757.5	233	10.6	22.5	0	21	0	0	18.4	21.9	0	25	0	257	-0.0084	-0.0355
M5	14/03/25	08:46:59	1	4536	336	757.6	233	10.5	22.5	0	21	0	0	18.4	21.9	0	25	0	258	-0.0083	-0.0357
M5	14/03/25	08:47:00	1	4537	336	757.6	234	10.5	22.5	0	21	0	0	18.4	21.7	0	25	0	259	-0.0082	-0.0358
M5	14/03/25	08:47:01	1	4538	337	757.7	233	10.5	22.5	0	21	0	0	18.4	21.7	0	25	0	260	-0.0081	-0.036
M5	14/03/25	08:47:02	1	4539	338	757.8	233	10.5	22.5	0	21	0	0	18.4	21.8	0	25	1	261	-0.0079	-0.0364
M5	14/03/25	08:47:03	1	4540	338	757.9	233	10.5	22.5	0	21	0	0	18.4	21.8	0	25	1	262	-0.0077	-0.0367
M5	14/03/25	08:47:04	1	4541	337	758	234	10.5	22.5	0	21	0	0	18.4	21.9	0	25	0	263	-0.0076	-0.0369
M5	14/03/25	08:47:05	1	4542	336	758	234	10.4	22.5	0	21	0	0	18.4	21.9	0	25	-1	264	-0.0075	-0.0368
M5	14/03/25	08:47:06	1	4543	334	758.1	234	10.4	22.5	0	21	0	0	18.4	22	0	25	-2	265	-0.0075	-0.0363
M5	14/03/25	08:47:07	1	4544	335	758.1	234	10.4	22.5	0	21	0	0	18.4	21.9	0	25	-2	266	-0.0076	-0.0359
M5	14/03/25	08:47:08	1	4545	335	758.2	234	10.4	22.5	0	21	0	0	18.3	21.9	0	25	-1	267	-0.0075	-0.0356
M5	14/03/25	08:47:09	1	4546	335	758.3	234	10.4	22.5	0	21	0	0	18.3	21.8	0	25	-2	268	-0.0075	-0.0353
M5	14/03/25	08:47:10	1	4547	335	758.3	234	10.4	22.5	0	21	0	0	18.3	21.9	0	25	-2	269	-0.0074	-0.0349
M5	14/03/25	08:47:11	1	4548	335	758.4	233	10.4	22.5	0	21	0	0	18.3	21.9	0	25	-2	270	-0.0074	-0.0347
M5	14/03/25	08:47:12	1	4549	336	758.5	233	10.4	22.5	0	21	0	0	18.3	21.9	0	25	-1	271	-0.0073	-0.0346
M5	14/03/25	08:47:13	1	4550	336	758.6	234	10.4	22.5	0	21	0	0	18.3	21.9	0	25	-1	272	-0.0072	-0.0346
M5	14/03/25	08:47:14	1	4551	336	758.6	234	10.4	22.5	0	21	0	0	18.3	21.9	0	25	-1	273	-0.0071	-0.0346
M5	14/03/25	08:47:15	1	4552	336	758.7	234	10.4	22.5	0	21	0	0	18.3	21.9	0	25	-1	274	-0.007	-0.0345
M5	14/03/25	08:47:16	1	4553	336	758.8	234	10.4	22.5	0	21	0	0	18.3	21.9	0	25	-1	275	-0.0069	-0.0345
M5	14/03/25	08:47:17	1	4554	336	758.8	234	10.3	22.5	0	21	0	0	18.3	21.9	0	25	-1	276	-0.0069	-0.0343
M5	14/03/25	08:47:18	1	4555	335	758.9	234	10.3	22.5	0	21	0	0	18.3	21.9	0	25	-2	277	-0.0069	-0.034
M5	14/03/25	08:47:19	1	4556	336	759	234	10.3	22.5	0	21	0	0	18.3	21.9	0	25	-1	278	-0.0068	-0.0339
M5	14/03/25	08:47:20	1	4557	337	759.1	234	10.3	22.5	0	21	0	0	18.3	21.9	0	25	0	279	-0.0067	-0.034
M5	14/03/25	08:47:21	1	4558	336	759.1	234	10.3	22.5	0	21	0	0	18.3	21.8	0	25	-1	280	-0.0066	-0.0339
M5	14/03/25	08:47:22	1	4559	336	759.2	234	10.3	22.5	0	21	0	0	18.3	21.8	0	25	-1	281	-0.0065	-0.0337
M5	14/03/25	08:47:23	1	4560	336	759.3	234	10.3	22.5	0	21	0	0	18.3	21.8	0	25	-1	282	-0.0065	-0.0337
M5	14/03/25	08:47:24	1	4561	336	759.3	234	10.3	22.5	0	21	0	0	18.3	21.8	0	25	-1	283	-0.0064	-0.0336
M5	14/03/25	08:47:25	1	4562	337	759.4	234	10.3	22.5	0	21	0	0	18.3	21.7	0	25	0	284	-0.0063	-0.0336
M5	14/03/25	08:47:26	1	4563	337	759.5	234	10.3	22.5	0	21	0	0	18.3	21.7	0	25	0	285	-0.0062	-0.0337
M5	14/03/25	08:47:27	1	4564	337	759.5	234	10.3	22.5	0	21	0	0	18.3	21.6	0	25	0	286	-0.006	-0.0337
M5	14/03/25	08:47:28	1	4565	336	759.5	234	10.3	22.5	0	21	0	0	18.3	21.4	0	25	-1	287	-0.006	-0.0336
M5	14/03/25	08:47:29	1	4566	336	759.6	235	10.3	22.5	0	21	0	0	0	21.3	0	25	-1	288	-0.0059	-0.0335
M5	14/03/25	08:47:30	1	4567	337	759.7	235	10.3	22.5	0	21	0	0	0	21.2	0	25	0	289	-0.0058	-0.0335
M5	14/03/25	08:47:32	1	4568	338	759.8	235	10.3	22.5	0	21	0	0	0	21.2	0	25	1	290	-0.0056	-0.0337
M5	14/03/25	08:47:33	1	4569	338	759.9	235	10.3	22.5	0	21	0	0	0	21.2	0	25	2	291	-0.0054	-0.0341
M5	14/03/25	08:47:34	1	4570	338	759.9	235	10.3	22.5	0	21	0	0	0	21.2	0	25	2	292	-0.0052	-0.0344
M5	14/03/25	08:47:35	1	4571	339	760	234	10.3	22.5	0	21	0	0	0	21.2	0	25	2	293	-0.005	-0.0349
M5	14/03/25	08:47:36	1	4572	339	760	234	10.4	22.5	0	21	0	0	18.2	21.1	0	25	2	294	-0.0048	-0.0353
M5	14/03/25	08:47:37	1	4573	339	760	234	10.4	22.5	0	21	0	0	18.2	21.1	0	25	2	295	-0.0045	-0.0357
M5	14/03/25	08:47:38	1	4574	339	760.1	234	10.4	22.5	0	21	0	0	18.2	21	0	25	2	296	-0.0043	-0.0359
M5	14/03/25	08:47:39	1	4575	338	760.1	235	10.4	22.5	0	21	0	0	18.2	20.8	0	25	1	297	-0.0042	-0.036
M5	14/03/25	08:47:40	1	4576	337	760.2	235	10.4	22.5	0	21	0	0	18.2	20.8	0	25	0	298	-0.0041	-0.036
M5	14/03/25	08:47:41	1	4577	337	760.2	234	10.4	22.5	0	21	0	0	18.2	20.8	0	25	1	299	-0.004	-0.036
M5	14/03/25	08:47:42	1	4578	337	760.3	234	10.4	22.5	0	21	0	0	18.2	20.8	0	25	1	300	-0.0038	-0.0359
M5	14/03/25	08:47:43	1	4579	338	760.4	234	10.4	22.5	0	21	0	0	18.2	20.7	0	25	1	301	-0.0037	-0.036
M5	14/03/25	08:47:44	1	4580	338	760.5	234	10.4	22.5	0	21	0	0	18.2	20.6	0	25	1	302	-0.0035	-0.0362
M5	14/03/25	08:47:45	1	4581	337	760.6	234	10.4	22.5	0	21	0	0	18.2	20.6	0	25	0	303	-0.0035	-0.036
M5	14/03/25	08:47:46	1	4582	336	760.6	234	10.4	22.5	0	21	0	0	18.1	20.6	0	25	0	304	-0.0034	-0.0357
M5	14/03/25	08:47:47	1	4583	338	760.7	235	10.4	22.5	0	21	0	0	18.1	20.7	0	25	1	305	-0.0033	-0.0357
M5	14/03/25	08:47:48	1	4584	339	760.8	234	10.5	22.5	0	21	0	0	18.1	20.7	0	25	2	306	-0.003	-0.0358
M5	14/03/25	08:47:49	1	4585	339	760.8	234	10.5	22.5	0	21	0	0	18.1	20.7	0	25	3	307	-0.0028	-0.0361
M5	14/03/25	08:47:50	1	4586	340	760.9	235	10.6	22.5	0	21	0	0	18.1	20.7	0	25	3	308	-0.0025	-0.0365
M5	14/03/25	08:47:51	1	4587	340	761	234	10.6	22.5	0	21	0	0	18.1	20.7	0	25	3	309	-0.0023	-0.0368
M5	14/03/25	08:47:52	1	4588	339	761	234	10.6	22.5	0	21	0	0	18.1	20.7	0	25	2	310	-0.0021	-0.037
M5	14/03/25	08:47:53	1	4589	340	761.1	234	10.6	22.5	0	21	0	0	18.1	20.7	0	25	3	311	-0.0019	-0.0372
M5	14/03/25	08:47:54	1	4590	339	761.2	234	10.7	22.5	0	21	0	0	18.1	20.7	0	25	2	312	-0.0017	-0.0374
M5	14/03/25	08:47:55	1	4591	339	761.3	234	10.7	22.5	0	21	0	0	18.1	20.7	0	25	2	313	-0.0015	-0.0376
M5	14/03/25	08:47:56	1	4592	339	761.4	234	10.7	22.5	0	21	0	0	18.1	20.6	0	25	2	314	-0.0014	-0.0377
M5	14/03/25	08:47:57	1	4593	338	761.5	234	10.7	22.5	0	21	0	0	18.1	20.5	0	25	1	315	-0.0012	-0.0377
M5	14/03/25	08:47:58	1	4594	338	761.5	235	10.7	22.5	0	21	0	0	18.1	20.5	0	25	2	316	-0.0011	-0.0377
M5	14/03/25	08:47:59	1	4595	339	761.6	234	10.7	22.5	0	21	0	0	18.1	20.4	0	25	2	317	-0.001	-0.0377
M5	14/03/25	08:48:00	1	4596	338	761.7	234	10.7	22.5	0	21	0	0	18.1	20.3	0	25	1	318	-0.0009	-0.0376
M5	14/03/25	08:48:01	1	4597	337	761.7	234	10.7	22.5	0	21	0	0	18.1	20.3	0	25	1	319	-0.0009	-0.0373
M5	14/03/25	08:48:02	1	4598	338	761.8	234	10.7	22.5	0	21	0	0	18.1	20.2	0	25	1	320	-0.0008	-0.0373
M5	14/03/25	08:48:03	1	4599	338	761.8	234	10.7	22.5	0	21	0	0	18.1	20.1	0	25	1	321	-0.0007	-0.0371
M5	14/03/25	08:48:04	1	4600	337	761.9	234	10.7	22.5	0	21	0	0	18.1	20.1	0	25	0	322	-0.0007	-0.0368
M5	14/03/25	08:48:05	1	4601	337	762	234	10.7	22.5	0	21	0	0	18.1	20.1	0	25	1	323	-0.0006	-0.0366
M5	14/03/25	08:48:06	1	4602	338	762.1	234	10.7	22.5	0	21	0	0	18.1	20.1	0	25	1	324	-0.0005	-0.0364
M5	14/03/25	08:48:07	1	4603	339	762.2	234	10.7	22.5	0	21	0	0	18.1	20.1	0	25	2	325	-0.0004	-0.0365
M5	14/03/25	08:48:08	1	4604	339	762.2	234	10.6	22.5	0	21	0	0	18	20.1	0	25	3	326	-0.0003	-0.0366
M5	14/03/25	08:48:09	1	4605	339	762.2	235	10.6	22.5	0	21	0	0	18	20	0	25	2	327	-0.0001	-0.0367
M5	14/03/25	08:48:10	1	4606	339	762.3	235	10.6	22.5	0	21	0	0	18	20	0	25	2	328	0	-0.0368
M5	14/03/25	08:48:11	1	4607	339	762.4	234	10.6	22.5	0	21	0	0	18	20.1	0	25	2	329	0.0001	-0.0367
M5	14/03/25	08:48:12	1	4608	338	762.5	234	10.6	22.5	0	21	0	0	18	20.1	0	25	1	330	0.0001	-0.0365
M5	14/03/25	08:48:13	1	4609	338	762.6	234	10.6	22.5	0	21	0	0	18	20.1	0	25	1	331	0.0002	-0.0363
M5	14/03/25	08:48:14	1	4610	338	762.6	234	10.6	22.5	0	21	0	0	18	20.1	0	25	1	332	0.0002	-0.0361
M5	14/03/25	08:48:15	1	4611	338	762.7	234	10.6	22.5	0	21	0	0	18	20	0	25	1	333	0.0003	-0.0359
M5	14/03/25	08:48:16	1	4612	338	762.8	234	10.5	22.5	0	21	0	0	18	20	0	25	1	334	0.0003	-0.0358
M5	14/03/25	08:48:17	1	4613	338	762.8	234	10.5	22.5	0	21	0	0	18	19.9	0	25	1	335	0.0004	-0.0357
M5	14/03/25	08:48:18	1	4614	338	762.9	234	10.5	22.5	0	21	0	0	18	19.8	0	25	1	336	0.0005	-0.0355
M5	14/03/25	08:48:19	1	4615	338	762.9	234	10.5	22.5	0	21	0	0	18	19.7	0	25	1	337	0.0005	-0.0354
M5	14/03/25	08:48:20	1	4616	338	763	234	10.5	22.5	0	21	0	0	18	19.7	0	25	1	338	0.0005	-0.0352
M5	14/03/25	08:48:21	1	4617	338	763.1	234	10.5	22.5	0	21	0	0	18	19.6	0	25	1	339	0.0006	-0.0349
M5	14/03/25	08:48:22	1	4618	338	763.1	234	10.4	22.5	0	21	0	0	18	19.5	0	25	2	340	0.0007	-0.0348
M5	14/03/25	08:48:23	1	4619	338	763.2	234	10.4	22.5	0	21	0	0	18	19.5	0	25	1	341	0.0007	-0.0346
M5	14/03/25	08:48:24	1	4620	337	763.3	234	10.4	22.5	0	21	0	0	18	19.4	0	25	0	342	0.0007	-0.0342
M5	14/03/25	08:48:25	1	4621	337	763.3	234	10.4	22.5	0	21	0	0	18	19.4	0	25	0	343	0.0007	-0.0338
M5	14/03/25	08:48:26	1	4622	336	763.4	235	10.4	22.5	0	21	0	0	18	19.3	0	25	-1	344	0.0007	-0.0333
M5	14/03/25	08:48:27	1	4623	336	763.5	235	10.4	22.5	0	21	0	0	18	19.3	0	25	-1	345	0.0006	-0.0328
M5	14/03/25	08:48:28	1	4624	336	763.5	235	10.4	22.5	0	21	0	0	18	19.3	0	25	0	346	0.0006	-0.0324
M5	14/03/25	08:48:29	1	4625	336	763.6	234	10.4	22.5	0	21	0	0	17.9	19.4	0	25	-1	347	0.0006	-0.0319
M5	14/03/25	08:48:30	1	4626	336	763.7	235	10.4	22.5	0	21	0	0	17.9	19.4	0	25	-1	348	0.0006	-0.0313
M5	14/03/25	08:48:31	1	4627	335	763.7	235	10.4	22.5	0	21	0	0	17.9	19.4	0	25	-2	349	0.0005	-0.0308
M5	14/03/25	08:48:32	1	4628	334	763.8	235	10.4	22.5	0	21	0	0	17.9	19.4	0	25	-3	350	0.0004	-0.03
M5	14/03/25	08:48:33	1	4629	335	763.8	234	10.4	22.5	0	21	0	0	17.9	19.4	0	25	-2	351	0.0004	-0.0295
M5	14/03/25	08:48:34	1	4630	337	763.9	234	10.4	22.5	0	21	0	0	17.9	19.4	0	25	0	352	0.0004	-0.0292
M5	14/03/25	08:48:35	1	4631	337	764	234	10.4	22.5	0	21	0	0	17.9	19.3	0	25	0	353	0.0004	-0.0289
M5	14/03/25	08:48:36	1	4632	337	764.1	234	10.4	22.5	0	21	0	0	17.9	19.3	0	25	0	354	0.0005	-0.0286
M5	14/03/25	08:48:37	1	4633	337	764.1	233	10.4	22.5	0	21	0	0	17.9	19.3	0	25	1	355	0.0005	-0.0284
M5	14/03/25	08:48:38	1	4634	338	764.2	234	10.4	22.5	0	21	0	0	17.9	19.3	0	25	1	356	0.0006	-0.0282
M5	14/03/25	08:48:39	1	4635	338	764.3	234	10.4	22.5	0	21	0	0	17.9	19.3	0	25	1	357	0.0006	-0.028
M5	14/03/25	08:48:40	1	4636	338	764.3	234	10.5	22.5	0	21	0	0	17.9	19.3	0	25	1	358	0.0007	-0.0278
M5	14/03/25	08:48:41	1	4637	337	764.4	234	10.5	22.5	0	21	0	0	17.9	19.3	0	25	0	359	0.0007	-0.0276
M5	14/03/25	08:48:42	1	4638	337	764.5	235	10.5	22.5	0	21	0	0	17.9	19.2	0	25	0	360	0.0008	-0.0273
M5	14/03/25	08:48:43	1	4639	337	764.5	234	10.5	22.5	0	21	0	0	17.9	19.2	0	25	0	361	0.0008	-0.0271
M5	14/03/25	08:48:44	1	4640	338	764.6	234	10.5	22.5	0	21	0	0	17.9	19.2	0	25	1	362	0.0008	-0.0269
M5	14/03/25	08:48:45	1	4641	338	764.7	234	10.5	22.5	0	21	0	0	17.9	19.1	0	25	1	363	0.0009	-0.0268
M5	14/03/25	08:48:47	1	4642	337	764.8	234	10.5	22.5	0	21	0	0	17.9	19.1	0	25	1	364	0.0009	-0.0266
M5	14/03/25	08:48:48	1	4643	336	764.8	234	10.5	22.5	0	21	0	0	17.9	19	0	25	-1	365	0.0009	-0.0263
M5	14/03/25	08:48:49	1	4644	336	764.9	234	10.5	22.5	0	21	0	0	17.9	19	0	25	-1	366	0.0009	-0.0259
M5	14/03/25	08:48:50	1	4645	337	764.9	234	10.5	22.5	0	21	0	0	17.9	19	0	25	0	367	0.0009	-0.0257
M5	14/03/25	08:48:51	1	4646	337	765	234	10.5	22.5	0	21	0	0	17.8	19	0	25	0	368	0.0009	-0.0255
M5	14/03/25	08:48:52	1	4647	338	765	234	10.5	22.5	0	21	0	0	17.8	19	0	25	1	369	0.001	-0.0254
M5	14/03/25	08:48:53	1	4648	338	765.1	234	10.5	22.5	0	21	0	0	17.8	19	0	25	1	370	0.001	-0.0253
M5	14/03/25	08:48:54	1	4649	337	765.2	234	10.5	22.5	0	21	0	0	17.8	19	0	25	1	371	0.001	-0.0251
M5	14/03/25	08:48:55	1	4650	337	765.2	234	10.5	22.5	0	21	0	0	17.8	19.1	0	25	1	372	0.0011	-0.025
M5	14/03/25	08:48:56	1	4651	338	765.3	234	10.5	22.5	0	21	0	0	17.8	19.1	0	25	1	373	0.0011	-0.0248
M5	14/03/25	08:48:57	1	4652	338	765.4	234	10.5	22.5	0	21	0	0	17.8	19.1	0	25	1	374	0.0011	-0.0246
M5	14/03/25	08:48:58	1	4653	339	765.4	234	10.5	22.5	0	21	0	0	17.8	19.1	0	25	2	375	0.0012	-0.0246
M5	14/03/25	08:48:59	1	4654	339	765.5	235	10.5	22.5	0	21	0	0	17.8	19	0	25	2	376	0.0013	-0.0246
M5	14/03/25	08:49:00	1	4655	339	765.6	235	10.5	22.5	0	21	0	0	17.8	19.1	0	25	2	377	0.0014	-0.0245
M5	14/03/25	08:49:01	1	4656	339	765.6	234	10.6	22.5	0	21	0	0	17.8	19.1	0	25	2	378	0.0015	-0.0245
M5	14/03/25	08:49:02	1	4657	339	765.7	234	10.6	22.5	0	21	0	0	17.8	19	0	25	2	379	0.0016	-0.0245
M5	14/03/25	08:49:03	1	4658	338	765.8	235	10.6	22.5	0	21	0	0	17.8	19.1	0	25	1	380	0.0016	-0.0244
M5	14/03/25	08:49:04	1	4659	338	765.8	235	10.6	22.5	0	21	0	0	17.8	19.1	0	25	2	381	0.0017	-0.0243
M5	14/03/25	08:49:05	1	4660	338	765.9	234	10.5	22.5	0	21	0	0	17.8	19.2	0	25	2	382	0.0017	-0.0242
M5	14/03/25	08:49:06	1	4661	338	766	235	10.5	22.5	0	21	0	0	17.8	19.2	0	25	1	383	0.0017	-0.0241
M5	14/03/25	08:49:07	1	4662	338	766	235	10.6	22.5	0	21	0	0	17.8	19.2	0	25	1	384	0.0018	-0.0239
M5	14/03/25	08:49:08	1	4663	339	766.1	234	10.6	22.5	0	21	0	0	17.8	19.2	0	25	2	385	0.0018	-0.0238
M5	14/03/25	08:49:09	1	4664	338	766.2	234	10.6	22.5	0	21	0	0	17.8	19.2	0	25	2	386	0.0019	-0.0238
M5	14/03/25	08:49:10	1	4665	338	766.2	235	10.6	22.5	0	21	0	0	17.8	19.2	0	25	1	387	0.0019	-0.0236
M5	14/03/25	08:49:11	1	4666	338	766.3	235	10.6	22.5	0	21	0	0	17.8	19.1	0	25	1	388	0.002	-0.0234
M5	14/03/25	08:49:12	1	4667	339	766.4	235	10.6	22.5	0	21	0	0	17.8	19.1	0	25	2	389	0.002	-0.0233
M5	14/03/25	08:49:13	1	4668	339	766.4	235	10.6	22.5	0	21	0	0	17.8	19	0	25	2	390	0.0021	-0.0233
M5	14/03/25	08:49:14	1	4669	339	766.5	235	10.6	22.5	0	21	0	0	17.8	19	0	25	2	391	0.0022	-0.0233
M5	14/03/25	08:49:15	1	4670	338	766.6	235	10.6	22.5	0	21	0	0	17.8	19.1	0	25	2	392	0.0022	-0.0232
M5	14/03/25	08:49:16	1	4671	339	766.7	235	10.6	22.5	0	21	0	0	17.8	19.1	0	25	2	393	0.0023	-0.0231
M5	14/03/25	08:49:17	1	4672	339	766.8	235	10.6	22.5	0	21	0	0	17.8	19.1	0	25	2	394	0.0023	-0.0231
M5	14/03/25	08:49:18	1	4673	338	766.8	235	10.6	22.5	0	21	0	0	17.7	19.1	0	25	2	395	0.0024	-0.0229
M5	14/03/25	08:49:19	1	4674	339	766.9	235	10.6	22.5	0	21	0	0	17.7	19.1	0	25	2	396	0.0024	-0.0228
M5	14/03/25	08:49:20	1	4675	339	766.9	235	10.6	22.5	0	21	0	0	17.7	19.1	0	25	2	397	0.0025	-0.0227
M5	14/03/25	08:49:21	1	4676	339	767	235	10.6	22.5	0	21	0	0	17.7	19.1	0	25	2	398	0.0025	-0.0226
M5	14/03/25	08:49:22	1	4677	339	767	235	10.6	22.5	0	21	0	0	17.7	19.1	0	25	2	399	0.0026	-0.0226
M5	14/03/25	08:49:23	1	4678	339	767.1	235	10.7	22.5	0	21	0	0	17.7	19.1	0	25	2	400	0.0026	-0.0225
M5	14/03/25	08:49:24	1	4679	338	767.2	235	10.7	22.5	0	21	0	0	17.7	19	0	25	1	401	0.0027	-0.0223
M5	14/03/25	08:49:25	1	4680	338	767.3	235	10.6	22.5	0	21	0	0	17.7	19	0	25	1	402	0.0027	-0.0222
M5	14/03/25	08:49:26	1	4681	338	767.3	235	10.6	22.5	0	21	0	0	17.7	19	0	25	1	403	0.0027	-0.022
M5	14/03/25	08:49:27	1	4682	338	767.4	235	10.6	22.5	0	21	0	0	17.7	19	0	25	1	404	0.0027	-0.0219
M5	14/03/25	08:49:28	1	4683	339	767.4	236	10.6	22.5	0	21	0	0	17.7	19.1	0	25	2	405	0.0028	-0.0218
M5	14/03/25	08:49:29	1	4684	338	767.5	235	10.6	22.5	0	21	0	0	17.7	19.1	0	25	1	406	0.0028	-0.0215
M5	14/03/25	08:49:30	1	4685	337	767.6	235	10.6	22.5	0	21	0	0	17.7	19.1	0	25	0	407	0.0028	-0.0213
M5	14/03/25	08:49:31	1	4686	339	767.6	236	10.6	22.5	0	21	0	0	17.7	19.2	0	25	2	408	0.0028	-0.0212
M5	14/03/25	08:49:32	1	4687	339	767.7	235	10.6	22.5	0	21	0	0	17.7	19.2	0	25	2	409	0.0029	-0.0211
M5	14/03/25	08:49:33	1	4688	339	767.8	235	10.6	22.5	0	21	0	0	17.7	19.2	0	25	2	410	0.0029	-0.0211
M5	14/03/25	08:49:34	1	4689	339	767.9	235	10.6	22.5	0	21	0	0	17.7	19.2	0	25	2	411	0.0029	-0.021
M5	14/03/25	08:49:35	1	4690	339	767.9	235	10.6	22.5	0	21	0	0	17.7	19.2	0	25	2	412	0.003	-0.021
M5	14/03/25	08:49:36	1	4691	338	768	235	10.6	22.5	0	21	0	0	17.7	19.2	0	25	1	413	0.003	-0.0208
M5	14/03/25	08:49:37	1	4692	338	768.1	235	10.6	22.5	0	21	0	0	17.7	19.2	0	25	1	414	0.003	-0.0206
M5	14/03/25	08:49:38	1	4693	338	768.1	235	10.6	22.5	0	21	0	0	17.7	19.2	0	25	1	415	0.003	-0.0204
M5	14/03/25	08:49:39	1	4694	338	768.2	235	10.6	22.5	0	21	0	0	17.7	19.1	0	25	1	416	0.0031	-0.0202
M5	14/03/25	08:49:40	1	4695	339	768.2	235	10.6	22.5	0	21	0	0	17.7	19.1	0	25	2	417	0.0031	-0.0201
M5	14/03/25	08:49:41	1	4696	338	768.3	235	10.6	22.5	0	21	0	0	17.7	19.1	0	25	1	418	0.0031	-0.02
M5	14/03/25	08:49:42	1	4697	338	768.3	235	10.6	22.5	0	21	0	0	17.7	19.1	0	25	1	419	0.0031	-0.0198
M5	14/03/25	08:49:43	1	4698	339	768.3	235	10.6	22.5	0	21	0	0	17.7	19	0	25	2	420	0.0031	-0.0197
M5	14/03/25	08:49:44	1	4699	338	768.3	235	10.6	22.5	0	21	0	0	17.7	19	0	25	1	421	0.0031	-0.0195
M5	14/03/25	08:49:45	1	4700	337	768.3	235	10.6	22.5	0	21	0	0	17.7	19	0	25	0	422	0.0031	-0.0193
M5	14/03/25	08:49:46	1	4701	338	768.4	235	10.6	22.5	0	21	0	0	17.7	19	0	25	1	423	0.0031	-0.0191
M5	14/03/25	08:49:47	1	4702	337	768.4	235	10.6	22.4	0	21	0	0	17.7	19	0	25	1	424	0.0031	-0.0189
M5	14/03/25	08:49:48	1	4703	337	768.5	235	10.6	22.4	0	21	0	0	17.7	19	0	25	0	425	0.0031	-0.0186
M5	14/03/25	08:49:49	1	4704	337	768.6	235	10.6	22.5	0	21	0	0	17.7	19	0	25	1	426	0.0031	-0.0184
M5	14/03/25	08:49:50	1	4705	338	768.6	235	10.6	22.5	0	21	0	0	17.6	19	0	25	1	427	0.0031	-0.0182
M5	14/03/25	08:49:51	1	4706	339	768.7	235	10.6	22.5	0	21	0	0	17.6	19.1	0	25	2	428	0.0031	-0.0181
M5	14/03/25	08:49:52	1	4707	339	768.7	235	10.6	22.5	0	21	0	0	17.6	19.1	0	25	2	429	0.0032	-0.018
M5	14/03/25	08:49:53	1	4708	338	768.8	235	10.6	22.5	0	21	0	0	17.6	19.2	0	25	2	430	0.0032	-0.0179
M5	14/03/25	08:49:54	1	4709	339	768.9	235	10.6	22.5	0	21	0	0	17.6	19.2	0	25	2	431	0.0032	-0.0178
M5	14/03/25	08:49:55	1	4710	340	769	235	10.6	22.5	0	21	0	0	17.6	19.2	0	25	3	432	0.0033	-0.0178
M5	14/03/25	08:49:56	1	4711	339	769	236	10.6	22.5	0	21	0	0	17.6	19.2	0	25	2	433	0.0033	-0.0177
M5	14/03/25	08:49:57	1	4712	339	769.1	236	10.6	22.5	0	21	0	0	17.6	19.2	0	25	2	434	0.0034	-0.0176
M5	14/03/25	08:49:58	1	4713	339	769.2	235	10.6	22.5	0	21	0	0	17.6	19.2	0	25	2	435	0.0034	-0.0176
M5	14/03/25	08:49:59	1	4714	339	769.2	235	10.6	22.5	0	21	0	0	17.6	19.3	0	25	2	436	0.0034	-0.0175
M5	14/03/25	08:50:00	1	4715	339	769.3	235	10.6	22.5	0	21	0	0	17.6	19.3	0	25	2	437	0.0034	-0.0174
M5	14/03/25	08:50:02	1	4716	339	769.4	235	10.6	22.4	0	21	0	0	17.6	19.3	0	25	2	438	0.0034	-0.0173
M5	14/03/25	08:50:03	1	4717	339	769.4	235	10.6	22.4	0	21	0	0	17.6	19.3	0	25	2	439	0.0035	-0.0172
M5	14/03/25	08:50:04	1	4718	339	769.5	236	10.6	22.4	0	21	0	0	17.6	19.2	0	25	2	440	0.0035	-0.0171
M5	14/03/25	08:50:05	1	4719	338	769.6	236	10.6	22.4	0	21	0	0	17.6	19.2	0	25	1	441	0.0035	-0.0169
M5	14/03/25	08:50:06	1	4720	338	769.6	235	10.6	22.5	0	21	0	0	17.6	19.2	0	25	1	442	0.0035	-0.0168
M5	14/03/25	08:50:07	1	4721	339	769.7	235	10.6	22.5	0	21	0	0	17.6	19.1	0	25	2	443	0.0036	-0.0167
M5	14/03/25	08:50:08	1	4722	339	769.8	235	10.5	22.4	0	21	0	0	17.6	19.1	0	25	2	444	0.0036	-0.0167
M5	14/03/25	08:50:09	1	4723	339	769.8	235	10.5	22.4	0	21	0	0	17.6	19	0	25	2	445	0.0036	-0.0166
M5	14/03/25	08:50:10	1	4724	340	769.9	235	10.5	22.4	0	21	0	0	17.6	19	0	25	3	446	0.0037	-0.0166
M5	14/03/25	08:50:11	1	4725	340	770	235	10.5	22.4	0	21	0	0	17.6	19	0	25	3	447	0.0037	-0.0166
M5	14/03/25	08:50:12	1	4726	339	770.1	236	10.5	22.4	0	21	0	0	17.6	18.9	0	25	2	448	0.0037	-0.0165
M5	14/03/25	08:50:13	1	4727	339	770.1	235	10.5	22.4	0	21	0	0	17.6	18.9	0	25	2	449	0.0038	-0.0164
M5	14/03/25	08:50:14	1	4728	339	770.2	235	10.5	22.5	0	21	0	0	17.6	18.9	0	25	2	450	0.0038	-0.0163
M5	14/03/25	08:50:15	1	4729	338	770.3	235	10.5	22.5	0	21	0	0	17.6	18.9	0	25	1	451	0.0038	-0.0162
M5	14/03/25	08:50:16	1	4730	338	770.3	236	10.5	22.4	0	21	0	0	17.6	18.9	0	25	1	452	0.0038	-0.016
M5	14/03/25	08:50:17	1	4731	337	770.4	236	10.5	22.4	0	21	0	0	17.6	18.9	0	25	0	453	0.0038	-0.0157
M5	14/03/25	08:50:18	1	4732	337	770.4	235	10.5	22.4	0	21	0	0	17.5	18.9	0	25	0	454	0.0038	-0.0155
M5	14/03/25	08:50:19	1	4733	338	770.5	235	10.5	22.4	0	21	0	0	17.5	18.8	0	25	1	455	0.0038	-0.0153
M5	14/03/25	08:50:20	1	4734	339	770.5	236	10.6	22.4	0	21	0	0	17.5	18.8	0	25	2	456	0.0038	-0.0152
M5	14/03/25	08:50:21	1	4735	338	770.6	236	10.6	22.4	0	21	0	0	17.5	18.9	0	25	2	457	0.0038	-0.0151
M5	14/03/25	08:50:22	1	4736	339	770.7	235	10.5	22.4	0	21	0	0	17.5	18.9	0	25	2	458	0.0038	-0.015
M5	14/03/25	08:50:23	1	4737	338	770.8	236	10.5	22.4	0	21	0	0	17.5	18.9	0	25	1	459	0.0038	-0.0148
M5	14/03/25	08:50:24	1	4738	338	770.8	236	10.5	22.4	0	21	0	0	17.5	18.9	0	25	1	460	0.0038	-0.0146
M5	14/03/25	08:50:25	1	4739	338	770.9	235	10.5	22.4	0	21	0	0	17.5	18.9	0	25	1	461	0.0038	-0.0144
M5	14/03/25	08:50:26	1	4740	337	770.9	235	10.6	22.4	0	21	0	0	17.5	18.9	0	25	1	462	0.0038	-0.0142
M5	14/03/25	08:50:27	1	4741	337	771	237	10.6	22.4	0	21	0	0	17.5	18.8	0	25	0	463	0.0038	-0.014
M5	14/03/25	08:50:28	1	4742	337	771.1	238	10.5	22.4	0	21	0	0	17.5	18.8	0	25	1	464	0.0038	-0.0138
M5	14/03/25	08:50:29	1	4743	338	771.2	238	10.5	22.4	0	21	0	0	17.5	18.8	0	25	1	465	0.0038	-0.0136
M5	14/03/25	08:50:30	1	4744	338	771.2	238	10.5	22.4	0	21	0	0	17.5	18.8	0	25	1	466	0.0038	-0.0134
M5	14/03/25	08:50:31	1	4745	337	771.3	237	10.5	22.4	0	21	0	0	17.5	18.8	0	25	1	467	0.0038	-0.0132
M5	14/03/25	08:50:32	1	4746	337	771.4	238	10.6	22.4	0	21	0	0	17.5	18.8	0	25	0	468	0.0037	-0.013
M5	14/03/25	08:50:33	1	4747	338	771.4	238	10.6	22.4	0	21	0	0	17.5	18.8	0	25	1	469	0.0037	-0.0128
M5	14/03/25	08:50:34	1	4748	338	771.5	238	10.6	22.4	0	21	0	0	17.5	18.8	0	25	1	470	0.0038	-0.0127
M5	14/03/25	08:50:35	1	4749	338	771.6	238	10.6	22.4	0	21	0	0	17.5	18.7	0	25	1	471	0.0037	-0.0125
M5	14/03/25	08:50:36	1	4750	337	771.6	238	10.5	22.4	0	21	0	0	17.5	18.7	0	25	0	472	0.0037	-0.0123
M5	14/03/25	08:50:37	1	4751	337	771.7	239	10.5	22.4	0	21	0	0	17.5	18.7	0	25	0	473	0.0037	-0.0121
M5	14/03/25	08:50:38	1	4752	337	771.8	238	10.6	22.4	0	21	0	0	17.5	18.6	0	25	0	474	0.0037	-0.0118
M5	14/03/25	08:50:39	1	4753	337	771.9	237	10.6	22.4	0	21	0	0	17.5	18.6	0	25	0	475	0.0037	-0.0116
M5	14/03/25	08:50:40	1	4754	337	772	238	10.5	22.4	0	21	0	0	17.5	18.6	0	25	1	476	0.0036	-0.0114
M5	14/03/25	08:50:41	1	4755	337	772	238	10.5	22.4	0	21	0	0	17.5	18.5	0	25	0	477	0.0036	-0.0112
M5	14/03/25	08:50:42	1	4756	337	772.1	238	10.5	22.4	0	21	0	0	17.5	18.5	0	25	0	478	0.0036	-0.011
M5	14/03/25	08:50:43	1	4757	338	772.2	238	10.5	22.4	0	21	0	0	17.5	18.4	0	25	1	479	0.0036	-0.0109
M5	14/03/25	08:50:44	1	4758	338	772.2	239	10.5	22.4	0	21	0	0	17.5	18.4	0	25	1	480	0.0036	-0.0108
M5	14/03/25	08:50:45	1	4759	338	772.3	238	10.5	22.4	0	21	0	0	17.5	18.3	0	25	1	481	0.0036	-0.0107
M5	14/03/25	08:50:46	1	4760	338	772.3	238	10.5	22.4	0	21	0	0	17.5	18.3	0	25	1	482	0.0036	-0.0106
M5	14/03/25	08:50:47	1	4761	338	772.4	239	10.5	22.4	0	21	0	0	17.5	18.3	0	25	1	483	0.0036	-0.0104
M5	14/03/25	08:50:48	1	4762	338	772.4	239	10.5	22.4	0	21	0	0	17.5	18.3	0	25	1	484	0.0036	-0.0103
M5	14/03/25	08:50:49	1	4763	338	772.6	238	10.5	22.4	0	21	0	0	17.5	18.3	0	25	1	485	0.0036	-0.0101
M5	14/03/25	08:50:50	1	4764	338	772.6	238	10.5	22.4	0	21	0	0	17.4	18.4	0	25	1	486	0.0036	-0.0099
M5	14/03/25	08:50:51	1	4765	338	772.7	238	10.5	22.4	0	21	0	0	17.4	18.4	0	25	1	487	0.0036	-0.0098
M5	14/03/25	08:50:52	1	4766	338	772.7	238	10.5	22.4	0	21	0	0	17.4	18.4	0	25	1	488	0.0036	-0.0097
M5	14/03/25	08:50:53	1	4767	338	772.8	238	10.5	22.4	0	21	0	0	17.4	18.3	0	25	2	489	0.0036	-0.0096
M5	14/03/25	08:50:54	1	4768	338	772.8	239	10.5	22.4	0	21	0	0	17.4	18.3	0	25	1	490	0.0036	-0.0095
M5	14/03/25	08:50:55	1	4769	337	773	238	10.5	22.4	0	21	0	0	17.4	18.3	0	25	0	491	0.0036	-0.0094
M5	14/03/25	08:50:56	1	4770	337	773	238	10.5	22.4	0	21	0	0	17.4	18.3	0	25	0	492	0.0035	-0.0091
M5	14/03/25	08:50:57	1	4771	337	773.1	238	10.5	22.4	0	21	0	0	17.4	18.2	0	25	0	493	0.0035	-0.0089
M5	14/03/25	08:50:58	1	4772	336	773.1	238	10.5	22.4	0	21	0	0	17.4	18.2	0	25	0	494	0.0035	-0.0087
M5	14/03/25	08:50:59	1	4773	336	773.2	239	10.5	22.4	0	21	0	0	17.4	18.2	0	25	0	495	0.0035	-0.0085
M5	14/03/25	08:51:00	1	4774	337	773.3	239	10.5	22.4	0	21	0	0	17.4	18.2	0	25	0	496	0.0034	-0.0082
M5	14/03/25	08:51:01	1	4775	337	773.3	239	10.5	22.4	0	21	0	0	17.4	18.2	0	25	0	497	0.0034	-0.0081
M5	14/03/25	08:51:02	1	4776	337	773.4	239	10.5	22.4	0	21	0	0	17.4	18.1	0	25	0	498	0.0034	-0.0079
M5	14/03/25	08:51:03	1	4777	337	773.4	239	10.5	22.4	0	21	0	0	17.4	18.1	0	25	0	499	0.0034	-0.0077
M5	14/03/25	08:51:04	1	4778	337	773.5	239	10.5	22.4	0	21	0	0	17.4	18.1	0	25	0	500	0.0033	-0.0076
M5	14/03/25	08:51:05	1	4779	337	773.6	238	10.5	22.4	0	21	0	0	17.4	18.1	0	25	0	501	0.0033	-0.0074
M5	14/03/25	08:51:06	1	4780	336	773.7	238	10.5	22.4	0	21	0	0	17.4	18.1	0	25	-1	502	0.0033	-0.0071
M5	14/03/25	08:51:07	1	4781	336	773.7	239	10.5	22.4	0	21	0	0	17.4	18.1	0	25	-1	503	0.0033	-0.0069
M5	14/03/25	08:51:08	1	4782	337	773.8	239	10.5	22.4	0	21	0	0	17.4	18.1	0	25	0	504	0.0032	-0.0067
M5	14/03/25	08:51:09	1	4783	337	773.8	239	10.5	22.4	0	21	0	0	17.4	18.1	0	25	0	505	0.0032	-0.0066
M5	14/03/25	08:51:10	1	4784	337	773.9	239	10.5	22.4	0	21	0	0	17.4	18.2	0	25	0	506	0.0032	-0.0064
M5	14/03/25	08:51:11	1	4785	337	774	239	10.5	22.4	0	21	0	0	17.4	18.2	0	25	0	507	0.0032	-0.0062
M5	14/03/25	08:51:12	1	4786	337	774.1	239	10.5	22.4	0	21	0	0	17.4	18.2	0	25	0	508	0.0032	-0.0061
M5	14/03/25	08:51:13	1	4787	337	774.1	239	10.5	22.4	0	21	0	0	17.4	18.3	0	25	0	509	0.0032	-0.0059
M5	14/03/25	08:51:14	1	4788	337	774.2	239	10.6	22.4	0	21	0	0	17.4	18.3	0	25	0	510	0.0032	-0.0058
M5	14/03/25	08:51:16	1	4789	337	774.3	239	10.6	22.4	0	21	0	0	17.4	18.3	0	25	0	511	0.0031	-0.0056
M5	14/03/25	08:51:17	1	4790	337	774.3	239	10.5	22.4	0	21	0	0	17.4	18.3	0	25	0	512	0.0031	-0.0055
M5	14/03/25	08:51:18	1	4791	337	774.4	239	10.5	22.4	0	21	0	0	17.4	18.3	0	25	0	513	0.0031	-0.0054
M5	14/03/25	08:51:19	1	4792	337	774.4	239	10.6	22.4	0	21	0	0	17.4	18.3	0	25	0	514	0.0031	-0.0053
M5	14/03/25	08:51:20	1	4793	337	774.5	239	10.6	22.4	0	21	0	0	17.4	18.4	0	25	1	515	0.0031	-0.0051
M5	14/03/25	08:51:21	1	4794	338	774.6	240	10.5	22.4	0	21	0	0	17.4	18.4	0	25	1	516	0.0031	-0.0051
M5	14/03/25	08:51:22	1	4795	338	774.7	239	10.5	22.4	0	21	0	0	17.4	18.4	0	25	1	517	0.0031	-0.005
M5	14/03/25	08:51:23	1	4796	338	774.8	240	10.6	22.4	0	21	0	0	17.4	18.5	0	25	1	518	0.0031	-0.0049
M5	14/03/25	08:51:24	1	4797	338	774.8	240	10.6	22.4	0	21	0	0	17.4	18.5	0	25	1	519	0.0031	-0.0048
M5	14/03/25	08:51:25	1	4798	338	774.9	240	10.6	22.4	0	21	0	0	17.4	18.5	0	25	1	520	0.0031	-0.0047
M5	14/03/25	08:51:26	1	4799	337	774.9	240	10.6	22.4	0	21	0	0	17.4	18.5	0	25	0	521	0.0031	-0.0046
M5	14/03/25	08:51:27	1	4800	337	775	240	10.5	22.4	0	21	0	0	17.4	18.5	0	25	0	522	0.0031	-0.0045
M5	14/03/25	08:51:28	1	4801	338	775	240	10.5	22.4	0	21	0	0	17.3	18.5	0	25	1	523	0.0031	-0.0044
M5	14/03/25	08:51:29	1	4802	338	775.1	240	10.5	22.4	0	21	0	0	17.3	18.6	0	25	1	524	0.0031	-0.0044
M5	14/03/25	08:51:30	1	4803	338	775.2	240	10.5	22.4	0	21	0	0	17.3	18.6	0	25	1	525	0.0031	-0.0044
M5	14/03/25	08:51:31	1	4804	337	775.3	240	10.5	22.4	0	21	0	0	17.3	18.7	0	25	1	526	0.0031	-0.0043
M5	14/03/25	08:51:32	1	4805	337	775.4	239	10.5	22.4	0	21	0	0	17.3	18.7	0	25	0	527	0.003	-0.0041
M5	14/03/25	08:51:33	1	4806	337	775.4	239	10.5	22.4	0	21	0	0	17.3	18.7	0	25	0	528	0.003	-0.004
M5	14/03/25	08:51:34	1	4807	337	775.4	240	10.5	22.4	0	21	0	0	17.3	18.7	0	25	0	529	0.003	-0.0039
M5	14/03/25	08:51:35	1	4808	337	775.4	240	10.5	22.3	0	21	0	0	17.3	18.7	0	25	1	530	0.003	-0.0038
M5	14/03/25	08:51:36	1	4809	338	775.4	240	10.5	22.3	0	21	0	0	17.3	18.7	0	25	1	531	0.003	-0.0037
M5	14/03/25	08:51:37	1	4810	338	775.4	240	10.5	22.3	0	21	0	0	17.3	18.7	0	25	1	532	0.003	-0.0036
M5	14/03/25	08:51:38	1	4811	337	775.4	239	10.5	22.3	0	21	0	0	17.3	18.7	0	25	0	533	0.003	-0.0035
M5	14/03/25	08:51:39	1	4812	337	775.4	240	10.5	22.3	0	21	0	0	17.3	18.6	0	25	0	534	0.003	-0.0034
M5	14/03/25	08:51:40	1	4813	337	775.4	240	10.5	22.3	0	21	0	0	17.3	18.6	0	25	1	535	0.003	-0.0033
M5	14/03/25	08:51:41	1	4814	338	775.4	240	10.5	22.3	0	21	0	0	17.3	18.5	0	25	1	536	0.003	-0.0033
M5	14/03/25	08:51:42	1	4815	339	775.4	240	10.5	22.3	0	21	0	0	17.3	18.6	0	25	2	537	0.003	-0.0033
M5	14/03/25	08:51:43	1	4816	338	775.4	240	10.5	22.4	0	21	0	0	17.3	18.6	0	25	2	538	0.003	-0.0033
M5	14/03/25	08:51:44	1	4817	338	775.4	240	10.5	22.4	0	21	0	0	17.3	18.6	0	25	1	539	0.003	-0.0032
M5	14/03/25	08:51:45	1	4818	336	775.4	239	10.5	22.4	0	21	0	0	17.3	18.6	0	25	0	540	0.003	-0.003
M5	14/03/25	08:51:46	1	4819	334	775.4	240	10.5	22.4	0	21	0	0	17.3	18.6	0	25	-3	541	0.0029	-0.0027
M5	14/03/25	08:51:47	1	4820	334	775.4	240	10.6	22.4	0	21	0	0	17.3	18.5	0	25	-3	542	0.0028	-0.0024
M5	14/03/25	08:51:48	1	4821	335	775.4	239	10.6	22.4	0	21	0	0	17.3	18.6	0	25	-1	543	0.0028	-0.0022
M5	14/03/25	08:51:49	1	4822	337	775.4	239	10.6	22.4	0	21	0	0	17.3	18.6	0	25	0	544	0.0028	-0.0021
M5	14/03/25	08:51:50	1	4823	337	775.4	240	10.6	22.4	0	21	0	0	17.3	18.6	0	25	1	545	0.0028	-0.002
M5	14/03/25	08:51:51	1	4824	338	775.4	240	10.6	22.3	0	21	0	0	17.3	18.6	0	25	1	546	0.0028	-0.002
M5	14/03/25	08:51:52	1	4825	338	775.4	240	10.6	22.3	0	21	0	0	17.3	18.7	0	25	1	547	0.0028	-0.0019
M5	14/03/25	08:51:53	1	4826	338	775.4	240	10.6	22.3	0	21	0	0	17.3	18.7	0	25	2	548	0.0028	-0.0019
M5	14/03/25	08:51:54	1	4827	339	775.4	240	10.6	22.3	0	21	0	0	17.3	18.7	0	25	2	549	0.0028	-0.0019
M5	14/03/25	08:51:55	1	4828	339	775.4	240	10.6	22.3	0	21	0	0	17.3	18.6	0	25	2	550	0.0028	-0.0019
M5	14/03/25	08:51:56	1	4829	338	775.4	241	10.6	22.3	0	21	0	0	17.3	18.6	0	25	2	551	0.0028	-0.0019
M5	14/03/25	08:51:57	1	4830	338	775.4	240	10.6	22.4	0	21	0	0	17.3	18.6	0	25	1	552	0.0028	-0.0018
M5	14/03/25	08:51:58	1	4831	338	775.4	240	10.6	22.4	0	21	0	0	17.3	18.6	0	25	1	553	0.0028	-0.0018
M5	14/03/25	08:51:59	1	4832	337	775.4	240	10.6	22.3	0	21	0	0	17.3	18.6	0	25	0	554	0.0028	-0.0017
M5	14/03/25	08:52:00	1	4833	337	775.4	240	10.6	22.3	0	21	0	0	17.3	18.6	0	25	0	555	0.0028	-0.0016
M5	14/03/25	08:52:01	1	4834	338	775.4	240	10.6	22.3	0	21	0	0	17.3	18.6	0	25	1	556	0.0028	-0.0016
M5	14/03/25	08:52:02	1	4835	338	775.4	240	10.6	22.3	0	21	0	0	17.3	18.6	0	25	1	557	0.0028	-0.0015
M5	14/03/25	08:52:03	1	4836	338	775.4	240	10.6	22.3	0	21	0	0	17.3	18.6	0	25	1	558	0.0028	-0.0015
M5	14/03/25	08:52:04	1	4837	338	775.4	240	10.6	22.3	0	21	0	0	17.3	18.6	0	25	1	559	0.0028	-0.0014
M5	14/03/25	08:52:05	1	4838	338	775.4	240	10.6	22.3	0	21	0	0	17.3	18.5	0	25	1	560	0.0028	-0.0014
M5	14/03/25	08:52:06	1	4839	338	775.3	240	10.6	22.3	0	21	0	0	17.3	18.5	0	25	1	561	0.0028	-0.0013
M5	14/03/25	08:52:07	1	4840	337	775.4	240	10.6	22.4	0	21	0	0	17.3	18.6	0	25	1	562	0.0028	-0.0013
M5	14/03/25	08:52:08	1	4841	337	775.4	240	10.6	22.4	0	21	0	0	17.3	18.5	0	25	0	563	0.0028	-0.0012
M5	14/03/25	08:52:09	1	4842	337	775.4	240	10.6	22.3	0	21	0	0	17.3	18.5	0	25	0	564	0.0027	-0.0011
M5	14/03/25	08:52:10	1	4843	337	775.4	240	10.6	22.3	0	21	0	0	17.3	18.5	0	25	0	565	0.0027	-0.001
M5	14/03/25	08:52:11	1	4844	338	775.4	240	10.6	22.4	0	21	0	0	17.2	18.5	0	25	1	566	0.0027	-0.0009
M5	14/03/25	08:52:12	1	4845	337	775.4	240	10.6	22.4	0	21	0	0	17.2	18.5	0	25	1	567	0.0027	-0.0008
M5	14/03/25	08:52:13	1	4846	337	775.4	240	10.6	22.3	0	21	0	0	17.2	18.5	0	25	0	568	0.0027	-0.0008
M5	14/03/25	08:52:14	1	4847	337	775.4	240	10.6	22.3	0	21	0	0	17.2	18.5	0	25	0	569	0.0027	-0.0007
M5	14/03/25	08:52:15	1	4848	338	775.4	241	10.6	22.3	0	21	0	0	17.2	18.5	0	25	1	570	0.0027	-0.0007
M5	14/03/25	08:52:16	1	4849	338	775.4	241	10.6	22.3	0	21	0	0	17.2	18.6	0	25	1	571	0.0027	-0.0006
M5	14/03/25	08:52:17	1	4850	338	775.4	240	10.6	22.4	0	21	0	0	17.2	18.6	0	25	1	572	0.0027	-0.0006
M5	14/03/25	08:52:18	1	4851	338	775.4	240	10.6	22.4	0	21	0	0	17.2	18.6	0	25	1	573	0.0027	-0.0006
M5	14/03/25	08:52:19	1	4852	338	775.4	241	10.6	22.4	0	21	0	0	17.2	18.6	0	25	1	574	0.0027	-0.0005
M5	14/03/25	08:52:20	1	4853	338	775.4	241	10.6	22.4	0	21	0	0	17.2	18.6	0	25	1	575	0.0027	-0.0005
M5	14/03/25	08:52:21	1	4854	337	775.4	241	10.6	22.3	0	21	0	0	17.2	18.6	0	25	0	576	0.0027	-0.0004
M5	14/03/25	08:52:22	1	4855	337	775.4	240	10.6	22.3	0	21	0	0	17.2	18.6	0	25	0	577	0.0027	-0.0003
M5	14/03/25	08:52:23	1	4856	337	775.4	240	10.6	22.3	0	21	0	0	17.2	18.5	0	25	0	578	0.0026	-0.0002
M5	14/03/25	08:52:24	1	4857	337	775.4	240	10.6	22.3	0	21	0	0	17.2	18.5	0	25	1	579	0.0026	-0.0002
M5	14/03/25	08:52:25	1	4858	338	775.4	240	10.6	22.3	0	21	0	0	17.2	18.6	0	25	1	580	0.0026	-0.0001
M5	14/03/25	08:52:26	1	4859	338	775.4	240	10.6	22.3	0	21	0	0	17.2	18.5	0	25	1	581	0.0026	-0.0001
M5	14/03/25	08:52:27	1	4860	338	775.5	240	10.6	22.3	0	21	0	0	17.2	18.5	0	25	1	582	0.0026	-0.0001
M5	14/03/25	08:52:28	1	4861	336	775.5	240	10.6	22.3	0	21	0	0	17.2	18.6	0	25	-1	583	0.0026	0
M5	14/03/25	08:52:29	1	4862	335	775.5	240	10.6	22.3	0	21	0	0	17.2	18.7	0	25	-2	584	0.0026	0.0002
M5	14/03/25	08:52:31	1	4863	335	775.5	240	10.6	22.3	0	21	0	0	17.2	18.7	0	25	-2	585	0.0025	0.0004
M5	14/03/25	08:52:32	1	4864	336	775.5	240	10.6	22.3	0	21	0	0	17.2	18.7	0	25	-1	586	0.0025	0.0005
M5	14/03/25	08:52:33	1	4865	337	775.5	240	10.6	22.3	0	21	0	0	17.2	18.6	0	25	0	587	0.0025	0.0006
M5	14/03/25	08:52:34	1	4866	337	775.5	240	10.5	22.3	0	21	0	0	17.2	18.6	0	25	0	588	0.0024	0.0006
M5	14/03/25	08:52:35	1	4867	337	775.6	241	10.5	22.3	0	21	0	0	17.2	18.6	0	25	0	589	0.0024	0.0007
M5	14/03/25	08:52:36	1	4868	337	775.5	240	10.6	22.3	0	21	0	0	17.2	18.7	0	25	0	590	0.0024	0.0008
M5	14/03/25	08:52:37	1	4869	337	775.6	241	10.6	22.3	0	21	0	0	17.2	18.7	0	25	0	591	0.0024	0.0008
M5	14/03/25	08:52:38	1	4870	337	775.6	241	10.6	22.3	0	21	0	0	17.2	18.8	0	25	0	592	0.0024	0.0009
M5	14/03/25	08:52:39	1	4871	337	775.6	240	10.6	22.3	0	21	0	0	17.2	18.8	0	25	0	593	0.0024	0.001
M5	14/03/25	08:52:40	1	4872	338	775.7	241	10.6	22.3	0	21	0	0	17.2	18.8	0	25	1	594	0.0024	0.001
M5	14/03/25	08:52:41	1	4873	337	775.8	241	10.6	22.3	0	21	0	0	17.2	18.9	0	25	1	595	0.0024	0.001
M5	14/03/25	08:52:42	1	4874	337	775.8	240	10.6	22.3	0	21	0	0	17.2	18.9	0	25	0	596	0.0024	0.0011
M5	14/03/25	08:52:43	1	4875	337	775.9	240	10.6	22.3	0	21	0	0	17.2	19	0	25	0	597	0.0024	0.0012
M5	14/03/25	08:52:44	1	4876	337	776	240	10.6	22.3	0	21	0	0	17.2	19	0	25	0	598	0.0023	0.0012
M5	14/03/25	08:52:45	1	4877	336	776	240	10.6	22.3	0	21	0	0	17.2	19.1	0	25	0	599	0.0023	0.0013
M5	14/03/25	08:52:46	1	4878	336	776.1	240	10.6	22.3	0	21	0	0	17.2	19.1	0	25	-1	600	0.0023	0.0014
M5	14/03/25	08:52:47	1	4879	337	776.1	240	10.6	22.3	0	21	0	0	17.2	19.1	0	25	0	601	0.0023	0.0014
M5	14/03/25	08:52:48	1	4880	337	776.1	240	10.6	22.3	0	0	0	0	17.2	19.1	0	25	1	602	0.0023	0.0015
M5	14/03/25	08:52:49	1	4881	337	776.2	240	10.6	22.3	0	0	0	0	17.2	19.1	0	25	0	603	0.0023	0.0015
M5	14/03/25	08:52:50	1	4882	337	776.2	240	10.6	22.3	0	0	0	0	17.2	19.1	0	25	0	604	0.0023	0.0015
M5	14/03/25	08:52:51	1	4883	337	776.2	241	10.6	22.3	0	0	0	0	17.2	19.1	0	25	0	605	0.0023	0.0016
M5	14/03/25	08:52:52	1	4884	338	776.2	240	10.5	22.3	0	0	0	0	17.2	19.1	0	25	1	606	0.0022	0.0016
M5	14/03/25	08:52:53	1	4885	338	776.2	240	10.5	22.3	0	0	0	0	17.2	19.1	0	25	1	607	0.0022	0.0016
M5	14/03/25	08:52:54	1	4886	337	776.2	240	10.5	22.3	0	0	0	0	17.2	19.1	0	25	0	608	0.0022	0.0017
M5	14/03/25	08:52:55	1	4887	337	776.1	240	10.5	22.3	0	0	0	0	17.2	19.1	0	25	0	609	0.0022	0.0017
M5	14/03/25	08:52:56	1	4888	337	776.2	240	10.6	22.3	0	0	0	0	17.2	19.1	0	25	0	610	0.0022	0.0018
M5	14/03/25	08:52:57	1	4889	338	776.3	240	10.6	22.3	0	0	0	0	17.2	19.1	0	25	1	611	0.0022	0.0018
M5	14/03/25	08:52:58	1	4890	337	776.3	241	10.6	22.3	0	0	0	0	17.2	19.1	0	25	0	612	0.0022	0.0018
M5	14/03/25	08:52:59	1	4891	337	776.2	240	10.6	22.3	0	0	0	0	17.2	19.1	0	25	0	613	0.0022	0.0019
M5	14/03/25	08:53:00	1	4892	338	776.2	240	10.6	22.3	0	0	0	0	17.2	19.1	0	25	1	614	0.0023	0.0019
M5	14/03/25	08:53:01	1	4893	338	776.3	240	10.6	22.3	0	0	0	0	17.2	19.1	0	25	1	615	0.0023	0.0019
M5	14/03/25	08:53:02	1	4894	338	776.3	240	10.6	22.3	0	0	0	0	17.2	19.1	0	25	1	616	0.0023	0.0019
M5	14/03/25	08:53:03	1	4895	337	776.2	240	10.6	22.3	0	0	0	0	17.2	19.1	0	25	0	617	0.0023	0.002
M5	14/03/25	08:53:04	1	4896	337	776.2	240	10.7	22.3	0	0	0	0	17.2	19.1	0	25	0	618	0.0023	0.002
M5	14/03/25	08:53:05	1	4897	337	776.3	240	10.7	22.3	0	0	0	0	17.1	19	0	25	0	619	0.0023	0.0021
M5	14/03/25	08:53:06	1	4898	337	776.3	241	10.7	22.3	0	0	0	0	17.1	19	0	25	0	620	0.0023	0.0021
M5	14/03/25	08:53:07	1	4899	337	776.3	241	10.7	22.3	0	0	0	0	17.1	19	0	25	1	621	0.0022	0.0022
M5	14/03/25	08:53:08	1	4900	337	776.3	240	10.7	22.3	0	0	0	0	17.1	19	0	25	0	622	0.0023	0.0022
M5	14/03/25	08:53:09	1	4901	337	776.3	241	10.7	22.3	0	0	0	0	17.1	19.1	0	25	0	623	0.0022	0.0022
M5	14/03/25	08:53:10	1	4902	339	776.3	241	10.8	22.3	0	0	0	0	17.1	19.1	0	25	2	624	0.0023	0.0022
M5	14/03/25	08:53:11	1	4903	339	776.3	241	10.8	22.3	0	0	0	0	17.1	19.1	0	25	2	625	0.0023	0.0022
M5	14/03/25	08:53:12	1	4904	338	776.3	240	10.8	22.3	0	0	0	0	17.1	19.1	0	25	2	626	0.0023	0.0022
M5	14/03/25	08:53:13	1	4905	338	776.3	240	10.8	22.3	0	0	0	0	17.1	19.1	0	25	1	627	0.0023	0.0022
M5	14/03/25	08:53:14	1	4906	337	776.4	240	10.8	22.3	0	0	0	0	17.1	19.1	0	25	0	628	0.0023	0.0023
M5	14/03/25	08:53:15	1	4907	337	776.3	240	10.8	22.3	0	0	0	0	17.1	19.1	0	25	0	629	0.0023	0.0023
M5	14/03/25	08:53:16	1	4908	337	776.4	240	10.8	22.3	0	0	0	0	17.1	19.1	0	25	0	630	0.0023	0.0024
M5	14/03/25	08:53:17	1	4909	337	776.4	240	10.8	22.3	0	0	0	0	17.1	19.1	0	25	0	631	0.0023	0.0024
M5	14/03/25	08:53:18	1	4910	337	776.4	240	10.9	22.3	0	0	0	0	17.1	19.1	0	25	0	632	0.0023	0.0025
M5	14/03/25	08:53:19	1	4911	338	776.5	240	10.9	22.3	0	0	0	0	17.1	19.1	0	25	1	633	0.0023	0.0025
M5	14/03/25	08:53:20	1	4912	337	776.5	240	10.9	22.3	0	0	0	0	17.1	19.1	0	25	0	634	0.0023	0.0026
M5	14/03/25	08:53:21	1	4913	337	776.5	240	10.9	22.3	0	0	0	0	17.1	19.1	0	25	0	635	0.0023	0.0026
M5	14/03/25	08:53:22	1	4914	338	776.5	239	10.9	22.3	0	0	0	0	17.1	19.1	0	25	1	636	0.0023	0.0026
M5	14/03/25	08:53:23	1	4915	338	776.6	240	10.9	22.3	0	0	0	0	17.1	19.1	0	25	1	637	0.0023	0.0026
M5	14/03/25	08:53:24	1	4916	338	776.6	240	10.9	22.3	0	0	0	0	17.1	19.1	0	25	1	638	0.0023	0.0026
M5	14/03/25	08:53:25	1	4917	337	776.7	239	10.9	22.3	0	0	0	0	17.1	19.1	0	25	0	639	0.0023	0.0027
M5	14/03/25	08:53:26	1	4918	336	777	239	11	22.3	0	0	0	0	17.1	19.1	0	25	-1	640	0.0023	0.0028
M5	14/03/25	08:53:27	1	4919	336	777	239	11	22.3	0	0	0	0	17.1	19.1	0	25	0	641	0.0023	0.0028
M5	14/03/25	08:53:28	1	4920	336	777.3	239	11	22.3	0	0	0	0	17.1	19	0	25	-1	642	0.0023	0.003
M5	14/03/25	08:53:29	1	4921	335	776.9	240	11	22.3	0	0	0	0	17.1	19.1	0	25	-1	643	0.0023	0.0031
M5	14/03/25	08:53:30	1	4922	336	776.8	240	10.9	22.3	0	0	0	0	17.1	19.2	0	25	-1	644	0.0022	0.0031
M5	14/03/25	08:53:31	1	4923	336	776.8	240	10.9	22.3	0	0	0	0	17.1	19.3	0	25	-1	645	0.0022	0.0032
M5	14/03/25	08:53:32	1	4924	337	776.8	240	10.9	22.3	0	0	0	0	17.1	19.3	0	25	0	646	0.0021	0.0032
M5	14/03/25	08:53:33	1	4925	337	776.8	240	10.9	22.3	0	0	0	0	17.1	19.4	0	25	0	647	0.0021	0.0032
M5	14/03/25	08:53:34	1	4926	336	776.8	240	10.9	22.3	0	0	0	0	17.1	19.4	0	25	-1	648	0.0021	0.0033
M5	14/03/25	08:53:35	1	4927	337	776.8	240	10.9	22.3	0	0	0	0	17.1	19.4	0	25	0	649	0.0021	0.0034
M5	14/03/25	08:53:36	1	4928	337	776.8	240	11	22.3	0	0	0	0	17.1	19.4	0	25	0	650	0.0021	0.0034
M5	14/03/25	08:53:37	1	4929	336	776.8	240	11	22.3	0	0	0	0	17.1	19.5	1.6	25	-1	651	0.0021	0.0035
M5	14/03/25	08:53:38	1	4930	337	776.8	240	11	22.3	0	0	0	0	17.1	19.5	1.6	25	0	652	0.0021	0.0036
M5	14/03/25	08:53:39	1	4931	337	776.8	240	11	22.3	0	0	0	0	17.1	19.5	1.6	25	0	653	0.0021	0.0036
M5	14/03/25	08:53:40	1	4932	337	776.8	240	11.1	22.2	0	0	0	0	17.1	19.5	1.6	25	0	654	0.0021	0.0036
M5	14/03/25	08:53:41	1	4933	337	776.8	241	11.1	22.2	0	0	0	0	17.1	19.5	1.6	25	0	655	0.0021	0.0037
M5	14/03/25	08:53:42	1	4934	336	776.8	241	11.1	22.2	0	0	0	0	17.1	19.6	1.7	25	-1	656	0.0021	0.0038
M5	14/03/25	08:53:43	1	4935	336	776.8	242	11.1	22.2	0	0	0	0	17.1	19.6	1.7	25	-1	657	0.0021	0.0038
M5	14/03/25	08:53:44	1	4936	336	776.8	242	11.2	22.2	0	0	0	0	17.1	19.6	1.7	25	0	658	0.0021	0.0039
M5	14/03/25	08:53:46	1	4937	336	776.8	242	11.2	22.2	0	0	0	0	17.1	19.7	1.7	25	-1	659	0.0021	0.004
M5	14/03/25	08:53:47	1	4938	336	776.8	242	11.2	22.2	0	0	0	0	17.1	19.7	1.7	25	-1	660	0.0021	0.004
M5	14/03/25	08:53:48	1	4939	337	776.8	241	11.2	22.2	0	0	0	0	17.1	19.7	1.7	25	0	661	0.0021	0.0041
M5	14/03/25	08:53:49	1	4940	337	776.8	241	11.3	22.3	0	0	0	0	17.1	19.8	1.7	25	0	662	0.0021	0.0042
M5	14/03/25	08:53:50	1	4941	337	776.8	241	11.3	22.3	0	0	0	0	17.1	19.8	1.7	25	0	663	0.0021	0.0042
M5	14/03/25	08:53:51	1	4942	336	776.9	241	11.4	22.3	0	0	0	0	17.1	19.8	1.7	25	-1	664	0.0021	0.0043
M5	14/03/25	08:53:52	1	4943	335	776.8	241	11.4	22.3	0	0	0	0	17.1	19.9	1.7	25	-1	665	0.0021	0.0044
M5	14/03/25	08:53:53	1	4944	336	776.8	241	11.5	22.3	0	0	0	0	17.1	19.9	1.7	25	-1	666	0.0021	0.0045
M5	14/03/25	08:53:54	1	4945	336	776.8	241	11.5	22.3	0	0	0	0	17.1	19.9	2	25	-1	667	0.0021	0.0045
M5	14/03/25	08:53:55	1	4946	336	776.8	241	11.5	22.2	0	0	0	0	17.1	20	2	25	-1	668	0.0021	0.0046
M5	14/03/25	08:53:56	1	4947	336	776.8	241	11.5	22.2	0	0	0	0	17.1	20	2	25	-1	669	0.0021	0.0047
M5	14/03/25	08:53:57	1	4948	337	776.8	241	11.5	22.2	0	0	0	0	17.1	20	2	25	0	670	0.0021	0.0047
M5	14/03/25	08:53:58	1	4949	337	776.8	241	11.5	22.2	0	0	0	0	17.1	20	2	25	0	671	0.0021	0.0047
M5	14/03/25	08:53:59	1	4950	337	776.8	241	11.5	22.2	0	0	0	0	17.1	20.1	2	25	0	672	0.0021	0.0047
M5	14/03/25	08:54:00	1	4951	336	776.8	241	11.5	22.2	0	0	0	0	17.1	20.1	2	25	-1	673	0.002	0.0048
M5	14/03/25	08:54:01	1	4952	336	776.9	241	11.5	22.2	0	0	0	0	17.1	20.1	2	25	-1	674	0.002	0.0049
M5	14/03/25	08:54:02	1	4953	336	776.8	241	11.5	22.2	0	0	0	0	17.1	20.1	2	25	-1	675	0.002	0.0049
M5	14/03/25	08:54:03	1	4954	335	776.8	241	11.5	22.2	0	0	0	0	17.1	20.1	2	25	-1	676	0.002	0.005
M5	14/03/25	08:54:04	1	4955	335	776.9	241	11.5	22.2	0	0	0	0	17.1	20.1	2	25	-1	677	0.002	0.0051
M5	14/03/25	08:54:05	1	4956	336	776.8	241	11.5	22.2	0	0	0	0	17.1	20.1	2	25	-1	678	0.002	0.0051
M5	14/03/25	08:54:06	1	4957	337	776.8	241	11.5	22.2	0	0	0	0	17.1	20.1	2	25	0	679	0.0019	0.0051
M5	14/03/25	08:54:07	1	4958	337	776.8	241	11.6	22.2	0	0	0	0	17.1	20.1	2	25	0	680	0.002	0.0052
M5	14/03/25	08:54:08	1	4959	337	776.8	241	11.6	22.2	0	0	0	0	17.1	20.2	2	25	0	681	0.002	0.0052
M5	14/03/25	08:54:09	1	4960	337	776.8	241	11.6	22.2	0	0	0	0	17.1	20.2	2	25	0	682	0.002	0.0052
M5	14/03/25	08:54:10	1	4961	336	776.8	241	11.6	22.2	0	0	0	0	17.1	20.2	2.1	25	0	683	0.002	0.0052
M5	14/03/25	08:54:11	1	4962	337	776.8	241	11.6	22.2	0	0	0	0	17.1	20.2	2.1	25	0	684	0.0019	0.0053
M5	14/03/25	08:54:12	1	4963	337	776.8	241	11.6	22.2	0	0	0	0	17.1	20.3	2.1	25	1	685	0.0019	0.0053
M5	14/03/25	08:54:13	1	4964	338	776.8	241	11.6	22.2	0	0	0	0	17.1	20.3	2.1	25	1	686	0.002	0.0053
M5	14/03/25	08:54:14	1	4965	337	776.8	241	11.6	22.2	0	0	0	0	17.1	20.3	2.1	25	0	687	0.002	0.0053
M5	14/03/25	08:54:15	1	4966	336	776.8	241	11.7	22.2	0	0	0	0	17.1	20.3	2.1	25	0	688	0.002	0.0053
M5	14/03/25	08:54:16	1	4967	336	776.8	241	11.7	22.2	0	0	0	0	17.1	20.3	2.1	25	-1	689	0.0019	0.0053
M5	14/03/25	08:54:17	1	4968	336	776.8	241	11.7	22.2	0	0	0	0	17.1	20.3	2.1	25	-1	690	0.0019	0.0054
M5	14/03/25	08:54:18	1	4969	336	776.8	241	11.7	22.2	0	0	0	0	17.1	20.3	2.1	25	-1	691	0.0019	0.0054
M5	14/03/25	08:54:19	1	4970	336	776.8	241	11.7	22.2	0	0	0	0	17.1	20.3	2.1	25	0	692	0.0019	0.0055
M5	14/03/25	08:54:20	1	4971	337	776.8	241	11.7	22.2	0	0	0	0	17.1	20.3	2.1	25	0	693	0.0019	0.0055
M5	14/03/25	08:54:21	1	4972	337	776.8	241	11.7	22.2	0	0	0	0	17.1	20.3	1.8	25	0	694	0.0019	0.0055
M5	14/03/25	08:54:22	1	4973	337	776.8	241	11.7	22.2	0	0	0	0	17.1	20.4	1.8	25	0	695	0.0019	0.0055
M5	14/03/25	08:54:23	1	4974	337	776.8	241	11.7	22.2	0	0	0	0	17.1	20.4	1.8	25	0	696	0.0019	0.0055
M5	14/03/25	08:54:24	1	4975	337	776.8	241	11.7	22.2	0	0	0	0	17.1	20.4	1.8	25	0	697	0.0019	0.0055
M5	14/03/25	08:54:25	1	4976	337	776.8	241	11.7	22.2	0	0	0	0	17.1	20.4	1.8	25	0	698	0.0018	0.0056
M5	14/03/25	08:54:26	1	4977	337	776.8	241	11.7	22.2	0	0	0	0	17.1	20.4	1.7	25	0	699	0.0018	0.0056
M5	14/03/25	08:54:27	1	4978	337	776.8	241	11.7	22.2	0	0	0	0	17.1	20.4	1.7	25	0	700	0.0018	0.0056
M5	14/03/25	08:54:28	1	4979	337	776.8	241	11.7	22.2	0	0	0	0	17.1	20.4	1.7	25	0	701	0.0018	0.0056
M5	14/03/25	08:54:29	1	4980	337	776.8	241	11.7	22.2	0	0	0	0	17.1	20.4	1.7	25	0	702	0.0018	0.0056
M5	14/03/25	08:54:30	1	4981	338	776.8	241	11.7	22.2	0	0	0	0	17.1	20.4	1.7	25	1	703	0.0018	0.0055
M5	14/03/25	08:54:31	1	4982	338	776.8	242	11.8	22.2	0	0	0	0	17.1	20.5	1.7	25	1	704	0.0019	0.0055
M5	14/03/25	08:54:32	1	4983	337	776.8	242	11.8	22.2	0	0	0	0	17.1	20.5	1.7	25	1	705	0.0019	0.0055
M5	14/03/25	08:54:33	1	4984	336	776.8	242	11.8	22.2	0	0	0	0	17.1	20.5	1.7	25	-1	706	0.0019	0.0056
M5	14/03/25	08:54:34	1	4985	336	776.8	242	11.8	22.2	0	0	0	0	17.1	20.5	1.7	25	0	707	0.0019	0.0056
M5	14/03/25	08:54:35	1	4986	337	776.8	241	11.8	22.2	0	0	0	0	17.1	20.5	1.7	25	0	708	0.0018	0.0056
M5	14/03/25	08:54:36	1	4987	336	776.8	241	11.8	22.2	0	0	0	0	17.1	20.5	1.7	25	0	709	0.0018	0.0056
M5	14/03/25	08:54:37	1	4988	336	776.8	241	11.8	22.2	0	0	0	0	17.1	20.5	1.6	25	0	710	0.0018	0.0057
M5	14/03/25	08:54:38	1	4989	336	776.8	241	11.8	22.2	0	0	0	0	17.1	20.5	1.6	25	0	711	0.0018	0.0057
M5	14/03/25	08:54:39	1	4990	337	776.8	241	11.8	22.2	0	0	0	0	17.1	20.5	1.6	25	0	712	0.0018	0.0057
M5	14/03/25	08:54:40	1	4991	337	776.8	241	11.8	22.2	0	0	0	0	17.1	20.5	1.6	25	0	713	0.0018	0.0057
M5	14/03/25	08:54:41	1	4992	337	776.8	241	11.8	22.2	0	0	0	0	17.1	20.6	1.6	25	0	714	0.0018	0.0057
M5	14/03/25	08:54:42	1	4993	337	776.8	241	11.8	22.2	0	0	0	0	17.1	20.6	1.6	25	0	715	0.0018	0.0057
M5	14/03/25	08:54:43	1	4994	337	776.8	241	11.8	22.2	0	0	0	0	17.1	20.6	1.6	25	0	716	0.0018	0.0057
M5	14/03/25	08:54:44	1	4995	336	776.8	241	11.8	22.2	0	0	0	0	17.1	20.6	1.6	25	0	717	0.0018	0.0058
M5	14/03/25	08:54:45	1	4996	337	776.8	241	11.8	22.2	0	0	0	0	17.1	20.6	1.6	25	0	718	0.0018	0.0058
M5	14/03/25	08:54:46	1	4997	337	776.8	241	11.8	22.2	0	0	0	0	17.1	20.6	1.6	25	0	719	0.0018	0.0058
M5	14/03/25	08:54:47	1	4998	337	776.8	241	11.8	22.2	0	0	0	0	17.1	20.6	1.6	25	0	720	0.0018	0.0058
M5	14/03/25	08:54:48	1	4999	337	776.8	240	11.8	22.2	0	0	0	0	17.1	20.6	1.6	25	0	721	0.0018	0.0058
M5	14/03/25	08:54:49	1	5000	337	776.8	241	11.8	22.2	0	0	0	0	17.1	20.6	1.6	25	0	722	0.0017	0.0058
M5	14/03/25	08:54:50	1	5001	337	776.8	241	11.8	22.2	0	0	0	0	17.1	20.6	1.6	25	0	723	0.0017	0.0058
M5	14/03/25	08:54:51	1	5002	337	776.8	241	11.8	22.2	0	0	0	0	17.1	20.6	1.6	25	0	724	0.0017	0.0057
M5	14/03/25	08:54:52	1	5003	337	776.8	241	11.8	22.2	0	0	0	0	17.1	20.6	1.6	25	0	725	0.0017	0.0057
M5	14/03/25	08:54:53	1	5004	337	776.8	241	11.8	22.2	0	0	0	0	17.1	20.6	1.6	25	0	726	0.0017	0.0058
M5	14/03/25	08:54:54	1	5005	337	776.8	241	11.8	22.2	0	0	0	0	17.1	20.6	1.6	25	0	727	0.0017	0.0058
M5	14/03/25	08:54:55	1	5006	336	776.8	242	11.8	22.2	0	0	0	0	17.1	20.6	1.6	25	-1	728	0.0017	0.0058
M5	14/03/25	08:54:56	1	5007	336	776.8	242	11.8	22.2	0	0	0	0	17.1	20.6	1.6	25	-1	729	0.0017	0.0058
M5	14/03/25	08:54:57	1	5008	336	776.8	242	11.8	22.2	0	0	0	0	17.1	20.6	1.6	25	-1	730	0.0017	0.0059
M5	14/03/25	08:54:58	1	5009	336	776.9	242	11.8	22.2	0	0	0	0	17.1	20.6	1.8	25	-1	731	0.0017	0.0059
M5	14/03/25	08:55:00	1	5010	337	776.8	242	11.9	22.2	0	0	0	0	17.1	20.6	1.8	25	0	732	0.0017	0.0059
M5	14/03/25	08:55:01	1	5011	337	776.8	241	11.9	22.2	0	0	0	0	17.1	20.6	1.8	25	0	733	0.0017	0.0059
M5	14/03/25	08:55:02	1	5012	336	776.8	241	11.8	22.2	0	0	0	0	17.1	20.6	1.8	25	0	734	0.0016	0.006
M5	14/03/25	08:55:03	1	5013	336	776.8	241	11.8	22.2	0	0	0	0	17.1	20.6	1.8	25	-1	735	0.0016	0.006
M5	14/03/25	08:55:04	1	5014	336	776.8	241	11.8	22.1	0	0	0	0	17.2	20.7	1.5	25	-1	736	0.0016	0.006
M5	14/03/25	08:55:05	1	5015	336	776.8	241	11.8	22.1	0	0	0	0	17.2	20.7	1.5	25	-1	737	0.0016	0.006
M5	14/03/25	08:55:06	1	5016	336	776.8	241	11.8	22.1	0	0	0	0	17.2	20.7	1.5	25	0	738	0.0016	0.006
M5	14/03/25	08:55:07	1	5017	337	776.8	241	11.8	22.1	0	0	0	0	17.2	20.7	1.5	25	0	739	0.0016	0.0061
M5	14/03/25	08:55:08	1	5018	337	776.8	241	11.8	22.2	0	0	0	0	17.2	20.7	1.5	25	0	740	0.0016	0.0061
M5	14/03/25	08:55:09	1	5019	337	776.8	241	11.8	22.2	0	0	0	0	17.2	20.7	1.5	25	0	741	0.0016	0.0061
M5	14/03/25	08:55:10	1	5020	337	776.8	241	11.8	22.2	0	0	0	0	17.2	20.8	1.5	25	0	742	0.0016	0.0061
M5	14/03/25	08:55:11	1	5021	336	776.8	241	11.8	22.2	0	0	0	0	17.2	20.8	1.5	25	0	743	0.0015	0.0061
M5	14/03/25	08:55:12	1	5022	336	776.8	241	11.8	22.1	0	0	0	0	17.2	20.8	1.5	25	0	744	0.0015	0.0061
M5	14/03/25	08:55:13	1	5023	337	776.8	241	11.8	22.1	0	0	0	0	17.2	20.8	1.5	25	0	745	0.0015	0.0061
M5	14/03/25	08:55:14	1	5024	337	776.7	241	11.8	22.2	0	0	0	0	17.2	20.8	1.5	25	0	746	0.0015	0.0061
M5	14/03/25	08:55:15	1	5025	337	776.8	241	11.8	22.2	0	0	0	0	17.2	20.8	1.7	25	0	747	0.0015	0.0061
M5	14/03/25	08:55:16	1	5026	337	776.8	241	11.8	22.1	0	0	0	0	17.2	20.7	1.7	25	0	748	0.0015	0.006
M5	14/03/25	08:55:17	1	5027	337	776.8	241	11.8	22.1	0	0	0	0	17.2	20.7	1.7	25	0	749	0.0015	0.006
M5	14/03/25	08:55:18	1	5028	337	776.8	241	11.8	22.2	0	0	0	0	17.2	20.7	1.7	25	0	750	0.0015	0.006
M5	14/03/25	08:55:19	1	5029	337	776.8	241	11.8	22.2	0	0	0	0	17.2	20.7	1.7	25	0	751	0.0015	0.006
M5	14/03/25	08:55:20	1	5030	337	776.8	241	11.7	22.2	0	0	0	0	17.2	20.7	1.6	25	0	752	0.0014	0.006
M5	14/03/25	08:55:21	1	5031	337	776.8	241	11.7	22.2	0	0	0	0	17.2	20.7	1.6	25	0	753	0.0014	0.006
M5	14/03/25	08:55:22	1	5032	337	776.8	241	11.7	22.1	0	0	0	0	17.2	20.7	1.6	25	0	754	0.0014	0.006
M5	14/03/25	08:55:23	1	5033	337	776.8	241	11.7	22.1	0	0	0	0	17.2	20.7	1.6	25	0	755	0.0014	0.006
M5	14/03/25	08:55:24	1	5034	337	776.8	241	11.6	22.1	0	0	0	0	17.2	20.7	1.6	25	0	756	0.0014	0.006
M5	14/03/25	08:55:25	1	5035	337	776.8	241	11.6	22.1	0	0	0	0	17.2	20.7	1.6	25	0	757	0.0014	0.006
M5	14/03/25	08:55:26	1	5036	337	776.8	241	11.6	22.1	0	0	0	0	17.2	20.7	1.6	25	1	758	0.0014	0.0059
M5	14/03/25	08:55:27	1	5037	338	776.8	241	11.6	22.1	0	0	0	0	17.2	20.7	1.6	25	1	759	0.0014	0.0059
M5	14/03/25	08:55:28	1	5038	338	776.8	241	11.6	22.1	0	0	0	0	17.2	20.7	1.6	25	1	760	0.0014	0.0059
M5	14/03/25	08:55:29	1	5039	337	776.8	241	11.6	22.1	0	0	0	0	17.2	20.8	1.6	25	0	761	0.0014	0.0058
M5	14/03/25	08:55:30	1	5040	337	776.8	241	11.6	22.2	0	0	0	0	17.2	20.8	1.6	25	1	762	0.0013	0.0058
M5	14/03/25	08:55:31	1	5041	337	776.8	241	11.6	22.2	0	0	0	0	17.2	20.8	1.6	25	0	763	0.0013	0.0058
M5	14/03/25	08:55:32	1	5042	337	776.8	241	11.5	22.1	0	0	0	0	17.2	20.8	1.6	25	0	764	0.0013	0.0058
M5	14/03/25	08:55:33	1	5043	337	776.8	241	11.5	22.1	0	0	0	0	17.2	20.8	1.6	25	0	765	0.0013	0.0058
M5	14/03/25	08:55:34	1	5044	337	776.8	241	11.5	22.1	0	0	0	0	17.2	20.8	1.6	25	0	766	0.0013	0.0057
M5	14/03/25	08:55:35	1	5045	337	776.8	241	11.5	22.1	0	0	0	0	17.2	20.8	1.6	25	0	767	0.0013	0.0057
M5	14/03/25	08:55:36	1	5046	336	776.8	241	11.5	22.1	0	0	0	0	17.2	20.8	1.6	25	0	768	0.0013	0.0057
M5	14/03/25	08:55:37	1	5047	337	776.8	241	11.5	22.1	0	0	0	0	17.2	20.8	1.6	25	0	769	0.0013	0.0057
M5	14/03/25	08:55:38	1	5048	338	776.8	241	11.5	22.1	0	0	0	0	17.2	20.8	1.6	25	1	770	0.0013	0.0057
M5	14/03/25	08:55:39	1	5049	338	776.8	241	11.5	22.1	0	0	0	0	17.2	20.8	1.6	25	1	771	0.0013	0.0057
M5	14/03/25	08:55:40	1	5050	337	776.8	240	11.5	22.1	0	0	0	0	17.2	20.8	1.6	25	1	772	0.0013	0.0056
M5	14/03/25	08:55:41	1	5051	337	776.8	241	11.5	22.1	0	0	0	0	17.2	20.8	1.6	25	1	773	0.0013	0.0056
M5	14/03/25	08:55:42	1	5052	337	776.8	241	11.4	22.1	0	0	0	0	17.2	20.8	1.6	25	0	774	0.0013	0.0056
M5	14/03/25	08:55:43	1	5053	336	776.8	240	11.4	22.1	0	0	0	0	17.2	20.8	1.6	25	0	775	0.0013	0.0056
M5	14/03/25	08:55:44	1	5054	336	776.8	240	11.5	22.1	0	0	0	0	17.2	20.8	1.6	25	-1	776	0.0012	0.0056
M5	14/03/25	08:55:45	1	5055	337	776.8	241	11.5	22.1	0	0	0	0	17.2	20.8	1.6	25	0	777	0.0012	0.0056
M5	14/03/25	08:55:46	1	5056	337	776.8	241	11.5	22.1	0	0	0	0	17.2	20.9	1.6	25	0	778	0.0012	0.0056
M5	14/03/25	08:55:47	1	5057	338	776.8	241	11.5	22.1	0	0	0	0	17.2	20.9	1.6	25	1	779	0.0012	0.0056
M5	14/03/25	08:55:48	1	5058	338	776.8	241	11.5	22.1	0	0	0	0	17.2	20.9	1.6	25	1	780	0.0013	0.0056
M5	14/03/25	08:55:49	1	5059	337	776.8	241	11.5	22.1	0	0	0	0	17.2	20.9	1.6	25	0	781	0.0013	0.0056
M5	14/03/25	08:55:50	1	5060	337	776.8	241	11.5	22.1	0	0	0	0	17.2	20.9	1.6	25	0	782	0.0013	0.0056
M5	14/03/25	08:55:51	1	5061	337	776.8	241	11.5	22.1	0	0	0	0	17.2	20.9	1.6	25	1	783	0.0013	0.0056
M5	14/03/25	08:55:52	1	5062	337	776.8	241	11.6	22.1	0	0	0	0	17.2	20.9	1.6	25	0	784	0.0013	0.0056
M5	14/03/25	08:55:53	1	5063	337	776.8	241	11.6	22.1	0	0	0	0	17.2	20.9	1.6	25	0	785	0.0013	0.0056
M5	14/03/25	08:55:54	1	5064	337	776.8	241	11.7	22.1	0	0	0	0	17.2	20.9	1.6	25	0	786	0.0013	0.0056
M5	14/03/25	08:55:55	1	5065	337	776.8	241	11.7	22.1	0	0	0	0	17.2	20.9	1.6	25	0	787	0.0013	0.0056
M5	14/03/25	08:55:56	1	5066	337	776.8	241	11.7	22.1	0	0	0	0	17.2	20.9	1.6	25	0	788	0.0013	0.0056
M5	14/03/25	08:55:57	1	5067	337	776.8	241	11.7	22.1	0	0	0	0	17.2	20.9	1.6	25	0	789	0.0013	0.0056
M5	14/03/25	08:55:58	1	5068	337	776.8	241	11.7	22.1	0	0	0	0	17.2	20.9	1.6	25	0	790	0.0013	0.0056
M5	14/03/25	08:55:59	1	5069	337	776.8	241	11.7	22.1	0	0	0	0	17.2	20.9	1.6	25	0	791	0.0013	0.0056
M5	14/03/25	08:56:00	1	5070	337	776.8	241	11.7	22.1	0	0	0	0	17.2	20.9	1.6	25	0	792	0.0013	0.0056
M5	14/03/25	08:56:01	1	5071	337	776.8	241	11.7	22.1	0	0	0	0	17.2	21	1.6	25	0	793	0.0013	0.0056
M5	14/03/25	08:56:02	1	5072	337	776.8	241	11.7	22.1	0	0	0	0	17.2	21	1.6	25	0	794	0.0013	0.0056
M5	14/03/25	08:56:03	1	5073	337	776.8	241	11.7	22.1	0	0	0	0	17.2	21	1.5	25	0	795	0.0013	0.0056
M5	14/03/25	08:56:04	1	5074	337	776.8	241	11.7	22.1	0	0	0	0	17.2	21	1.5	25	0	796	0.0013	0.0056
M5	14/03/25	08:56:05	1	5075	337	776.8	240	11.7	22.1	0	0	0	0	17.2	21	1.5	25	0	797	0.0013	0.0056
M5	14/03/25	08:56:06	1	5076	337	776.8	240	11.7	22.1	0	0	0	0	17.2	21	1.5	25	0	798	0.0013	0.0056
M5	14/03/25	08:56:07	1	5077	337	776.8	241	11.7	22.1	0	0	0	0	17.2	21	1.5	25	0	799	0.0013	0.0056
M5	14/03/25	08:56:08	1	5078	337	776.8	241	11.7	22.1	0	0	0	0	17.2	21	1.4	25	0	800	0.0013	0.0055
M5	14/03/25	08:56:09	1	5079	337	776.8	241	11.7	22.1	0	0	0	0	17.2	21	1.4	25	0	801	0.0013	0.0055
M5	14/03/25	08:56:10	1	5080	337	776.8	240	11.7	22.1	0	0	0	0	17.2	21	1.4	25	0	802	0.0013	0.0055
M5	14/03/25	08:56:11	1	5081	337	776.8	240	11.7	22.1	0	0	0	0	17.2	21	1.4	25	0	803	0.0012	0.0055
M5	14/03/25	08:56:12	1	5082	337	776.8	240	11.7	22.1	0	0	0	0	17.2	21	1.4	25	0	804	0.0012	0.0055
M5	14/03/25	08:56:13	1	5083	337	776.8	240	11.7	22.1	0	0	0	0	17.2	21	1.4	25	0	805	0.0012	0.0055
M5	14/03/25	08:56:15	1	5084	337	776.8	241	11.7	22.1	0	0	0	0	17.2	21	1.8	25	0	806	0.0012	0.0055
M5	14/03/25	08:56:16	1	5085	337	776.8	241	11.7	22.1	0	0	0	0	17.2	21.1	1.8	25	0	807	0.0012	0.0055
M5	14/03/25	08:56:17	1	5086	337	776.8	241	11.7	22.1	0	0	0	0	17.2	21.1	1.8	25	0	808	0.0012	0.0055
M5	14/03/25	08:56:18	1	5087	337	776.8	241	11.7	22.1	0	0	0	0	17.2	21.1	1.8	25	0	809	0.0012	0.0055
M5	14/03/25	08:56:19	1	5088	338	776.8	241	11.7	22.1	0	0	0	0	17.2	21.1	1.8	25	1	810	0.0012	0.0055
M5	14/03/25	08:56:20	1	5089	338	776.8	241	11.7	22.1	0	0	0	0	17.2	21.1	1.5	25	1	811	0.0012	0.0054
M5	14/03/25	08:56:21	1	5090	337	776.8	241	11.7	22.1	0	0	0	0	17.2	21.1	1.5	25	1	812	0.0012	0.0054
M5	14/03/25	08:56:22	1	5091	337	776.8	241	11.7	22.1	0	0	0	0	17.2	21.2	1.5	25	1	813	0.0012	0.0054
M5	14/03/25	08:56:23	1	5092	337	776.8	241	11.7	22.1	0	0	0	0	17.2	21.2	1.5	25	1	814	0.0012	0.0054
M5	14/03/25	08:56:24	1	5093	337	776.8	241	11.7	22.1	0	0	0	0	17.2	21.2	1.5	25	0	815	0.0012	0.0054
M5	14/03/25	08:56:25	1	5094	336	776.8	241	11.7	22.1	0	0	0	0	17.2	21.2	1.6	25	0	816	0.0012	0.0054
M5	14/03/25	08:56:26	1	5095	336	776.8	241	11.7	22.1	0	0	0	0	17.2	21.2	1.6	25	-1	817	0.0012	0.0054
M5	14/03/25	08:56:27	1	5096	336	776.8	241	11.8	22.1	0	0	0	0	17.2	21.3	1.6	25	-1	818	0.0012	0.0054
M5	14/03/25	08:56:28	1	5097	336	776.8	241	11.8	22.1	0	0	0	0	17.2	21.3	1.6	25	0	819	0.0012	0.0054
M5	14/03/25	08:56:29	1	5098	337	776.8	241	11.8	22.1	0	0	0	0	17.2	21.3	1.6	25	0	820	0.0012	0.0054
M5	14/03/25	08:56:30	1	5099	337	776.8	241	11.8	22.1	0	0	0	0	17.2	21.3	1.6	25	0	821	0.0012	0.0054
M5	14/03/25	08:56:31	1	5100	336	776.8	241	11.8	22.1	0	0	0	0	17.2	21.3	1.7	25	0	822	0.0012	0.0055
M5	14/03/25	08:56:32	1	5101	336	776.8	241	11.8	22.1	0	0	0	0	17.2	21.4	1.7	25	-1	823	0.0012	0.0055
M5	14/03/25	08:56:33	1	5102	337	776.8	241	11.8	22.1	0	0	0	0	17.2	21.4	1.7	25	0	824	0.0012	0.0055
M5	14/03/25	08:56:34	1	5103	337	776.8	240	11.8	22.1	0	0	0	0	17.2	21.4	1.7	25	0	825	0.0012	0.0055
M5	14/03/25	08:56:35	1	5104	337	776.8	240	11.7	22.1	0	0	0	0	17.2	21.5	1.7	25	0	826	0.0012	0.0054
M5	14/03/25	08:56:36	1	5105	337	776.8	241	11.7	22.1	0	0	0	0	17.2	21.5	1.5	25	1	827	0.0012	0.0054
M5	14/03/25	08:56:37	1	5106	338	776.8	241	11.7	22.1	0	0	0	0	17.2	21.5	1.5	25	1	828	0.0011	0.0054
M5	14/03/25	08:56:38	1	5107	337	776.8	241	11.7	22.1	0	0	0	0	17.2	21.5	1.5	25	0	829	0.0011	0.0054
M5	14/03/25	08:56:39	1	5108	337	776.8	241	11.7	22.1	0	0	0	0	17.2	21.5	1.5	25	0	830	0.0011	0.0054
M5	14/03/25	08:56:40	1	5109	336	776.8	240	11.7	22.1	0	0	0	0	17.2	21.6	1.5	25	-1	831	0.0011	0.0054
M5	14/03/25	08:56:41	1	5110	336	776.8	240	11.6	22.1	0	0	0	0	17.2	21.6	1.6	25	0	832	0.0011	0.0054
M5	14/03/25	08:56:42	1	5111	337	776.8	240	11.6	22.1	0	0	0	0	17.2	21.6	1.6	25	0	833	0.0011	0.0053
M5	14/03/25	08:56:43	1	5112	337	776.8	240	11.6	22.1	0	0	0	0	17.2	21.6	1.6	25	0	834	0.0011	0.0053
M5	14/03/25	08:56:44	1	5113	337	776.8	241	11.6	22.1	0	0	0	0	17.2	21.6	1.6	25	0	835	0.0011	0.0053
M5	14/03/25	08:56:45	1	5114	338	776.8	241	11.5	22.1	0	0	0	0	17.2	21.7	1.6	25	1	836	0.0011	0.0053
M5	14/03/25	08:56:46	1	5115	338	776.8	241	11.5	22.1	0	0	0	0	17.2	21.7	1.6	25	1	837	0.0011	0.0052
M5	14/03/25	08:56:47	1	5116	337	776.8	240	11.5	22.1	0	0	0	0	17.2	21.7	1.5	25	0	838	0.0011	0.0052
M5	14/03/25	08:56:48	1	5117	337	776.8	240	11.5	22.1	0	0	0	0	17.2	21.7	1.5	25	0	839	0.0011	0.0052
M5	14/03/25	08:56:49	1	5118	337	776.8	240	11.5	22.1	0	0	0	0	17.2	21.7	1.5	25	0	840	0.001	0.0052
M5	14/03/25	08:56:50	1	5119	337	776.8	240	11.5	22.1	0	0	0	0	17.2	21.7	1.5	25	0	841	0.001	0.0052
M5	14/03/25	08:56:51	1	5120	337	776.8	240	11.5	22.1	0	0	0	0	17.2	21.7	1.5	25	1	842	0.001	0.0052
M5	14/03/25	08:56:52	1	5121	337	776.8	240	11.5	22.1	0	0	0	0	17.2	21.7	1.5	25	0	843	0.001	0.0052
M5	14/03/25	08:56:53	1	5122	337	776.8	240	11.5	22.1	0	0	0	0	17.2	21.7	1.5	25	1	844	0.001	0.0051
M5	14/03/25	08:56:54	1	5123	338	776.8	240	11.5	22.1	0	0	0	0	17.2	21.7	1.5	25	1	845	0.0011	0.0051
M5	14/03/25	08:56:55	1	5124	337	776.8	240	11.6	22.1	0	0	0	0	17.2	21.7	1.5	25	1	846	0.0011	0.0051
M5	14/03/25	08:56:56	1	5125	337	776.8	241	11.6	22.1	0	0	0	0	17.2	21.7	1.5	25	0	847	0.0011	0.0051
M5	14/03/25	08:56:57	1	5126	337	776.8	241	11.6	22.1	0	0	0	0	17.2	21.7	1.5	25	0	848	0.0011	0.0051
M5	14/03/25	08:56:58	1	5127	337	776.8	241	11.6	22.1	0	0	0	0	17.2	21.8	1.5	25	0	849	0.0011	0.0051
M5	14/03/25	08:56:59	1	5128	337	776.8	241	11.7	22.1	0	0	0	0	17.2	21.7	1.5	25	0	850	0.0011	0.0051
M5	14/03/25	08:57:00	1	5129	337	776.8	241	11.7	22.1	0	0	0	0	17.2	21.7	1.5	25	0	851	0.0011	0.0051
M5	14/03/25	08:57:01	1	5130	338	776.8	241	11.7	22.1	0	0	0	0	17.2	21.8	1.5	25	1	852	0.0011	0.0051
M5	14/03/25	08:57:02	1	5131	338	776.8	241	11.7	22.1	0	0	0	0	17.2	21.8	1.5	25	1	853	0.0011	0.0051
M5	14/03/25	08:57:03	1	5132	337	776.8	241	11.7	22.1	0	0	0	0	17.2	21.8	1.5	25	0	854	0.0011	0.0051
M5	14/03/25	08:57:04	1	5133	337	776.8	240	11.7	22.1	0	0	0	0	17.2	21.7	1.5	25	0	855	0.0011	0.0051
M5	14/03/25	08:57:05	1	5134	337	776.8	240	11.8	22	0	0	0	0	17.2	21.7	1.5	25	0	856	0.0011	0.0051
M5	14/03/25	08:57:06	1	5135	337	776.8	240	11.8	22	0	0	0	0	17.2	21.8	1.5	25	0	857	0.0011	0.0051
M5	14/03/25	08:57:07	1	5136	338	776.8	240	11.8	22.1	0	0	0	0	17.2	21.8	1.5	25	1	858	0.0011	0.005
M5	14/03/25	08:57:08	1	5137	338	776.8	240	11.8	22.1	0	0	0	0	17.2	21.7	1.5	25	1	859	0.0011	0.005
M5	14/03/25	08:57:09	1	5138	338	776.8	241	11.8	22.1	0	0	0	0	17.2	21.7	1.5	25	1	860	0.0011	0.005
M5	14/03/25	08:57:10	1	5139	338	776.8	240	11.8	22.1	0	0	0	0	17.2	21.7	1.5	25	1	861	0.0012	0.005
M5	14/03/25	08:57:11	1	5140	338	776.8	240	11.8	22	0	0	0	0	17.2	21.7	1.5	25	1	862	0.0011	0.0049
M5	14/03/25	08:57:12	1	5141	337	776.8	241	11.8	22	0	0	0	0	17.2	21.7	1.5	25	1	863	0.0011	0.0049
M5	14/03/25	08:57:13	1	5142	337	776.8	241	11.8	22	0	0	0	0	17.2	21.7	1.5	25	0	864	0.0012	0.0049
M5	14/03/25	08:57:14	1	5143	337	776.8	241	11.8	22	0	0	0	0	17.2	21.7	1.5	25	0	865	0.0012	0.0049
M5	14/03/25	08:57:15	1	5144	337	776.8	241	11.8	22	0	0	0	0	17.2	21.7	1.5	25	0	866	0.0012	0.0049
M5	14/03/25	08:57:16	1	5145	337	776.8	240	11.8	22	0	0	0	0	17.2	21.7	1.5	25	0	867	0.0012	0.0049
M5	14/03/25	08:57:17	1	5146	337	776.8	240	11.8	22	0	0	0	0	17.2	21.7	1.5	25	0	868	0.0011	0.0049
M5	14/03/25	08:57:18	1	5147	337	776.8	240	11.8	22	0	0	0	0	17.2	21.8	1.5	25	0	869	0.0011	0.0049
M5	14/03/25	08:57:19	1	5148	338	776.8	240	11.8	22	0	0	0	0	17.2	21.7	1.5	25	1	870	0.0011	0.0048
M5	14/03/25	08:57:20	1	5149	338	776.8	241	11.8	22	0	0	0	0	17.2	21.7	1.5	25	1	871	0.0011	0.0048
M5	14/03/25	08:57:21	1	5150	338	776.8	241	11.8	22	0	0	0	0	17.2	21.7	1.5	25	1	872	0.0011	0.0048
M5	14/03/25	08:57:22	1	5151	338	776.8	241	11.8	22	0	0	0	0	17.2	21.7	1.5	25	1	873	0.0011	0.0048
M5	14/03/25	08:57:23	1	5152	337	776.8	241	11.7	22	0	0	0	0	17.2	21.7	1.5	25	0	874	0.0011	0.0047
M5	14/03/25	08:57:24	1	5153	337	776.8	241	11.7	22	0	0	0	0	17.2	21.7	1.4	25	0	875	0.0011	0.0047
M5	14/03/25	08:57:25	1	5154	337	776.8	241	11.7	22	0	0	0	0	17.2	21.7	1.4	25	0	876	0.0011	0.0047
M5	14/03/25	08:57:26	1	5155	337	776.8	241	11.7	22	0	0	0	0	17.2	21.7	1.4	25	0	877	0.0011	0.0047
M5	14/03/25	08:57:27	1	5156	337	776.8	241	11.6	22	0	0	0	0	17.2	21.7	1.4	25	1	878	0.0011	0.0046
M5	14/03/25	08:57:28	1	5157	337	776.8	241	11.6	22	0	0	0	0	17.2	21.7	1.4	25	0	879	0.0011	0.0046
M5	14/03/25	08:57:30	1	5158	337	776.8	241	11.6	22	0	0	0	0	17.2	21.7	1.5	25	0	880	0.0011	0.0046
M5	14/03/25	08:57:31	1	5159	337	776.8	241	11.6	22	0	0	0	0	17.2	21.7	1.5	25	0	881	0.0011	0.0046
M5	14/03/25	08:57:32	1	5160	338	776.8	240	11.6	22	0	0	0	0	17.2	21.6	1.5	25	1	882	0.0011	0.0046
M5	14/03/25	08:57:33	1	5161	338	776.8	240	11.6	22	0	0	0	0	17.2	21.6	1.5	25	1	883	0.0011	0.0045
M5	14/03/25	08:57:34	1	5162	338	776.8	241	11.6	22	0	0	0	0	17.2	21.6	1.5	25	1	884	0.0011	0.0045
M5	14/03/25	08:57:35	1	5163	338	776.8	241	11.6	22	0	0	0	0	17.2	21.6	1.5	25	1	885	0.0011	0.0045
M5	14/03/25	08:57:36	1	5164	338	776.8	241	11.6	22	0	0	0	0	17.2	21.5	1.5	25	1	886	0.0011	0.0045
M5	14/03/25	08:57:37	1	5165	337	776.8	240	11.6	22	0	0	0	0	17.2	21.5	1.5	25	1	887	0.0011	0.0045
M5	14/03/25	08:57:38	1	5166	337	776.8	240	11.6	22	0	0	0	0	17.2	21.5	1.5	25	0	888	0.001	0.0045
M5	14/03/25	08:57:39	1	5167	336	776.8	240	11.6	22	0	0	0	0	17.2	21.5	1.5	25	-1	889	0.001	0.0045
M5	14/03/25	08:57:40	1	5168	336	776.8	241	11.6	22	0	0	0	0	17.2	21.5	1.5	25	0	890	0.001	0.0045
M5	14/03/25	08:57:41	1	5169	337	776.8	241	11.6	22	0	0	0	0	17.2	21.5	1.6	25	0	891	0.001	0.0045
M5	14/03/25	08:57:42	1	5170	337	776.8	241	11.5	22	0	0	0	0	17.2	21.5	1.6	25	0	892	0.001	0.0044
M5	14/03/25	08:57:43	1	5171	337	776.8	241	11.5	22	0	0	0	0	17.2	21.5	1.6	25	0	893	0.001	0.0044
M5	14/03/25	08:57:44	1	5172	337	776.8	241	11.5	22	0	0	0	0	17.2	21.6	1.6	25	0	894	0.001	0.0044
M5	14/03/25	08:57:45	1	5173	337	776.8	241	11.5	22	0	0	0	0	17.2	21.6	1.6	25	1	895	0.001	0.0044
M5	14/03/25	08:57:46	1	5174	338	776.8	240	11.6	22	0	0	0	0	17.2	21.5	1.7	25	1	896	0.001	0.0044
M5	14/03/25	08:57:47	1	5175	338	776.8	240	11.6	22	0	0	0	0	17.2	21.5	1.7	25	1	897	0.001	0.0044
M5	14/03/25	08:57:48	1	5176	338	776.8	241	11.6	22	0	0	0	0	17.2	21.5	1.7	25	1	898	0.001	0.0044
M5	14/03/25	08:57:49	1	5177	337	776.8	240	11.6	22	0	0	0	0	17.2	21.5	1.7	25	1	899	0.001	0.0044
M5	14/03/25	08:57:50	1	5178	337	776.8	240	11.6	22	0	0	0	0	17.2	21.5	1.7	25	0	900	0.001	0.0044
M5	14/03/25	08:57:51	1	5179	337	776.8	240	11.6	22	0	0	0	0	17.2	21.5	1.7	25	0	901	0.001	0.0044
M5	14/03/25	08:57:52	1	5180	337	776.7	240	11.6	22	0	0	0	0	17.2	21.5	1.6	25	0	902	0.001	0.0044
M5	14/03/25	08:57:53	1	5181	337	776.8	240	11.6	22	0	0	0	0	17.2	21.5	1.6	25	0	903	0.001	0.0044
M5	14/03/25	08:57:54	1	5182	337	776.8	240	11.7	22	0	0	0	0	17.2	21.5	1.6	25	0	904	0.001	0.0044
M5	14/03/25	08:57:55	1	5183	337	776.8	240	11.7	22	0	0	0	0	17.2	21.5	1.6	25	0	905	0.001	0.0044
M5	14/03/25	08:57:56	1	5184	337	776.8	240	11.7	22	0	0	0	0	17.2	21.6	1.6	25	1	906	0.001	0.0044
M5	14/03/25	08:57:57	1	5185	337	776.8	240	11.7	22	0	0	0	0	17.2	21.5	1.5	25	1	907	0.001	0.0044
M5	14/03/25	08:57:58	1	5186	337	776.8	240	11.7	22	0	0	0	0	17.2	21.5	1.5	25	1	908	0.0011	0.0044
M5	14/03/25	08:57:59	1	5187	337	776.8	240	11.7	22	0	0	0	0	17.2	21.5	1.5	25	1	909	0.0011	0.0043
M5	14/03/25	08:58:00	1	5188	338	776.8	241	11.7	22	0	0	0	0	17.2	21.5	1.5	25	1	910	0.0011	0.0043
M5	14/03/25	08:58:01	1	5189	338	776.8	241	11.7	22	0	0	0	0	17.2	21.5	1.5	25	1	911	0.0011	0.0043
M5	14/03/25	08:58:02	1	5190	337	776.8	241	11.7	22	0	0	0	0	17.2	21.4	1.5	25	0	912	0.0011	0.0043
M5	14/03/25	08:58:03	1	5191	337	776.8	241	11.7	22	0	0	0	0	17.2	21.4	1.5	25	0	913	0.0011	0.0043
M5	14/03/25	08:58:04	1	5192	337	776.8	240	11.6	22	0	0	0	0	17.2	21.4	1.5	25	1	914	0.001	0.0043
M5	14/03/25	08:58:05	1	5193	337	776.8	240	11.6	22	0	0	0	0	17.2	21.4	1.5	25	1	915	0.001	0.0042
M5	14/03/25	08:58:06	1	5194	337	776.8	240	11.6	22	0	0	0	0	17.2	21.4	1.5	25	0	916	0.001	0.0042
M5	14/03/25	08:58:07	1	5195	337	776.8	240	11.6	22	0	0	0	0	17.2	21.4	1.5	25	0	917	0.001	0.0042
M5	14/03/25	08:58:08	1	5196	337	776.7	240	11.6	22	0	0	0	0	17.2	21.4	1.5	25	0	918	0.001	0.0042
M5	14/03/25	08:58:09	1	5197	337	776.8	240	11.6	22	0	0	0	0	17.2	21.4	1.5	25	0	919	0.001	0.0042
M5	14/03/25	08:58:10	1	5198	337	776.7	241	11.6	22	0	0	0	0	17.2	21.4	1.5	25	0	920	0.001	0.0042
M5	14/03/25	08:58:11	1	5199	337	776.7	241	11.6	22	0	0	0	0	17.2	21.4	1.5	25	0	921	0.001	0.0042
M5	14/03/25	08:58:12	1	5200	337	776.8	241	11.6	22	0	0	0	0	17.2	21.4	1.5	25	0	922	0.001	0.0042
M5	14/03/25	08:58:13	1	5201	337	776.8	241	11.6	22	0	0	0	0	17.2	21.4	1.5	25	0	923	0.001	0.0042
M5	14/03/25	08:58:14	1	5202	337	776.7	241	11.6	22	0	0	0	0	17.2	21.5	1.5	25	1	924	0.001	0.0042
M5	14/03/25	08:58:15	1	5203	338	776.7	242	11.6	22	0	0	0	0	17.2	21.5	1.5	25	1	925	0.001	0.0042
M5	14/03/25	08:58:16	1	5204	337	776.8	242	11.6	22	0	0	0	0	17.2	21.5	1.5	25	0	926	0.001	0.0042
M5	14/03/25	08:58:17	1	5205	337	776.8	241	11.6	22	0	0	0	0	17.2	21.5	1.5	25	0	927	0.001	0.0042
M5	14/03/25	08:58:18	1	5206	337	776.8	241	11.7	22	0	0	0	0	17.2	21.5	1.5	25	1	928	0.001	0.0042
M5	14/03/25	08:58:19	1	5207	337	776.8	241	11.7	22	0	0	0	0	17.2	21.6	1.5	25	1	929	0.001	0.0042
M5	14/03/25	08:58:20	1	5208	337	776.8	241	11.7	22	0	0	0	0	17.2	21.6	1.5	25	1	930	0.001	0.0042
M5	14/03/25	08:58:21	1	5209	337	776.8	241	11.7	22	0	0	0	0	17.2	21.6	1.5	25	1	931	0.001	0.0042
M5	14/03/25	08:58:22	1	5210	337	776.8	241	11.8	22	0	0	0	0	17.2	21.6	1.5	25	0	932	0.001	0.0042
M5	14/03/25	08:58:23	1	5211	338	776.8	240	11.8	22	0	0	0	0	17.2	21.6	1.5	25	1	933	0.001	0.0042
M5	14/03/25	08:58:24	1	5212	338	776.8	241	11.8	22	0	0	0	0	17.2	21.6	1.5	25	1	934	0.0011	0.0042
M5	14/03/25	08:58:25	1	5213	338	776.7	240	11.8	22	0	0	0	0	17.2	21.6	1.5	25	1	935	0.0011	0.0041
M5	14/03/25	08:58:26	1	5214	338	776.8	240	11.9	22	0	0	0	0	17.2	21.6	1.5	25	1	936	0.0011	0.0041
M5	14/03/25	08:58:27	1	5215	337	776.8	240	11.9	22	0	0	0	0	17.2	21.6	1.5	25	1	937	0.0011	0.0041
M5	14/03/25	08:58:28	1	5216	337	776.7	240	11.9	22	0	0	0	0	17.2	21.6	1.5	25	1	938	0.0011	0.0041
M5	14/03/25	08:58:29	1	5217	338	776.7	240	11.9	22	0	0	0	0	17.2	21.7	1.5	25	1	939	0.0011	0.0041
M5	14/03/25	08:58:30	1	5218	337	776.8	240	11.9	22	0	0	0	0	17.2	21.7	1.5	25	1	940	0.0011	0.0041
M5	14/03/25	08:58:31	1	5219	337	776.7	240	11.9	22	0	0	0	0	17.2	21.7	1.5	25	1	941	0.0011	0.0041
M5	14/03/25	08:58:32	1	5220	337	776.7	240	11.9	22	0	0	0	0	17.2	21.8	1.5	25	0	942	0.0011	0.0041
M5	14/03/25	08:58:33	1	5221	337	776.8	240	11.9	22	0	0	0	0	17.2	21.8	1.5	25	0	943	0.0011	0.0041
M5	14/03/25	08:58:34	1	5222	337	776.8	240	11.9	22	0	0	0	0	17.2	21.8	1.6	25	0	944	0.0011	0.0041
M5	14/03/25	08:58:35	1	5223	338	776.8	240	11.9	22	0	0	0	0	17.2	21.8	1.6	25	1	945	0.0011	0.0041
M5	14/03/25	08:58:36	1	5224	337	776.7	240	11.9	22	0	0	0	0	17.2	21.8	1.6	25	0	946	0.0011	0.004
M5	14/03/25	08:58:37	1	5225	337	776.8	240	11.9	22	0	0	0	0	17.2	21.8	1.6	25	0	947	0.0011	0.004
M5	14/03/25	08:58:38	1	5226	337	776.8	240	11.9	22	0	0	0	0	17.2	21.8	1.6	25	0	948	0.0011	0.004
M5	14/03/25	08:58:39	1	5227	337	776.8	240	11.9	22	0	0	0	0	17.2	21.8	1.6	25	0	949	0.0011	0.004
M5	14/03/25	08:58:40	1	5228	337	776.8	240	11.9	22	0	0	0	0	17.2	21.7	1.5	25	0	950	0.0011	0.004
M5	14/03/25	08:58:41	1	5229	336	776.8	240	11.9	22	0	0	0	0	17.2	21.7	1.5	25	-1	951	0.0011	0.0041
M5	14/03/25	08:58:42	1	5230	336	776.8	240	11.9	22	0	0	0	0	17.2	21.7	1.5	25	-1	952	0.0011	0.0041
M5	14/03/25	08:58:44	1	5231	337	776.8	240	11.9	22	0	0	0	0	17.2	21.7	1.5	25	0	953	0.0011	0.0041
M5	14/03/25	08:58:45	1	5232	337	776.8	240	11.9	22	0	0	0	0	17.2	21.8	1.5	25	0	954	0.001	0.0041
M5	14/03/25	08:58:46	1	5233	337	776.8	240	11.9	22	0	0	0	0	17.3	21.8	1.5	25	0	955	0.001	0.0041
M5	14/03/25	08:58:47	1	5234	337	776.8	240	11.9	22	0	0	0	0	17.3	21.8	1.5	25	0	956	0.001	0.0041
M5	14/03/25	08:58:48	1	5235	337	776.8	240	11.9	22	0	0	0	0	17.3	21.8	1.5	25	0	957	0.001	0.0041
M5	14/03/25	08:58:49	1	5236	337	776.8	240	11.9	22	0	0	0	0	17.3	21.8	1.5	25	0	958	0.001	0.0041
M5	14/03/25	08:58:50	1	5237	337	776.8	240	11.9	22	0	0	0	0	17.3	21.8	1.5	25	0	959	0.001	0.0041
M5	14/03/25	08:58:51	1	5238	337	776.8	240	11.9	22	0	0	0	0	17.3	21.8	1.6	25	0	960	0.001	0.0041
M5	14/03/25	08:58:52	1	5239	337	776.8	240	11.9	22	0	0	0	0	17.3	21.8	1.6	25	0	961	0.001	0.0041
M5	14/03/25	08:58:53	1	5240	337	776.8	240	11.9	22	0	0	0	0	17.3	21.8	1.6	25	0	962	0.001	0.0041
M5	14/03/25	08:58:54	1	5241	336	776.8	240	11.9	22	0	0	0	0	17.3	21.8	1.6	25	0	963	0.001	0.0041
M5	14/03/25	08:58:55	1	5242	337	776.8	240	11.9	22	0	0	0	0	17.3	21.8	1.6	25	0	964	0.001	0.0041
M5	14/03/25	08:58:56	1	5243	337	776.8	240	11.9	22	0	0	0	0	17.3	21.8	1.6	25	0	965	0.001	0.0041
M5	14/03/25	08:58:57	1	5244	337	776.8	240	11.9	22	0	0	0	0	17.3	21.8	1.5	25	0	966	0.001	0.0041
M5	14/03/25	08:58:58	1	5245	337	776.8	240	11.9	22	0	0	0	0	17.3	21.8	1.5	25	0	967	0.001	0.0041
M5	14/03/25	08:58:59	1	5246	337	776.8	240	11.9	22	0	0	0	0	17.3	21.8	1.5	25	0	968	0.001	0.0041
M5	14/03/25	08:59:00	1	5247	337	776.8	240	11.9	22	0	0	0	0	17.3	21.8	1.5	25	0	969	0.001	0.0041
M5	14/03/25	08:59:01	1	5248	337	776.8	240	11.9	22	0	0	0	0	17.3	21.8	1.5	25	0	970	0.001	0.0041
M5	14/03/25	08:59:02	1	5249	336	776.8	240	11.9	22	0	0	0	0	17.3	21.8	1.7	25	-1	971	0.001	0.0041
M5	14/03/25	08:59:03	1	5250	336	776.8	240	11.9	22	0	0	0	0	17.3	21.8	1.7	25	-1	972	0.001	0.0041
M5	14/03/25	08:59:04	1	5251	336	776.8	240	11.9	22	0	0	0	0	17.3	21.7	1.7	25	-1	973	0.001	0.0041
M5	14/03/25	08:59:05	1	5252	336	776.7	240	11.9	22	0	0	0	0	17.3	21.7	1.7	25	-1	974	0.001	0.0041
M5	14/03/25	08:59:06	1	5253	336	776.8	240	11.9	22	0	0	0	0	17.3	21.7	1.7	25	-1	975	0.001	0.0041
M5	14/03/25	08:59:07	1	5254	336	776.8	240	11.9	22	0	0	0	0	17.3	21.7	1.5	25	-1	976	0.001	0.0041
M5	14/03/25	08:59:08	1	5255	337	776.8	240	11.9	22	0	0	0	0	17.3	21.7	1.5	25	0	977	0.0009	0.0041
M5	14/03/25	08:59:09	1	5256	337	776.8	240	11.8	21.9	0	0	0	0	17.3	21.7	1.5	25	0	978	0.0009	0.0041
M5	14/03/25	08:59:10	1	5257	337	776.8	240	11.8	21.9	0	0	0	0	17.3	21.7	1.5	25	0	979	0.0009	0.0041
M5	14/03/25	08:59:11	1	5258	336	776.8	240	11.8	22	0	0	0	0	17.3	21.7	1.5	25	0	980	0.0009	0.0041
M5	14/03/25	08:59:12	1	5259	337	776.8	240	11.8	22	0	0	0	0	17.3	21.7	1.5	25	0	981	0.0009	0.0041
M5	14/03/25	08:59:13	1	5260	337	776.8	240	11.8	22	0	0	0	0	17.3	21.7	1.6	25	1	982	0.0009	0.0041
M5	14/03/25	08:59:14	1	5261	337	776.8	240	11.8	22	0	0	0	0	17.3	21.7	1.6	25	0	983	0.0009	0.0041
M5	14/03/25	08:59:15	1	5262	337	776.8	240	11.7	22	0	0	0	0	17.3	21.7	1.6	25	0	984	0.0009	0.0041
M5	14/03/25	08:59:16	1	5263	337	776.8	240	11.7	22	0	0	0	0	17.3	21.7	1.6	25	0	985	0.0009	0.0041
M5	14/03/25	08:59:17	1	5264	337	776.8	239	11.7	22	0	0	0	0	17.3	21.7	1.6	25	1	986	0.0009	0.0041
M5	14/03/25	08:59:18	1	5265	337	776.8	240	11.7	22	0	0	0	0	17.3	21.8	1.6	25	0	987	0.0009	0.004
M5	14/03/25	08:59:19	1	5266	337	776.8	240	11.8	22	0	0	0	0	17.3	21.8	1.6	25	0	988	0.0009	0.004
M5	14/03/25	08:59:20	1	5267	337	776.8	240	11.8	22	0	0	0	0	17.3	21.8	1.6	25	0	989	0.0009	0.004
M5	14/03/25	08:59:21	1	5268	337	776.8	240	11.8	22	0	0	0	0	17.3	21.8	1.6	25	0	990	0.0009	0.004
M5	14/03/25	08:59:22	1	5269	337	776.8	239	11.8	22	0	0	0	0	17.3	21.8	1.6	25	0	991	0.0009	0.004
M5	14/03/25	08:59:23	1	5270	337	776.8	240	11.8	22	0	0	0	0	17.3	21.9	1.4	25	0	992	0.0009	0.004
M5	14/03/25	08:59:24	1	5271	337	776.8	240	11.8	22	0	0	0	0	17.3	21.9	1.4	25	0	993	0.0009	0.004
M5	14/03/25	08:59:25	1	5272	337	776.8	240	11.8	22	0	0	0	0	17.3	21.9	1.4	25	0	994	0.0009	0.004
M5	14/03/25	08:59:26	1	5273	337	776.8	240	11.8	22	0	0	0	0	17.3	21.9	1.4	25	0	995	0.0009	0.004
M5	14/03/25	08:59:27	1	5274	337	776.8	240	11.8	22	0	0	0	0	17.3	21.9	1.4	25	0	996	0.0009	0.004
M5	14/03/25	08:59:28	1	5275	337	776.8	240	11.8	22	0	0	0	0	17.3	21.9	1.4	25	0	997	0.0009	0.004
M5	14/03/25	08:59:29	1	5276	336	776.7	240	11.8	21.9	0	0	0	0	17.3	21.9	1.7	25	-1	998	0.0009	0.004
M5	14/03/25	08:59:30	1	5277	336	776.8	240	11.8	21.9	0	0	0	0	17.3	21.9	1.7	25	-1	999	0.0009	0.0041
M5	14/03/25	08:59:31	1	5278	336	776.8	240	11.8	22	0	0	0	0	17.3	21.9	1.7	25	-1	1000	0.0008	0.0041
M5	14/03/25	08:59:32	1	5279	336	776.8	240	11.8	22	0	0	0	0	17.3	21.9	1.7	25	-1	1001	0.0008	0.0041
M5	14/03/25	08:59:33	1	5280	337	776.8	241	11.8	22	0	0	0	0	17.3	21.9	1.7	25	0	1002	0.0008	0.0041
M5	14/03/25	08:59:34	1	5281	337	776.7	240	11.8	22	0	0	0	0	17.3	21.9	1.9	25	0	1003	0.0008	0.0041
M5	14/03/25	08:59:35	1	5282	337	776.8	240	11.8	22	0	0	0	0	17.3	21.9	1.9	25	0	1004	0.0008	0.0041
M5	14/03/25	08:59:36	1	5283	337	776.7	240	11.8	22	0	0	0	0	17.3	21.9	1.9	25	0	1005	0.0008	0.0041
M5	14/03/25	08:59:37	1	5284	337	776.8	240	11.8	21.9	0	0	0	0	17.3	21.9	1.9	25	0	1006	0.0008	0.0041
M5	14/03/25	08:59:38	1	5285	337	776.8	239	11.8	21.9	0	0	0	0	17.3	22	1.9	25	0	1007	0.0008	0.0041
M5	14/03/25	08:59:39	1	5286	337	776.8	240	11.8	22	0	0	0	0	17.3	22	1.6	25	0	1008	0.0008	0.0041
M5	14/03/25	08:59:40	1	5287	337	776.8	240	11.8	22	0	0	0	0	17.3	22	1.6	25	0	1009	0.0008	0.0041
M5	14/03/25	08:59:41	1	5288	337	776.8	240	11.8	22	0	0	0	0	17.3	22	1.6	25	0	1010	0.0008	0.0041
M5	14/03/25	08:59:42	1	5289	337	776.8	240	11.8	22	0	0	0	0	17.3	22	1.6	25	1	1011	0.0008	0.004
M5	14/03/25	08:59:43	1	5290	337	776.8	240	11.9	21.9	0	0	0	0	17.3	22	1.6	25	0	1012	0.0008	0.004
M5	14/03/25	08:59:44	1	5291	337	776.7	239	11.9	21.9	0	0	0	0	17.3	22	1.6	25	1	1013	0.0008	0.004
M5	14/03/25	08:59:45	1	5292	338	776.7	239	11.9	22	0	0	0	0	17.3	22	1.4	25	1	1014	0.0009	0.004
M5	14/03/25	08:59:46	1	5293	338	776.8	240	11.9	22	0	0	0	0	17.3	22	1.4	25	1	1015	0.0009	0.004
M5	14/03/25	08:59:47	1	5294	338	776.7	240	11.9	22	0	0	0	0	17.3	22	1.4	25	1	1016	0.0009	0.004
M5	14/03/25	08:59:48	1	5295	338	776.8	240	11.9	22	0	0	0	0	17.3	22	1.4	25	1	1017	0.0009	0.004
M5	14/03/25	08:59:49	1	5296	338	776.8	239	11.9	22	0	0	0	0	17.3	22.1	1.4	25	1	1018	0.0009	0.004
M5	14/03/25	08:59:50	1	5297	338	776.8	240	11.9	22	0	0	0	0	17.3	22.1	1.5	25	1	1019	0.0009	0.0039
M5	14/03/25	08:59:51	1	5298	337	776.8	240	11.9	21.9	0	0	0	0	17.3	22.1	1.5	25	0	1020	0.0009	0.0039
M5	14/03/25	08:59:52	1	5299	337	776.7	240	11.9	21.9	0	0	0	0	17.3	22.1	1.5	25	1	1021	0.0009	0.0039
M5	14/03/25	08:59:53	1	5300	338	776.8	240	11.8	21.9	0	0	0	0	17.3	22.1	1.5	25	1	1022	0.0008	0.0039
M5	14/03/25	08:59:54	1	5301	338	776.8	240	11.8	21.9	0	0	0	0	17.3	22.1	1.5	25	1	1023	0.0008	0.0038
M5	14/03/25	08:59:55	1	5302	339	776.8	240	11.7	22	0	0	0	0	17.3	22.1	1.8	25	2	1024	0.0008	0.0038
M5	14/03/25	08:59:56	1	5303	338	776.8	240	11.7	22	0	0	0	0	17.3	22.1	1.8	25	1	1025	0.0008	0.0038
M5	14/03/25	08:59:57	1	5304	338	776.8	240	11.6	21.9	0	0	0	0	17.3	22.1	1.8	25	1	1026	0.0008	0.0037
M5	14/03/25	08:59:59	1	5305	338	776.8	240	11.6	21.9	0	0	0	0	17.3	22.1	1.8	25	1	1027	0.0008	0.0037
M5	14/03/25	09:00:00	1	5306	338	776.8	240	11.6	21.9	0	0	0	0	17.3	22.1	1.8	25	1	1028	0.0008	0.0037
M5	14/03/25	09:00:01	1	5307	337	776.8	240	11.6	21.9	0	0	0	0	17.3	22	1.8	25	1	1029	0.0008	0.0036
M5	14/03/25	09:00:02	1	5308	337	776.7	240	11.6	21.9	0	0	0	0	17.3	22	1.6	25	1	1030	0.0008	0.0036
M5	14/03/25	09:00:03	1	5309	337	776.8	240	11.6	21.9	0	0	0	0	17.3	22	1.6	25	0	1031	0.0008	0.0036
M5	14/03/25	09:00:04	1	5310	337	776.7	240	11.5	21.9	0	0	0	0	17.3	22	1.6	25	0	1032	0.0008	0.0036
M5	14/03/25	09:00:05	1	5311	337	776.8	240	11.5	21.9	0	0	0	0	17.3	22	1.6	25	1	1033	0.0008	0.0036
M5	14/03/25	09:00:06	1	5312	337	776.8	240	11.5	21.9	0	0	0	0	17.3	22	1.6	25	1	1034	0.0008	0.0036
M5	14/03/25	09:00:07	1	5313	338	776.8	240	11.5	21.9	0	0	0	0	17.3	22	1.5	25	1	1035	0.0008	0.0036
M5	14/03/25	09:00:08	1	5314	338	776.7	240	11.5	21.9	0	0	0	0	17.3	22	1.5	25	1	1036	0.0008	0.0035
M5	14/03/25	09:00:09	1	5315	337	776.8	240	11.5	21.9	0	0	0	0	17.3	22	1.5	25	0	1037	0.0008	0.0035
M5	14/03/25	09:00:10	1	5316	337	776.7	240	11.5	22	0	0	0	0	17.3	22	1.5	25	1	1038	0.0008	0.0035
M5	14/03/25	09:00:11	1	5317	338	776.8	240	11.5	22	0	0	0	0	17.3	22	1.5	25	1	1039	0.0008	0.0035
M5	14/03/25	09:00:12	1	5318	338	776.8	240	11.6	22	0	0	0	0	17.3	22	1.5	25	1	1040	0.0008	0.0035
M5	14/03/25	09:00:13	1	5319	338	776.8	239	11.6	22	0	0	0	0	17.3	22.1	1.5	25	1	1041	0.0008	0.0035
M5	14/03/25	09:00:14	1	5320	337	776.7	239	11.6	22	0	0	0	0	17.3	22.1	1.5	25	1	1042	0.0008	0.0035
M5	14/03/25	09:00:15	1	5321	337	776.8	240	11.6	22	0	0	0	0	17.3	22.1	1.5	25	1	1043	0.0008	0.0035
M5	14/03/25	09:00:16	1	5322	338	776.7	240	11.6	21.9	0	0	0	0	17.3	22	1.5	25	1	1044	0.0008	0.0035
M5	14/03/25	09:00:17	1	5323	338	776.8	240	11.6	21.9	0	0	0	0	17.3	22	1.5	25	1	1045	0.0008	0.0034
M5	14/03/25	09:00:18	1	5324	338	776.8	240	11.7	21.9	0	0	0	0	17.3	22	1.5	25	1	1046	0.0008	0.0034
M5	14/03/25	09:00:19	1	5325	337	776.7	239	11.7	21.9	0	0	0	0	17.3	22.1	1.5	25	1	1047	0.0008	0.0034
M5	14/03/25	09:00:20	1	5326	338	776.7	240	11.7	21.9	0	0	0	0	17.3	22.1	1.5	25	1	1048	0.0008	0.0034
M5	14/03/25	09:00:21	1	5327	338	776.8	240	11.7	21.9	0	0	0	0	17.3	22.1	1.5	25	1	1049	0.0008	0.0034
M5	14/03/25	09:00:22	1	5328	338	776.7	240	11.6	21.9	0	0	0	0	17.3	22.1	1.5	25	1	1050	0.0008	0.0034
M5	14/03/25	09:00:23	1	5329	338	776.7	240	11.6	21.9	0	0	0	0	17.3	22.1	1.5	25	1	1051	0.0008	0.0034
M5	14/03/25	09:00:24	1	5330	338	776.7	240	11.6	21.9	0	0	0	0	17.3	22.1	1.5	25	1	1052	0.0008	0.0033
M5	14/03/25	09:00:25	1	5331	338	776.7	240	11.6	21.9	0	0	0	0	17.3	22.1	1.5	25	1	1053	0.0008	0.0033
M5	14/03/25	09:00:26	1	5332	338	776.7	240	11.6	21.9	0	0	0	0	17.3	22	1.5	25	2	1054	0.0008	0.0033
M5	14/03/25	09:00:27	1	5333	338	776.7	240	11.6	21.9	0	0	0	0	17.3	22	1.5	25	1	1055	0.0008	0.0033
M5	14/03/25	09:00:28	1	5334	338	776.8	240	11.5	21.9	0	0	0	0	17.3	22	1.6	25	1	1056	0.0008	0.0032
M5	14/03/25	09:00:29	1	5335	338	776.8	241	11.5	21.9	0	0	0	0	17.3	22	1.6	25	1	1057	0.0008	0.0032
M5	14/03/25	09:00:30	1	5336	338	776.8	241	11.5	21.9	0	0	0	0	17.3	22	1.6	25	1	1058	0.0008	0.0032
M5	14/03/25	09:00:31	1	5337	337	776.8	241	11.5	21.9	0	0	0	0	17.3	22	1.6	25	0	1059	0.0008	0.0032
M5	14/03/25	09:00:32	1	5338	337	776.8	240	11.5	21.9	0	0	0	0	17.3	22	1.6	25	0	1060	0.0008	0.0032
M5	14/03/25	09:00:33	1	5339	337	776.8	240	11.5	21.9	0	0	0	0	17.3	22	1.6	25	1	1061	0.0008	0.0032
M5	14/03/25	09:00:34	1	5340	338	776.7	240	11.5	21.9	0	0	0	0	17.3	22	1.5	25	1	1062	0.0008	0.0032
M5	14/03/25	09:00:35	1	5341	338	776.7	240	11.5	21.9	0	0	0	0	17.3	22	1.5	25	1	1063	0.0008	0.0031
M5	14/03/25	09:00:36	1	5342	338	776.7	240	11.5	21.9	0	0	0	0	17.3	22.1	1.5	25	1	1064	0.0008	0.0031
M5	14/03/25	09:00:37	1	5343	338	776.7	240	11.5	21.9	0	0	0	0	17.3	22.1	1.5	25	1	1065	0.0008	0.0031
M5	14/03/25	09:00:38	1	5344	338	776.8	240	11.6	21.9	0	0	0	0	17.3	22.1	1.5	25	1	1066	0.0008	0.0031
M5	14/03/25	09:00:39	1	5345	337	776.7	240	11.6	21.9	0	0	0	0	17.3	22.2	1.6	25	1	1067	0.0008	0.0031
M5	14/03/25	09:00:40	1	5346	337	776.7	240	11.6	21.9	0	0	0	0	17.3	22.2	1.6	25	1	1068	0.0008	0.0031
M5	14/03/25	09:00:41	1	5347	337	776.7	240	11.6	21.9	0	0	0	0	17.3	22.2	1.6	25	0	1069	0.0008	0.0031
M5	14/03/25	09:00:42	1	5348	337	776.7	240	11.6	21.9	0	0	0	0	17.3	22.2	1.6	25	0	1070	0.0008	0.0031
M5	14/03/25	09:00:43	1	5349	337	776.7	239	11.6	21.9	0	0	0	0	17.3	22.2	1.6	25	0	1071	0.0008	0.0031
M5	14/03/25	09:00:44	1	5350	337	776.8	240	11.6	21.9	0	0	0	0	17.3	22.3	1.5	25	0	1072	0.0008	0.0031
M5	14/03/25	09:00:45	1	5351	337	776.7	239	11.6	21.9	0	0	0	0	17.3	22.3	1.5	25	0	1073	0.0008	0.0031
M5	14/03/25	09:00:46	1	5352	338	776.8	239	11.7	21.9	0	0	0	0	17.3	22.3	1.5	25	1	1074	0.0008	0.0031
M5	14/03/25	09:00:47	1	5353	337	776.8	239	11.7	21.9	0	0	0	0	17.3	22.3	1.5	25	0	1075	0.0008	0.0031
M5	14/03/25	09:00:48	1	5354	337	776.8	239	11.7	21.9	0	0	0	0	17.3	22.3	1.5	25	0	1076	0.0009	0.0031
M5	14/03/25	09:00:49	1	5355	337	776.7	240	11.7	21.9	0	0	0	0	17.3	22.4	1.5	25	0	1077	0.0009	0.0031
M5	14/03/25	09:00:50	1	5356	337	776.8	239	11.8	21.9	0	0	0	0	17.3	22.4	1.5	25	0	1078	0.0009	0.0031
M5	14/03/25	09:00:51	1	5357	338	776.7	240	11.8	21.9	0	0	0	0	17.3	22.4	1.5	25	1	1079	0.0009	0.0031
M5	14/03/25	09:00:52	1	5358	338	776.7	240	11.7	21.9	0	0	0	0	17.3	22.4	1.5	25	1	1080	0.0009	0.0031
M5	14/03/25	09:00:53	1	5359	338	776.7	239	11.7	21.9	0	0	0	0	17.3	22.4	1.5	25	1	1081	0.0009	0.0031
M5	14/03/25	09:00:54	1	5360	338	776.7	239	11.7	21.9	0	0	0	0	17.3	22.4	1.5	25	1	1082	0.0009	0.0031
M5	14/03/25	09:00:55	1	5361	337	776.7	239	11.7	21.9	0	0	0	0	17.3	22.4	1.6	25	1	1083	0.0009	0.0031
M5	14/03/25	09:00:56	1	5362	337	776.8	240	11.8	21.9	0	0	0	0	17.3	22.4	1.6	25	1	1084	0.0009	0.0031
M5	14/03/25	09:00:57	1	5363	338	776.7	239	11.8	21.9	0	0	0	0	17.3	22.4	1.6	25	1	1085	0.0009	0.0031
M5	14/03/25	09:00:58	1	5364	338	776.8	239	11.8	21.9	0	0	0	0	17.3	22.4	1.6	25	1	1086	0.0009	0.0031
M5	14/03/25	09:00:59	1	5365	337	776.8	239	11.8	21.9	0	0	0	0	17.3	22.4	1.6	25	1	1087	0.0009	0.0031
M5	14/03/25	09:01:00	1	5366	338	776.8	239	11.8	21.9	0	0	0	0	17.3	22.4	1.4	25	1	1088	0.0009	0.0031
M5	14/03/25	09:01:01	1	5367	338	776.7	239	11.8	21.9	0	0	0	0	17.3	22.4	1.4	25	1	1089	0.0009	0.003
M5	14/03/25	09:01:02	1	5368	338	776.8	239	11.8	21.9	0	0	0	0	17.3	22.4	1.4	25	1	1090	0.0009	0.003
M5	14/03/25	09:01:03	1	5369	338	776.8	239	11.8	21.9	0	0	0	0	17.3	22.4	1.4	25	2	1091	0.0009	0.003
M5	14/03/25	09:01:04	1	5370	338	776.8	239	11.8	21.9	0	0	0	0	17.3	22.4	1.4	25	1	1092	0.0009	0.003
M5	14/03/25	09:01:05	1	5371	338	776.8	240	11.8	21.9	0	0	0	0	17.3	22.4	1.4	25	1	1093	0.0009	0.003
M5	14/03/25	09:01:06	1	5372	338	776.7	240	11.8	21.9	0	0	0	0	17.3	22.3	1.6	25	1	1094	0.0009	0.003
M5	14/03/25	09:01:07	1	5373	338	776.7	240	11.8	21.9	0	0	0	0	17.3	22.3	1.6	25	1	1095	0.0009	0.0029
M5	14/03/25	09:01:08	1	5374	338	776.8	240	11.8	21.9	0	0	0	0	17.3	22.3	1.6	25	1	1096	0.0009	0.0029
M5	14/03/25	09:01:09	1	5375	338	776.8	240	11.8	21.9	0	0	0	0	17.3	22.3	1.6	25	1	1097	0.0009	0.0029
M5	14/03/25	09:01:10	1	5376	338	776.7	239	11.8	21.9	0	0	0	0	17.3	22.3	1.6	25	1	1098	0.0009	0.0029
M5	14/03/25	09:01:11	1	5377	338	776.8	240	11.8	21.9	0	0	0	0	17.3	22.2	1.4	25	1	1099	0.0009	0.0029
M5	14/03/25	09:01:13	1	5378	338	776.8	240	11.7	21.9	0	0	0	0	17.3	22.2	1.4	25	1	1100	0.0009	0.0029
M5	14/03/25	09:01:14	1	5379	338	776.8	240	11.7	21.9	0	0	0	0	17.3	22.2	1.4	25	1	1101	0.0009	0.0028
M5	14/03/25	09:01:15	1	5380	338	776.8	240	11.7	21.9	0	0	0	0	17.3	22.2	1.4	25	1	1102	0.0009	0.0028
M5	14/03/25	09:01:16	1	5381	338	776.7	240	11.7	21.9	0	0	0	0	17.3	22.2	1.4	25	1	1103	0.0009	0.0028
M5	14/03/25	09:01:17	1	5382	337	776.8	240	11.8	21.9	0	0	0	0	17.3	22.2	1.5	25	1	1104	0.0009	0.0028
M5	14/03/25	09:01:18	1	5383	337	776.8	240	11.8	21.9	0	0	0	0	17.3	22.2	1.5	25	0	1105	0.0009	0.0028
M5	14/03/25	09:01:19	1	5384	337	776.7	240	11.8	21.9	0	0	0	0	17.3	22.2	1.5	25	0	1106	0.0009	0.0028
M5	14/03/25	09:01:20	1	5385	337	776.7	240	11.8	21.9	0	0	0	0	17.3	22.2	1.5	25	1	1107	0.0009	0.0028
M5	14/03/25	09:01:21	1	5386	337	776.7	240	11.8	21.9	0	0	0	0	17.3	22.2	1.5	25	0	1108	0.0009	0.0028
M5	14/03/25	09:01:22	1	5387	337	776.7	239	11.8	21.9	0	0	0	0	17.3	22.2	1.5	25	0	1109	0.0009	0.0028
M5	14/03/25	09:01:23	1	5388	337	776.8	239	11.9	21.9	0	0	0	0	17.3	22.2	1.5	25	0	1110	0.0009	0.0028
M5	14/03/25	09:01:24	1	5389	337	776.8	240	11.9	21.9	0	0	0	0	17.3	22.3	1.5	25	1	1111	0.0009	0.0028
M5	14/03/25	09:01:25	1	5390	337	776.7	240	11.9	21.9	0	0	0	0	17.3	22.3	1.5	25	0	1112	0.0009	0.0028
M5	14/03/25	09:01:26	1	5391	337	776.8	240	11.9	21.9	0	0	0	0	17.3	22.3	1.5	25	0	1113	0.0009	0.0028
M5	14/03/25	09:01:27	1	5392	337	776.7	239	11.9	21.9	0	0	0	0	17.3	22.3	1.5	25	0	1114	0.0009	0.0028
M5	14/03/25	09:01:28	1	5393	337	776.7	240	11.9	21.9	0	0	0	0	17.3	22.3	1.6	25	0	1115	0.0009	0.0028
M5	14/03/25	09:01:29	1	5394	337	776.8	240	11.9	21.9	0	0	0	0	17.3	22.2	1.6	25	0	1116	0.0009	0.0028
M5	14/03/25	09:01:30	1	5395	337	776.8	240	11.9	21.9	0	0	0	0	17.3	22.2	1.6	25	1	1117	0.0009	0.0028
M5	14/03/25	09:01:31	1	5396	337	776.8	241	11.9	21.9	0	0	0	0	17.3	22.2	1.6	25	0	1118	0.0009	0.0028
M5	14/03/25	09:01:32	1	5397	337	776.7	241	11.9	21.9	0	0	0	0	17.3	22.2	1.6	25	0	1119	0.0009	0.0028
M5	14/03/25	09:01:33	1	5398	337	776.8	241	11.9	21.9	0	0	0	0	17.3	22.2	1.6	25	1	1120	0.0009	0.0028
M5	14/03/25	09:01:34	1	5399	337	776.7	241	11.9	21.9	0	0	0	0	17.3	22.2	1.6	25	0	1121	0.0009	0.0028
M5	14/03/25	09:01:35	1	5400	336	776.8	240	11.9	21.9	0	0	0	0	17.3	22.2	1.6	25	0	1122	0.0009	0.0028
M5	14/03/25	09:01:36	1	5401	336	776.8	241	11.9	21.9	0	0	0	0	17.3	22.1	1.6	25	-1	1123	0.0009	0.0028
M5	14/03/25	09:01:37	1	5402	336	776.8	241	11.8	21.9	0	0	0	0	17.3	22.1	1.6	25	-1	1124	0.0009	0.0028
M5	14/03/25	09:01:38	1	5403	337	776.8	241	11.8	21.9	0	0	0	0	17.3	22.1	1.6	25	0	1125	0.0009	0.0029
M5	14/03/25	09:01:39	1	5404	337	776.8	241	11.8	21.9	0	0	0	0	17.3	22.1	1.5	25	0	1126	0.0009	0.0028
M5	14/03/25	09:01:40	1	5405	337	776.7	240	11.8	21.9	0	0	0	0	17.3	22.1	1.5	25	0	1127	0.0009	0.0029
M5	14/03/25	09:01:41	1	5406	337	776.7	240	11.8	21.9	0	0	0	0	17.3	22.1	1.5	25	0	1128	0.0009	0.0029
M5	14/03/25	09:01:42	1	5407	337	776.7	240	11.8	21.9	0	0	0	0	17.3	22.1	1.5	25	1	1129	0.0009	0.0028
M5	14/03/25	09:01:43	1	5408	337	776.7	240	11.8	21.9	0	0	0	0	17.3	22.1	1.5	25	0	1130	0.0009	0.0028
M5	14/03/25	09:01:44	1	5409	338	776.7	240	11.8	21.9	0	0	0	0	17.3	22.1	1.5	25	1	1131	0.0009	0.0028
M5	14/03/25	09:01:45	1	5410	338	776.7	240	11.8	21.9	0	0	0	0	17.3	22.1	1.5	25	1	1132	0.0009	0.0028
M5	14/03/25	09:01:46	1	5411	338	776.7	240	11.8	21.9	0	0	0	0	17.3	22.1	1.5	25	1	1133	0.0009	0.0028
M5	14/03/25	09:01:47	1	5412	338	776.7	240	11.9	21.9	0	0	0	0	17.3	22.1	1.5	25	1	1134	0.0009	0.0028
M5	14/03/25	09:01:48	1	5413	337	776.7	240	11.9	21.9	0	0	0	0	17.3	22.1	1.5	25	0	1135	0.0009	0.0028
M5	14/03/25	09:01:49	1	5414	337	776.8	239	11.9	21.9	0	0	0	0	17.3	22.1	1.5	25	0	1136	0.0009	0.0028
M5	14/03/25	09:01:50	1	5415	337	776.7	239	11.9	21.9	0	0	0	0	17.3	22.2	1.5	25	0	1137	0.0009	0.0028
M5	14/03/25	09:01:51	1	5416	337	776.8	239	12	21.9	0	0	0	0	17.3	22.2	1.5	25	0	1138	0.0009	0.0029
M5	14/03/25	09:01:52	1	5417	337	776.8	239	12	21.9	0	0	0	0	17.3	22.2	1.5	25	0	1139	0.0009	0.0028
M5	14/03/25	09:01:53	1	5418	338	776.7	240	12	21.9	0	0	0	0	17.3	22.2	1.5	25	1	1140	0.0009	0.0028
M5	14/03/25	09:01:54	1	5419	337	776.7	239	12	21.9	0	0	0	0	17.3	22.1	1.5	25	1	1141	0.0009	0.0028
M5	14/03/25	09:01:55	1	5420	337	776.7	239	12	21.9	0	0	0	0	17.3	22.1	1.5	25	0	1142	0.0009	0.0028
M5	14/03/25	09:01:56	1	5421	337	776.7	240	12	21.9	0	0	0	0	17.3	22.1	1.5	25	0	1143	0.0009	0.0028
M5	14/03/25	09:01:57	1	5422	337	776.7	240	11.9	21.9	0	0	0	0	17.3	22	1.5	25	0	1144	0.0009	0.0028
M5	14/03/25	09:01:58	1	5423	337	776.8	240	11.9	21.9	0	0	0	0	17.3	22	1.5	25	0	1145	0.0009	0.0028
M5	14/03/25	09:01:59	1	5424	337	776.8	239	11.9	21.9	0	0	0	0	17.3	22	1.5	25	0	1146	0.0009	0.0028
M5	14/03/25	09:02:00	1	5425	337	776.8	240	11.9	21.9	0	0	0	0	17.3	22	1.6	25	0	1147	0.0008	0.0028
M5	14/03/25	09:02:01	1	5426	337	776.8	240	11.8	21.9	0	0	0	0	17.3	22	1.6	25	0	1148	0.0008	0.0028
M5	14/03/25	09:02:02	1	5427	337	776.8	240	11.8	21.9	0	0	0	0	17.3	22	1.6	25	0	1149	0.0008	0.0028
M5	14/03/25	09:02:03	1	5428	337	776.8	240	11.7	21.9	0	0	0	0	17.3	22	1.6	25	0	1150	0.0008	0.0028
M5	14/03/25	09:02:04	1	5429	337	776.8	239	11.7	21.9	0	0	0	0	17.3	22	1.6	25	0	1151	0.0008	0.0028
M5	14/03/25	09:02:05	1	5430	337	776.8	240	11.7	21.9	0	0	0	0	17.4	22	1.5	25	0	1152	0.0008	0.0028
M5	14/03/25	09:02:06	1	5431	338	776.8	240	11.7	21.9	0	0	0	0	17.4	22	1.5	25	1	1153	0.0008	0.0028
M5	14/03/25	09:02:07	1	5432	337	776.8	239	11.6	21.9	0	0	0	0	17.4	22.1	1.5	25	0	1154	0.0008	0.0027
M5	14/03/25	09:02:08	1	5433	337	776.8	239	11.6	21.9	0	0	0	0	17.4	22.1	1.5	25	0	1155	0.0008	0.0027
M5	14/03/25	09:02:09	1	5434	338	776.8	239	11.6	21.9	0	0	0	0	17.4	22.1	1.5	25	1	1156	0.0008	0.0027
M5	14/03/25	09:02:10	1	5435	338	776.8	240	11.6	21.9	0	0	0	0	17.4	22.1	1.5	25	1	1157	0.0008	0.0027
M5	14/03/25	09:02:11	1	5436	338	776.8	240	11.6	21.9	0	0	0	0	17.3	22.1	1.5	25	1	1158	0.0008	0.0027
M5	14/03/25	09:02:12	1	5437	337	776.8	240	11.6	21.9	0	0	0	0	17.3	22.1	1.5	25	0	1159	0.0008	0.0027
M5	14/03/25	09:02:13	1	5438	336	776.8	240	11.6	21.9	0	0	0	0	17.3	22.1	1.5	25	-1	1160	0.0008	0.0027
M5	14/03/25	09:02:14	1	5439	336	776.8	240	11.6	21.9	0	0	0	0	17.3	22.1	1.5	25	-1	1161	0.0008	0.0027
M5	14/03/25	09:02:15	1	5440	336	776.8	240	11.7	21.9	0	0	0	0	17.3	22.1	1.5	25	-1	1162	0.0008	0.0028
M5	14/03/25	09:02:16	1	5441	336	776.8	240	11.7	21.9	0	0	0	0	17.4	22	1.5	25	-1	1163	0.0008	0.0028
M5	14/03/25	09:02:17	1	5442	336	776.8	240	11.7	21.9	0	0	0	0	17.4	22	1.5	25	-1	1164	0.0008	0.0028
M5	14/03/25	09:02:18	1	5443	336	776.8	240	11.7	21.9	0	0	0	0	17.4	22	1.5	25	0	1165	0.0008	0.0028
M5	14/03/25	09:02:19	1	5444	336	776.8	240	11.7	21.9	0	0	0	0	17.4	22	1.5	25	0	1166	0.0008	0.0028
M5	14/03/25	09:02:20	1	5445	336	776.8	240	11.7	21.9	0	0	0	0	17.4	22	1.5	25	-1	1167	0.0007	0.0028
M5	14/03/25	09:02:21	1	5446	336	776.8	240	11.7	21.9	0	0	0	0	17.4	21.9	1.5	25	-1	1168	0.0007	0.0028
M5	14/03/25	09:02:22	1	5447	336	776.8	239	11.7	21.9	0	0	0	0	17.4	21.9	1.5	25	-1	1169	0.0007	0.0028
M5	14/03/25	09:02:23	1	5448	336	776.8	239	11.6	21.9	0	0	0	0	17.4	21.9	1.5	25	-1	1170	0.0007	0.0028
M5	14/03/25	09:02:24	1	5449	336	776.8	239	11.6	21.9	0	0	0	0	17.4	21.9	1.5	25	0	1171	0.0007	0.0028
M5	14/03/25	09:02:25	1	5450	337	776.8	239	11.6	21.9	0	0	0	0	17.4	21.9	1.5	25	0	1172	0.0007	0.0028
M5	14/03/25	09:02:27	1	5451	337	776.8	240	11.6	21.9	0	0	0	0	17.4	21.9	1.5	25	0	1173	0.0007	0.0028
M5	14/03/25	09:02:28	1	5452	337	776.8	240	11.6	21.9	0	0	0	0	17.4	21.9	1.6	25	0	1174	0.0007	0.0028
M5	14/03/25	09:02:29	1	5453	337	776.8	240	11.6	21.9	0	0	0	0	17.4	21.8	1.6	25	0	1175	0.0007	0.0028
M5	14/03/25	09:02:30	1	5454	337	776.7	240	11.6	21.9	0	0	0	0	17.4	21.8	1.6	25	0	1176	0.0007	0.0028
M5	14/03/25	09:02:31	1	5455	337	776.8	239	11.6	21.9	0	0	0	0	17.4	21.8	1.6	25	1	1177	0.0007	0.0028
M5	14/03/25	09:02:32	1	5456	338	776.8	239	11.5	21.9	0	0	0	0	17.4	21.9	1.6	25	1	1178	0.0007	0.0028
M5	14/03/25	09:02:33	1	5457	337	776.8	240	11.5	21.9	0	0	0	0	17.4	21.9	1.5	25	1	1179	0.0007	0.0028
M5	14/03/25	09:02:34	1	5458	338	776.8	240	11.5	21.9	0	0	0	0	17.4	21.9	1.5	25	1	1180	0.0007	0.0028
M5	14/03/25	09:02:35	1	5459	338	776.8	239	11.5	21.9	0	0	0	0	17.4	21.9	1.5	25	1	1181	0.0007	0.0028
M5	14/03/25	09:02:36	1	5460	337	776.8	239	11.5	21.9	0	0	0	0	17.4	21.9	1.5	25	1	1182	0.0007	0.0028
M5	14/03/25	09:02:37	1	5461	337	776.8	239	11.5	21.9	0	0	0	0	17.4	21.9	1.5	25	1	1183	0.0007	0.0028
M5	14/03/25	09:02:38	1	5462	337	776.8	239	11.5	21.9	0	0	0	0	17.3	21.9	1.4	25	0	1184	0.0007	0.0027
M5	14/03/25	09:02:39	1	5463	337	776.8	240	11.5	21.9	0	0	0	0	17.3	21.9	1.4	25	1	1185	0.0007	0.0027
M5	14/03/25	09:02:40	1	5464	338	776.8	240	11.5	21.9	0	0	0	0	17.3	21.9	1.4	25	1	1186	0.0007	0.0027
M5	14/03/25	09:02:41	1	5465	338	776.8	240	11.5	21.9	0	0	0	0	17.3	21.9	1.4	25	2	1187	0.0007	0.0027
M5	14/03/25	09:02:42	1	5466	338	776.8	240	11.5	21.9	0	0	0	0	17.3	21.9	1.4	25	1	1188	0.0007	0.0027
M5	14/03/25	09:02:43	1	5467	338	776.8	240	11.5	21.9	0	0	0	0	17.3	21.9	1.4	25	1	1189	0.0007	0.0027
M5	14/03/25	09:02:44	1	5468	338	776.8	240	11.5	21.9	0	0	0	0	17.3	22	1.4	25	1	1190	0.0007	0.0027
M5	14/03/25	09:02:45	1	5469	337	776.8	240	11.5	21.9	0	0	0	0	17.3	22	1.4	25	1	1191	0.0007	0.0027
M5	14/03/25	09:02:46	1	5470	337	776.8	241	11.6	21.9	0	0	0	0	17.3	22	1.4	25	0	1192	0.0007	0.0027
M5	14/03/25	09:02:47	1	5471	337	776.8	240	11.6	21.9	0	0	0	0	17.3	22	1.4	25	0	1193	0.0007	0.0027
M5	14/03/25	09:02:48	1	5472	337	776.8	240	11.6	21.9	0	0	0	0	17.3	22	1.4	25	0	1194	0.0007	0.0027
M5	14/03/25	09:02:49	1	5473	337	776.8	240	11.6	21.9	0	0	0	0	17.4	22	1.6	25	1	1195	0.0007	0.0027
M5	14/03/25	09:02:50	1	5474	337	776.8	240	11.6	21.9	0	0	0	0	17.4	22	1.6	25	0	1196	0.0007	0.0027
M5	14/03/25	09:02:51	1	5475	337	776.8	240	11.6	21.9	0	0	0	0	17.4	22	1.6	25	0	1197	0.0007	0.0027
M5	14/03/25	09:02:52	1	5476	337	776.8	240	11.6	21.9	0	0	0	0	17.4	22	1.6	25	0	1198	0.0007	0.0027
M5	14/03/25	09:02:53	1	5477	336	776.8	240	11.6	21.9	0	0	0	0	17.4	22	1.6	25	0	1199	0.0007	0.0027
M5	14/03/25	09:02:54	1	5478	336	776.8	240	11.7	21.9	0	0	0	0	17.4	22	1.8	25	0	1200	0.0007	0.0027
M5	14/03/25	09:02:55	1	5479	336	776.8	240	11.7	21.9	0	0	0	0	17.4	22	1.8	25	-1	1201	0.0007	0.0027
M5	14/03/25	09:02:56	1	5480	337	776.8	240	11.7	21.9	0	0	0	0	17.4	22	1.8	25	0	1202	0.0007	0.0027
M5	14/03/25	09:02:57	1	5481	337	776.8	240	11.7	21.9	0	0	0	0	17.4	22	1.8	25	0	1203	0.0007	0.0027
M5	14/03/25	09:02:58	1	5482	337	776.8	240	11.7	21.8	0	0	0	0	17.4	22	1.8	25	0	1204	0.0007	0.0027
M5	14/03/25	09:02:59	1	5483	337	776.8	240	11.7	21.8	0	0	0	0	17.4	22	1.8	25	0	1205	0.0007	0.0027
M5	14/03/25	09:03:00	1	5484	337	776.8	239	11.7	21.9	0	0	0	0	17.4	22	1.8	25	0	1206	0.0007	0.0028
M5	14/03/25	09:03:01	1	5485	337	776.8	239	11.7	21.9	0	0	0	0	17.4	22	1.8	25	0	1207	0.0007	0.0028
M5	14/03/25	09:03:02	1	5486	337	776.7	240	11.7	21.9	0	0	0	0	17.4	22	1.8	25	0	1208	0.0007	0.0028
M5	14/03/25	09:03:03	1	5487	337	776.8	240	11.7	21.9	0	0	0	0	17.4	22	1.8	25	0	1209	0.0007	0.0028
M5	14/03/25	09:03:04	1	5488	337	776.7	240	11.8	21.9	0	0	0	0	17.4	22	1.8	25	0	1210	0.0007	0.0028
M5	14/03/25	09:03:05	1	5489	337	776.7	239	11.8	21.9	0	0	0	0	17.4	22	1.5	25	1	1211	0.0007	0.0028
M5	14/03/25	09:03:06	1	5490	337	776.8	240	11.8	21.9	0	0	0	0	17.4	22	1.5	25	0	1212	0.0007	0.0028
M5	14/03/25	09:03:07	1	5491	336	776.7	240	11.8	21.9	0	0	0	0	17.4	22	1.5	25	-1	1213	0.0007	0.0028
M5	14/03/25	09:03:08	1	5492	336	776.8	240	11.9	21.8	0	0	0	0	17.4	22	1.5	25	-1	1214	0.0007	0.0028
M5	14/03/25	09:03:09	1	5493	336	776.8	240	11.9	21.8	0	0	0	0	17.4	22	1.5	25	-1	1215	0.0007	0.0028
M5	14/03/25	09:03:10	1	5494	336	776.8	240	12	21.9	0	0	0	0	17.4	22	1.7	25	-1	1216	0.0008	0.0029
M5	14/03/25	09:03:11	1	5495	336	776.8	240	12	21.9	0	0	0	0	17.4	22	1.7	25	0	1217	0.0007	0.0029
M5	14/03/25	09:03:12	1	5496	336	776.8	240	12	21.9	0	0	0	0	17.4	22	1.7	25	-1	1218	0.0008	0.0029
M5	14/03/25	09:03:13	1	5497	337	776.7	239	12	21.9	0	0	0	0	17.4	22	1.7	25	0	1219	0.0008	0.0029
M5	14/03/25	09:03:14	1	5498	337	776.7	239	12	21.9	0	0	0	0	17.4	22	1.7	25	0	1220	0.0008	0.0029
M5	14/03/25	09:03:15	1	5499	336	776.7	240	12	21.9	0	0	0	0	17.4	22	1.7	25	-1	1221	0.0008	0.0029
M5	14/03/25	09:03:16	1	5500	336	776.8	240	12	21.9	0	0	0	0	17.4	22	1.8	25	-1	1222	0.0008	0.0029
M5	14/03/25	09:03:17	1	5501	336	776.8	240	12	21.9	0	0	0	0	17.4	22	1.8	25	-1	1223	0.0008	0.0029
M5	14/03/25	09:03:18	1	5502	336	776.8	240	12	21.9	0	0	0	0	17.4	22.1	1.8	25	-1	1224	0.0007	0.0029
M5	14/03/25	09:03:19	1	5503	336	776.8	240	12	21.9	0	0	0	0	17.4	22.1	1.8	25	-1	1225	0.0007	0.0029
M5	14/03/25	09:03:20	1	5504	337	776.8	240	12	21.9	0	0	0	0	17.4	22.1	1.8	25	0	1226	0.0007	0.0029
M5	14/03/25	09:03:21	1	5505	336	776.8	240	12	21.9	0	0	0	0	17.4	22	1.5	25	-1	1227	0.0007	0.0029
M5	14/03/25	09:03:22	1	5506	336	776.8	240	12	21.9	0	0	0	0	17.4	22	1.5	25	-1	1228	0.0007	0.0029
M5	14/03/25	09:03:23	1	5507	336	776.8	239	12	21.9	0	0	0	0	17.4	22	1.5	25	-1	1229	0.0007	0.003
M5	14/03/25	09:03:24	1	5508	336	776.8	239	12	21.8	0	0	0	0	17.4	22	1.5	25	-1	1230	0.0007	0.003
M5	14/03/25	09:03:25	1	5509	336	776.8	239	12	21.8	0	0	0	0	17.4	22	1.5	25	-1	1231	0.0007	0.003
M5	14/03/25	09:03:26	1	5510	336	776.8	239	12	21.9	0	0	0	0	17.4	22	1.6	25	-1	1232	0.0007	0.003
M5	14/03/25	09:03:27	1	5511	337	776.7	239	12	21.9	0	0	0	0	17.4	22	1.6	25	0	1233	0.0007	0.003
M5	14/03/25	09:03:28	1	5512	336	776.8	240	11.9	21.9	0	0	0	0	17.4	22	1.6	25	-1	1234	0.0007	0.003
M5	14/03/25	09:03:29	1	5513	336	776.8	241	11.9	21.9	0	0	0	0	17.4	22	1.6	25	-1	1235	0.0007	0.003
M5	14/03/25	09:03:30	1	5514	336	776.8	241	11.8	21.9	0	0	0	0	17.4	22	1.6	25	-1	1236	0.0006	0.003
M5	14/03/25	09:03:31	1	5515	337	776.8	241	11.8	21.9	0	0	0	0	17.4	22	1.6	25	0	1237	0.0006	0.003
M5	14/03/25	09:03:32	1	5516	336	776.8	241	11.8	21.8	0	0	0	0	17.4	21.9	1.8	25	-1	1238	0.0006	0.0029
M5	14/03/25	09:03:33	1	5517	337	776.8	241	11.8	21.8	0	0	0	0	17.4	21.9	1.8	25	0	1239	0.0006	0.0029
M5	14/03/25	09:03:34	1	5518	337	776.8	241	11.7	21.9	0	0	0	0	17.4	21.9	1.8	25	0	1240	0.0006	0.0029
M5	14/03/25	09:03:35	1	5519	337	776.8	240	11.7	21.9	0	0	0	0	17.4	21.9	1.8	25	0	1241	0.0006	0.0029
M5	14/03/25	09:03:36	1	5520	337	776.8	240	11.7	21.9	0	0	0	0	17.4	21.9	1.8	25	0	1242	0.0006	0.0029
M5	14/03/25	09:03:37	1	5521	337	776.8	240	11.7	21.9	0	0	0	0	17.4	21.9	1.5	25	0	1243	0.0006	0.0029
M5	14/03/25	09:03:38	1	5522	337	776.8	240	11.7	21.9	0	0	0	0	17.4	21.9	1.5	25	0	1244	0.0006	0.0029
M5	14/03/25	09:03:39	1	5523	337	776.8	240	11.7	21.9	0	0	0	0	17.4	21.8	1.5	25	0	1245	0.0006	0.0029
M5	14/03/25	09:03:40	1	5524	337	776.8	240	11.7	21.9	0	0	0	0	17.4	21.8	1.5	25	0	1246	0.0006	0.0029
M5	14/03/25	09:03:42	1	5525	337	776.8	240	11.7	21.9	0	0	0	0	17.4	21.8	1.5	25	0	1247	0.0006	0.0029
M5	14/03/25	09:03:43	1	5526	337	776.8	240	11.7	21.9	0	0	0	0	17.4	21.8	1.6	25	0	1248	0.0006	0.0029
M5	14/03/25	09:03:44	1	5527	338	776.7	239	11.7	21.9	0	0	0	0	17.4	21.8	1.6	25	1	1249	0.0006	0.0029
M5	14/03/25	09:03:45	1	5528	338	776.8	239	11.7	21.9	0	0	0	0	17.4	21.8	1.6	25	1	1250	0.0006	0.0029
M5	14/03/25	09:03:46	1	5529	337	776.8	239	11.7	21.9	0	0	0	0	17.4	21.8	1.6	25	1	1251	0.0006	0.0029
M5	14/03/25	09:03:47	1	5530	337	776.8	239	11.7	21.9	0	0	0	0	17.4	21.8	1.6	25	0	1252	0.0006	0.0029
M5	14/03/25	09:03:48	1	5531	337	776.8	240	11.7	21.9	0	0	0	0	17.4	21.7	1.6	25	1	1253	0.0006	0.0029
M5	14/03/25	09:03:49	1	5532	338	776.8	240	11.7	21.9	0	0	0	0	17.4	21.7	1.8	25	1	1254	0.0006	0.0029
M5	14/03/25	09:03:50	1	5533	338	776.7	239	11.7	21.9	0	0	0	0	17.4	21.8	1.8	25	1	1255	0.0006	0.0029
M5	14/03/25	09:03:51	1	5534	337	776.8	239	11.7	21.9	0	0	0	0	17.4	21.7	1.8	25	0	1256	0.0006	0.0029
M5	14/03/25	09:03:52	1	5535	337	776.8	239	11.7	21.9	0	0	0	0	17.4	21.7	1.8	25	1	1257	0.0006	0.0029
M5	14/03/25	09:03:53	1	5536	338	776.8	239	11.7	21.9	0	0	0	0	17.4	21.7	1.8	25	1	1258	0.0006	0.0028
M5	14/03/25	09:03:54	1	5537	337	776.8	239	11.7	21.9	0	0	0	0	17.4	21.7	1.5	25	1	1259	0.0006	0.0028
M5	14/03/25	09:03:55	1	5538	337	776.8	239	11.7	21.9	0	0	0	0	17.4	21.6	1.5	25	1	1260	0.0006	0.0028
M5	14/03/25	09:03:56	1	5539	338	776.8	239	11.7	21.9	0	0	0	0	17.4	21.6	1.5	25	1	1261	0.0006	0.0028
M5	14/03/25	09:03:57	1	5540	338	776.8	239	11.7	21.9	0	0	0	0	17.4	21.6	1.5	25	1	1262	0.0006	0.0028
M5	14/03/25	09:03:58	1	5541	338	776.7	239	11.7	21.9	0	0	0	0	17.4	21.6	1.5	25	1	1263	0.0006	0.0028
M5	14/03/25	09:03:59	1	5542	338	776.8	239	11.7	21.9	0	0	0	0	17.4	21.6	1.4	25	1	1264	0.0006	0.0028
M5	14/03/25	09:04:00	1	5543	338	776.8	239	11.7	21.9	0	0	0	0	17.4	21.6	1.4	25	1	1265	0.0006	0.0028
M5	14/03/25	09:04:01	1	5544	338	776.8	239	11.7	21.9	0	0	0	0	17.4	21.6	1.4	25	1	1266	0.0006	0.0028
M5	14/03/25	09:04:02	1	5545	338	776.8	239	11.7	21.9	0	0	0	0	17.4	21.6	1.4	25	1	1267	0.0006	0.0027
M5	14/03/25	09:04:03	1	5546	338	776.7	239	11.6	21.9	0	0	0	0	17.4	21.6	1.4	25	1	1268	0.0006	0.0027
M5	14/03/25	09:04:04	1	5547	338	776.8	239	11.6	21.9	0	0	0	0	17.4	21.5	1.4	25	2	1269	0.0006	0.0027
M5	14/03/25	09:04:05	1	5548	338	776.7	239	11.6	21.9	0	0	0	0	17.4	21.5	1.5	25	1	1270	0.0006	0.0027
M5	14/03/25	09:04:06	1	5549	339	776.7	239	11.6	21.9	0	0	0	0	17.4	21.5	1.5	25	2	1271	0.0006	0.0027
M5	14/03/25	09:04:07	1	5550	339	776.8	239	11.6	21.8	0	0	0	0	17.4	21.5	1.5	25	2	1272	0.0006	0.0027
M5	14/03/25	09:04:08	1	5551	338	776.8	239	11.6	21.8	0	0	0	0	17.4	21.5	1.5	25	1	1273	0.0006	0.0026
M5	14/03/25	09:04:09	1	5552	339	776.8	239	11.7	21.9	0	0	0	0	17.4	21.5	1.5	25	2	1274	0.0006	0.0026
M5	14/03/25	09:04:10	1	5553	338	776.8	239	11.7	21.9	0	0	0	0	17.4	21.5	1.5	25	1	1275	0.0006	0.0026
M5	14/03/25	09:04:11	1	5554	338	776.8	239	11.7	21.9	0	0	0	0	17.4	21.5	1.5	25	1	1276	0.0006	0.0026
M5	14/03/25	09:04:12	1	5555	338	776.8	239	11.7	21.9	0	0	0	0	17.4	21.6	1.5	25	1	1277	0.0006	0.0026
M5	14/03/25	09:04:13	1	5556	337	776.8	238	11.7	21.8	0	0	0	0	17.4	21.6	1.5	25	1	1278	0.0006	0.0026
M5	14/03/25	09:04:14	1	5557	337	776.8	239	11.7	21.8	0	0	0	0	17.4	21.7	1.5	25	0	1279	0.0006	0.0026
M5	14/03/25	09:04:15	1	5558	337	776.8	239	11.7	21.9	0	0	0	0	17.4	21.7	1.5	25	0	1280	0.0006	0.0026
M5	14/03/25	09:04:16	1	5559	336	776.7	239	11.7	21.9	0	0	0	0	17.4	21.7	1.5	25	0	1281	0.0006	0.0026
M5	14/03/25	09:04:17	1	5560	337	776.8	239	11.7	21.8	0	0	0	0	17.4	21.7	1.5	25	0	1282	0.0006	0.0026
M5	14/03/25	09:04:18	1	5561	337	776.8	239	11.7	21.8	0	0	0	0	17.4	21.7	1.5	25	0	1283	0.0006	0.0026
M5	14/03/25	09:04:19	1	5562	337	776.8	239	11.7	21.8	0	0	0	0	17.4	21.8	1.5	25	0	1284	0.0006	0.0026
M5	14/03/25	09:04:20	1	5563	337	776.8	239	11.7	21.8	0	0	0	0	17.4	21.8	1.5	25	0	1285	0.0006	0.0026
M5	14/03/25	09:04:21	1	5564	337	776.8	239	11.7	21.9	0	0	0	0	17.4	21.8	1.5	25	0	1286	0.0006	0.0026
M5	14/03/25	09:04:22	1	5565	337	776.7	239	11.7	21.9	0	0	0	0	17.4	21.8	1.5	25	0	1287	0.0006	0.0026
M5	14/03/25	09:04:23	1	5566	337	776.8	239	11.7	21.8	0	0	0	0	17.4	21.8	1.5	25	1	1288	0.0006	0.0026
M5	14/03/25	09:04:24	1	5567	338	776.8	239	11.7	21.8	0	0	0	0	17.4	21.8	1.5	25	1	1289	0.0006	0.0026
M5	14/03/25	09:04:25	1	5568	338	776.7	239	11.6	21.8	0	0	0	0	17.4	21.9	1.5	25	1	1290	0.0006	0.0026
M5	14/03/25	09:04:26	1	5569	338	776.7	239	11.6	21.8	0	0	0	0	17.4	21.9	1.5	25	2	1291	0.0006	0.0025
M5	14/03/25	09:04:27	1	5570	338	776.8	239	11.6	21.8	0	0	0	0	17.4	21.9	1.5	25	1	1292	0.0006	0.0025
M5	14/03/25	09:04:28	1	5571	338	776.8	239	11.6	21.8	0	0	0	0	17.4	21.9	1.5	25	1	1293	0.0006	0.0025
M5	14/03/25	09:04:29	1	5572	338	776.8	239	11.6	21.8	0	0	0	0	17.4	21.9	1.5	25	1	1294	0.0006	0.0025
M5	14/03/25	09:04:30	1	5573	338	776.8	239	11.6	21.8	0	0	0	0	17.4	21.9	1.5	25	1	1295	0.0006	0.0025
M5	14/03/25	09:04:31	1	5574	338	776.8	239	11.7	21.9	0	0	0	0	17.4	21.9	1.4	25	1	1296	0.0006	0.0025
M5	14/03/25	09:04:32	1	5575	338	776.8	238	11.7	21.9	0	0	0	0	17.4	21.9	1.4	25	1	1297	0.0006	0.0025
M5	14/03/25	09:04:33	1	5576	338	776.8	239	11.7	21.9	0	0	0	0	17.4	21.9	1.4	25	1	1298	0.0006	0.0025
M5	14/03/25	09:04:34	1	5577	338	776.8	239	11.7	21.9	0	0	0	0	17.4	21.9	1.4	25	1	1299	0.0006	0.0025
M5	14/03/25	09:04:35	1	5578	337	776.8	239	11.7	21.8	0	0	0	0	17.4	21.9	1.4	25	0	1300	0.0006	0.0025
M5	14/03/25	09:04:36	1	5579	337	776.7	239	11.7	21.8	0	0	0	0	17.4	21.9	1.4	25	0	1301	0.0006	0.0025
M5	14/03/25	09:04:37	1	5580	337	776.8	239	11.7	21.8	0	0	0	0	17.4	21.9	1.7	25	0	1302	0.0006	0.0025
M5	14/03/25	09:04:38	1	5581	338	776.8	239	11.7	21.8	0	0	0	0	17.4	21.8	1.7	25	1	1303	0.0006	0.0025
M5	14/03/25	09:04:39	1	5582	338	776.8	240	11.8	21.9	0	0	0	0	17.4	21.8	1.7	25	1	1304	0.0006	0.0025
M5	14/03/25	09:04:40	1	5583	337	776.8	240	11.8	21.9	0	0	0	0	17.4	21.8	1.7	25	1	1305	0.0006	0.0025
M5	14/03/25	09:04:41	1	5584	337	776.8	239	11.8	21.9	0	0	0	0	17.4	21.8	1.7	25	0	1306	0.0006	0.0025
M5	14/03/25	09:04:42	1	5585	337	776.8	239	11.8	21.9	0	0	0	0	17.4	21.9	1.5	25	0	1307	0.0006	0.0025
M5	14/03/25	09:04:43	1	5586	337	776.8	239	11.7	21.9	0	0	0	0	17.4	21.9	1.5	25	1	1308	0.0006	0.0025
M5	14/03/25	09:04:44	1	5587	337	776.7	239	11.7	21.9	0	0	0	0	17.4	21.9	1.5	25	0	1309	0.0006	0.0024
M5	14/03/25	09:04:45	1	5588	337	776.8	239	11.7	21.9	0	0	0	0	17.4	21.9	1.5	25	0	1310	0.0006	0.0024
M5	14/03/25	09:04:46	1	5589	337	776.7	238	11.7	21.9	0	0	0	0	17.4	21.9	1.5	25	0	1311	0.0006	0.0024
M5	14/03/25	09:04:47	1	5590	337	776.7	238	11.7	21.9	0	0	0	0	17.4	21.9	1.5	25	0	1312	0.0006	0.0024
M5	14/03/25	09:04:48	1	5591	337	776.8	239	11.7	21.9	0	0	0	0	17.4	21.9	1.5	25	0	1313	0.0006	0.0024
M5	14/03/25	09:04:49	1	5592	337	776.7	239	11.6	21.9	0	0	0	0	17.4	21.9	1.5	25	0	1314	0.0006	0.0024
M5	14/03/25	09:04:50	1	5593	337	776.8	238	11.6	21.9	0	0	0	0	17.4	21.9	1.5	25	0	1315	0.0006	0.0024
M5	14/03/25	09:04:51	1	5594	337	776.8	238	11.6	21.9	0	0	0	0	17.4	21.9	1.5	25	0	1316	0.0006	0.0024
M5	14/03/25	09:04:52	1	5595	337	776.8	238	11.6	21.9	0	0	0	0	17.4	21.9	1.5	25	1	1317	0.0006	0.0024
M5	14/03/25	09:04:53	1	5596	337	776.7	238	11.6	21.9	0	0	0	0	17.4	21.9	1.5	25	1	1318	0.0006	0.0024
M5	14/03/25	09:04:54	1	5597	337	776.8	239	11.6	21.9	0	0	0	0	17.4	21.9	1.5	25	0	1319	0.0006	0.0024
M5	14/03/25	09:04:56	1	5598	337	776.8	239	11.6	21.9	0	0	0	0	17.4	21.9	1.5	25	0	1320	0.0006	0.0024
M5	14/03/25	09:04:57	1	5599	337	776.8	238	11.6	21.9	0	0	0	0	17.4	21.9	1.5	25	1	1321	0.0006	0.0024
M5	14/03/25	09:04:58	1	5600	338	776.8	238	11.6	21.8	0	0	0	0	17.4	21.9	1.5	25	1	1322	0.0006	0.0024
M5	14/03/25	09:04:59	1	5601	338	776.7	238	11.6	21.8	0	0	0	0	17.4	21.8	1.5	25	1	1323	0.0006	0.0024
M5	14/03/25	09:05:00	1	5602	337	776.8	238	11.6	21.9	0	0	0	0	17.4	21.8	1.5	25	1	1324	0.0006	0.0024
M5	14/03/25	09:05:01	1	5603	337	776.8	238	11.6	21.9	0	0	0	0	17.4	21.8	1.5	25	0	1325	0.0006	0.0024
M5	14/03/25	09:05:02	1	5604	338	776.8	238	11.6	21.9	0	0	0	0	17.4	21.8	1.5	25	1	1326	0.0006	0.0024
M5	14/03/25	09:05:03	1	5605	337	776.8	239	11.6	21.9	0	0	0	0	17.4	21.8	1.5	25	1	1327	0.0006	0.0024
M5	14/03/25	09:05:04	1	5606	338	776.8	239	11.6	21.8	0	0	0	0	17.4	21.8	1.4	25	1	1328	0.0006	0.0023
M5	14/03/25	09:05:05	1	5607	338	776.7	239	11.6	21.8	0	0	0	0	17.4	21.8	1.4	25	1	1329	0.0006	0.0023
M5	14/03/25	09:05:06	1	5608	338	776.8	239	11.6	21.9	0	0	0	0	17.4	21.7	1.4	25	1	1330	0.0006	0.0023
M5	14/03/25	09:05:07	1	5609	337	776.8	239	11.6	21.9	0	0	0	0	17.4	21.7	1.4	25	0	1331	0.0006	0.0023
M5	14/03/25	09:05:08	1	5610	337	776.8	238	11.6	21.9	0	0	0	0	17.4	21.7	1.4	25	0	1332	0.0006	0.0023
M5	14/03/25	09:05:09	1	5611	337	776.8	239	11.6	21.9	0	0	0	0	17.4	21.7	1.4	25	1	1333	0.0006	0.0023
M5	14/03/25	09:05:10	1	5612	338	776.8	239	11.6	21.8	0	0	0	0	17.4	21.7	1.4	25	1	1334	0.0006	0.0023
M5	14/03/25	09:05:11	1	5613	338	776.8	238	11.6	21.8	0	0	0	0	17.4	21.7	1.4	25	2	1335	0.0006	0.0023
M5	14/03/25	09:05:12	1	5614	338	776.8	239	11.6	21.8	0	0	0	0	17.4	21.7	1.4	25	1	1336	0.0006	0.0023
M5	14/03/25	09:05:13	1	5615	338	776.8	239	11.6	21.8	0	0	0	0	17.4	21.7	1.4	25	1	1337	0.0006	0.0023
M5	14/03/25	09:05:14	1	5616	338	776.8	239	11.6	21.9	0	0	0	0	17.4	21.7	1.4	25	2	1338	0.0006	0.0023
M5	14/03/25	09:05:15	1	5617	339	776.8	239	11.6	21.9	0	0	0	0	17.4	21.8	1.5	25	2	1339	0.0006	0.0022
M5	14/03/25	09:05:16	1	5618	339	776.7	239	11.6	21.8	0	0	0	0	17.4	21.8	1.5	25	2	1340	0.0006	0.0022
M5	14/03/25	09:05:17	1	5619	338	776.8	239	11.6	21.8	0	0	0	0	17.4	21.8	1.5	25	1	1341	0.0006	0.0022
M5	14/03/25	09:05:18	1	5620	338	776.8	239	11.7	21.8	0	0	0	0	17.4	21.8	1.5	25	1	1342	0.0006	0.0022
M5	14/03/25	09:05:19	1	5621	338	776.8	239	11.7	21.8	0	0	0	0	17.4	21.9	1.5	25	1	1343	0.0006	0.0022
M5	14/03/25	09:05:20	1	5622	338	776.8	238	11.7	21.8	0	0	0	0	17.4	21.9	1.4	25	1	1344	0.0006	0.0022
M5	14/03/25	09:05:21	1	5623	338	776.8	238	11.7	21.8	0	0	0	0	17.4	21.9	1.4	25	1	1345	0.0006	0.0022
M5	14/03/25	09:05:22	1	5624	338	776.8	238	11.7	21.9	0	0	0	0	17.4	21.9	1.4	25	1	1346	0.0006	0.0022
M5	14/03/25	09:05:23	1	5625	338	776.7	238	11.7	21.9	0	0	0	0	17.4	21.9	1.4	25	1	1347	0.0006	0.0022
M5	14/03/25	09:05:24	1	5626	338	776.8	239	11.8	21.8	0	0	0	0	17.4	21.9	1.4	25	1	1348	0.0006	0.0022
M5	14/03/25	09:05:25	1	5627	338	776.7	239	11.8	21.8	0	0	0	0	17.4	21.9	1.4	25	1	1349	0.0006	0.0022
M5	14/03/25	09:05:26	1	5628	338	776.8	239	11.8	21.9	0	0	0	0	17.4	21.9	1.5	25	1	1350	0.0007	0.0022
M5	14/03/25	09:05:27	1	5629	338	776.8	239	11.8	21.9	0	0	0	0	17.4	22	1.5	25	1	1351	0.0007	0.0022
M5	14/03/25	09:05:28	1	5630	338	776.8	239	11.8	21.8	0	0	0	0	17.4	22	1.5	25	1	1352	0.0006	0.0022
M5	14/03/25	09:05:29	1	5631	338	776.8	238	11.8	21.8	0	0	0	0	17.4	22	1.5	25	1	1353	0.0006	0.0022
M5	14/03/25	09:05:30	1	5632	338	776.8	238	11.8	21.8	0	0	0	0	17.4	22	1.5	25	1	1354	0.0006	0.0022
M5	14/03/25	09:05:31	1	5633	337	776.8	238	11.8	21.8	0	0	0	0	17.4	22	1.6	25	0	1355	0.0006	0.0022
M5	14/03/25	09:05:32	1	5634	337	776.7	238	11.8	21.8	0	0	0	0	17.4	22	1.6	25	0	1356	0.0006	0.0022
M5	14/03/25	09:05:33	1	5635	337	776.8	239	11.8	21.8	0	0	0	0	17.4	22	1.6	25	1	1357	0.0006	0.0022
M5	14/03/25	09:05:34	1	5636	338	776.8	239	11.8	21.8	0	0	0	0	17.4	22.1	1.6	25	1	1358	0.0006	0.0021
M5	14/03/25	09:05:35	1	5637	338	776.8	239	11.8	21.8	0	0	0	0	17.4	22	1.6	25	1	1359	0.0006	0.0021
M5	14/03/25	09:05:36	1	5638	338	776.8	238	11.8	21.8	0	0	0	0	17.4	22	1.5	25	1	1360	0.0006	0.0021
M5	14/03/25	09:05:37	1	5639	338	776.8	238	11.8	21.8	0	0	0	0	17.4	22	1.5	25	1	1361	0.0006	0.0021
M5	14/03/25	09:05:38	1	5640	339	776.8	238	11.7	21.9	0	0	0	0	17.4	22	1.5	25	2	1362	0.0006	0.0021
M5	14/03/25	09:05:39	1	5641	339	776.8	238	11.7	21.9	0	0	0	0	17.4	22	1.5	25	2	1363	0.0006	0.0021
M5	14/03/25	09:05:40	1	5642	339	776.8	238	11.7	21.8	0	0	0	0	17.4	22	1.5	25	2	1364	0.0006	0.0021
M5	14/03/25	09:05:41	1	5643	339	776.8	239	11.7	21.8	0	0	0	0	17.4	21.9	1.5	25	2	1365	0.0006	0.0021
M5	14/03/25	09:05:42	1	5644	338	776.8	238	11.7	21.8	0	0	0	0	17.4	21.9	1.6	25	1	1366	0.0006	0.002
M5	14/03/25	09:05:43	1	5645	338	776.8	238	11.7	21.8	0	0	0	0	17.4	21.9	1.6	25	1	1367	0.0006	0.002
M5	14/03/25	09:05:44	1	5646	338	776.7	239	11.7	21.8	0	0	0	0	17.4	21.9	1.6	25	1	1368	0.0006	0.002
M5	14/03/25	09:05:45	1	5647	338	776.7	239	11.7	21.8	0	0	0	0	17.4	21.9	1.6	25	1	1369	0.0006	0.002
M5	14/03/25	09:05:46	1	5648	338	776.7	239	11.8	21.8	0	0	0	0	17.4	21.9	1.6	25	2	1370	0.0007	0.002
M5	14/03/25	09:05:47	1	5649	338	776.7	239	11.8	21.8	0	0	0	0	17.4	21.9	1.5	25	1	1371	0.0007	0.002
M5	14/03/25	09:05:48	1	5650	338	776.8	239	11.9	21.8	0	0	0	0	17.4	21.9	1.5	25	1	1372	0.0007	0.002
M5	14/03/25	09:05:49	1	5651	337	776.7	239	11.9	21.8	0	0	0	0	17.4	21.9	1.5	25	1	1373	0.0007	0.002
M5	14/03/25	09:05:50	1	5652	337	776.7	239	11.9	21.8	0	0	0	0	17.4	21.9	1.5	25	0	1374	0.0007	0.002
M5	14/03/25	09:05:51	1	5653	337	776.7	238	11.9	21.8	0	0	0	0	17.4	21.9	1.5	25	1	1375	0.0007	0.002
M5	14/03/25	09:05:52	1	5654	337	776.7	239	12	21.8	0	0	0	0	17.4	21.8	1.5	25	1	1376	0.0007	0.002
M5	14/03/25	09:05:53	1	5655	337	776.7	239	12	21.8	0	0	0	0	17.4	21.8	1.5	25	1	1377	0.0007	0.002
M5	14/03/25	09:05:54	1	5656	337	776.7	239	12	21.8	0	0	0	0	17.4	21.8	1.5	25	0	1378	0.0007	0.002
M5	14/03/25	09:05:55	1	5657	337	776.7	239	12	21.8	0	0	0	0	17.4	21.8	1.5	25	0	1379	0.0007	0.002
M5	14/03/25	09:05:56	1	5658	337	776.7	239	12	21.8	0	0	0	0	17.4	21.8	1.5	25	0	1380	0.0007	0.002
M5	14/03/25	09:05:57	1	5659	337	776.7	238	12	21.8	0	0	0	0	17.4	21.8	1.5	25	0	1381	0.0007	0.002
M5	14/03/25	09:05:58	1	5660	338	776.7	238	11.9	21.8	0	0	0	0	17.4	21.8	1.5	25	1	1382	0.0007	0.002
M5	14/03/25	09:05:59	1	5661	338	776.7	238	11.9	21.8	0	0	0	0	17.4	21.8	1.5	25	1	1383	0.0007	0.002
M5	14/03/25	09:06:00	1	5662	337	776.7	238	11.8	21.8	0	0	0	0	17.4	21.8	1.5	25	0	1384	0.0007	0.002
M5	14/03/25	09:06:01	1	5663	337	776.7	238	11.8	21.8	0	0	0	0	17.4	21.8	1.5	25	0	1385	0.0007	0.002
M5	14/03/25	09:06:02	1	5664	337	776.8	239	11.8	21.8	0	0	0	0	17.4	21.8	1.5	25	0	1386	0.0007	0.002
M5	14/03/25	09:06:03	1	5665	337	776.7	239	11.8	21.8	0	0	0	0	17.4	21.8	1.5	25	0	1387	0.0007	0.002
M5	14/03/25	09:06:04	1	5666	336	776.7	238	11.8	21.8	0	0	0	0	17.4	21.7	1.5	25	0	1388	0.0006	0.002
M5	14/03/25	09:06:05	1	5667	336	776.8	239	11.8	21.8	0	0	0	0	17.4	21.8	1.5	25	0	1389	0.0006	0.002
M5	14/03/25	09:06:06	1	5668	337	776.8	239	11.8	21.9	0	0	0	0	17.4	21.8	1.5	25	0	1390	0.0006	0.002
M5	14/03/25	09:06:07	1	5669	337	776.8	239	11.8	21.9	0	0	0	0	17.4	21.8	1.5	25	0	1391	0.0006	0.002
M5	14/03/25	09:06:08	1	5670	338	776.8	239	11.7	21.9	0	0	0	0	17.4	21.8	1.4	25	1	1392	0.0006	0.002
M5	14/03/25	09:06:09	1	5671	338	776.8	239	11.7	21.9	0	0	0	0	17.4	21.8	1.4	25	1	1393	0.0006	0.002
M5	14/03/25	09:06:11	1	5672	337	776.8	238	11.8	21.9	0	0	0	0	17.4	21.8	1.4	25	0	1394	0.0006	0.002
M5	14/03/25	09:06:12	1	5673	337	776.8	238	11.8	21.9	0	0	0	0	17.4	21.8	1.4	25	0	1395	0.0006	0.002
M5	14/03/25	09:06:13	1	5674	337	776.8	239	11.8	21.9	0	0	0	0	17.4	21.8	1.4	25	0	1396	0.0006	0.002
M5	14/03/25	09:06:14	1	5675	337	776.7	238	11.8	21.9	0	0	0	0	17.4	21.8	1.4	25	0	1397	0.0006	0.002
M5	14/03/25	09:06:15	1	5676	337	776.7	238	11.8	21.9	0	0	0	0	17.4	21.7	1.5	25	0	1398	0.0006	0.002
M5	14/03/25	09:06:16	1	5677	337	776.8	238	11.8	21.9	0	0	0	0	17.4	21.7	1.5	25	0	1399	0.0006	0.002
M5	14/03/25	09:06:17	1	5678	337	776.8	239	11.8	21.9	0	0	0	0	17.4	21.7	1.5	25	0	1400	0.0006	0.002
M5	14/03/25	09:06:18	1	5679	337	776.7	238	11.8	21.9	0	0	0	0	17.4	21.7	1.5	25	0	1401	0.0006	0.002
M5	14/03/25	09:06:19	1	5680	337	776.8	238	11.8	21.9	0	0	0	0	17.4	21.7	1.5	25	0	1402	0.0006	0.002
M5	14/03/25	09:06:20	1	5681	337	776.8	238	11.8	21.9	0	0	0	0	17.4	21.7	1.5	25	0	1403	0.0006	0.002
M5	14/03/25	09:06:21	1	5682	336	776.7	238	11.7	21.8	0	0	0	0	17.4	21.7	1.5	25	-1	1404	0.0006	0.002
M5	14/03/25	09:06:22	1	5683	336	776.8	238	11.7	21.8	0	0	0	0	17.4	21.7	1.5	25	-1	1405	0.0006	0.002
M5	14/03/25	09:06:23	1	5684	337	776.7	239	11.7	21.9	0	0	0	0	17.4	21.7	1.5	25	0	1406	0.0006	0.002
M5	14/03/25	09:06:24	1	5685	338	776.7	239	11.7	21.9	0	0	0	0	17.4	21.7	1.5	25	1	1407	0.0006	0.002
M5	14/03/25	09:06:25	1	5686	338	776.8	239	11.8	21.9	0	0	0	0	17.4	21.7	1.4	25	1	1408	0.0006	0.002
M5	14/03/25	09:06:26	1	5687	338	776.8	239	11.8	21.9	0	0	0	0	17.4	21.6	1.4	25	1	1409	0.0006	0.002
M5	14/03/25	09:06:27	1	5688	337	776.8	239	11.8	21.8	0	0	0	0	17.4	21.6	1.4	25	0	1410	0.0006	0.002
M5	14/03/25	09:06:28	1	5689	337	776.8	239	11.8	21.8	0	0	0	0	17.4	21.6	1.4	25	0	1411	0.0006	0.002
M5	14/03/25	09:06:29	1	5690	337	776.8	239	11.8	21.8	0	0	0	0	17.4	21.6	1.4	25	0	1412	0.0006	0.0021
M5	14/03/25	09:06:30	1	5691	337	776.8	239	11.8	21.8	0	0	0	0	17.4	21.6	1.4	25	0	1413	0.0006	0.0021
M5	14/03/25	09:06:31	1	5692	336	776.8	240	11.8	21.8	0	0	0	0	17.4	21.6	1.5	25	0	1414	0.0006	0.0021
M5	14/03/25	09:06:32	1	5693	336	776.8	239	11.8	21.8	0	0	0	0	17.4	21.6	1.5	25	0	1415	0.0006	0.0021
M5	14/03/25	09:06:33	1	5694	336	776.7	239	11.8	21.9	0	0	0	0	17.4	21.6	1.5	25	-1	1416	0.0006	0.0021
M5	14/03/25	09:06:34	1	5695	336	776.7	239	11.8	21.9	0	0	0	0	17.4	21.6	1.5	25	0	1417	0.0006	0.0021
M5	14/03/25	09:06:35	1	5696	337	776.8	239	11.8	21.9	0	0	0	0	17.4	21.5	1.5	25	0	1418	0.0006	0.0021
M5	14/03/25	09:06:36	1	5697	337	776.8	239	11.8	21.9	0	0	0	0	17.4	21.5	1.6	25	0	1419	0.0006	0.0021
M5	14/03/25	09:06:37	1	5698	337	776.7	239	11.9	21.8	0	0	0	0	17.4	21.6	1.6	25	0	1420	0.0006	0.0021
M5	14/03/25	09:06:38	1	5699	337	776.8	239	11.9	21.8	0	0	0	0	17.4	21.6	1.6	25	0	1421	0.0006	0.0021
M5	14/03/25	09:06:39	1	5700	337	776.8	239	11.9	21.8	0	0	0	0	17.4	21.6	1.6	25	0	1422	0.0006	0.0021
M5	14/03/25	09:06:40	1	5701	337	776.8	239	11.9	21.8	0	0	0	0	17.4	21.5	1.6	25	0	1423	0.0006	0.0021
M5	14/03/25	09:06:41	1	5702	337	776.8	239	11.9	21.8	0	0	0	0	17.4	21.5	1.7	25	0	1424	0.0006	0.0021
M5	14/03/25	09:06:42	1	5703	337	776.8	240	11.9	21.8	0	0	0	0	17.4	21.5	1.7	25	0	1425	0.0006	0.0021
M5	14/03/25	09:06:43	1	5704	337	776.8	240	11.9	21.8	0	0	0	0	17.4	21.6	1.7	25	0	1426	0.0006	0.0021
M5	14/03/25	09:06:44	1	5705	337	776.8	240	11.9	21.8	0	0	0	0	17.4	21.6	1.7	25	0	1427	0.0006	0.0021
M5	14/03/25	09:06:45	1	5706	337	776.8	240	11.9	21.8	0	0	0	0	17.4	21.6	1.7	25	0	1428	0.0006	0.0021
M5	14/03/25	09:06:46	1	5707	337	776.8	240	11.9	21.8	0	0	0	0	17.4	21.6	1.7	25	0	1429	0.0006	0.0021
M5	14/03/25	09:06:47	1	5708	337	776.8	240	11.9	21.9	0	0	0	0	17.4	21.6	1.5	25	0	1430	0.0006	0.0021
M5	14/03/25	09:06:48	1	5709	337	776.8	240	11.9	21.9	0	0	0	0	17.4	21.6	1.5	25	0	1431	0.0006	0.0021
M5	14/03/25	09:06:49	1	5710	337	776.8	240	11.9	21.9	0	0	0	0	17.4	21.6	1.5	25	0	1432	0.0006	0.0021
M5	14/03/25	09:06:50	1	5711	338	776.8	240	11.9	21.9	0	0	0	0	17.4	21.6	1.5	25	1	1433	0.0006	0.0021
M5	14/03/25	09:06:51	1	5712	337	776.7	240	12	21.8	0	0	0	0	17.4	21.6	1.5	25	1	1434	0.0006	0.0021
M5	14/03/25	09:06:52	1	5713	337	776.8	240	12	21.8	0	0	0	0	17.4	21.6	1.7	25	0	1435	0.0006	0.0021
M5	14/03/25	09:06:53	1	5714	338	776.7	240	12	21.8	0	0	0	0	17.4	21.6	1.7	25	1	1436	0.0006	0.0021
M5	14/03/25	09:06:54	1	5715	338	776.7	240	12	21.8	0	0	0	0	17.4	21.6	1.7	25	1	1437	0.0006	0.0021
M5	14/03/25	09:06:55	1	5716	337	776.7	240	12	21.8	0	0	0	0	17.4	21.6	1.7	25	1	1438	0.0006	0.0021
M5	14/03/25	09:06:56	1	5717	337	776.7	240	12	21.8	0	0	0	0	17.4	21.6	1.7	25	0	1439	0.0006	0.0021
M5	14/03/25	09:06:57	1	5718	337	776.8	239	12.1	21.8	0	0	0	0	17.4	21.6	1.6	25	0	1440	0.0006	0.0021
M5	14/03/25	09:06:58	1	5719	337	776.8	239	12.1	21.8	0	0	0	0	17.4	21.6	1.6	25	0	1441	0.0006	0.0021
M5	14/03/25	09:06:59	1	5720	337	776.8	239	12	21.8	0	0	0	0	17.4	21.6	1.6	25	0	1442	0.0006	0.0021
M5	14/03/25	09:07:00	1	5721	337	776.7	239	12	21.8	0	0	0	0	17.4	21.6	1.6	25	0	1443	0.0006	0.0021
M5	14/03/25	09:07:01	1	5722	337	776.8	239	12	21.9	0	0	0	0	17.4	21.6	1.6	25	0	1444	0.0006	0.0021
M5	14/03/25	09:07:02	1	5723	337	776.8	239	12	21.9	0	0	0	0	17.4	21.6	1.6	25	0	1445	0.0006	0.0021
M5	14/03/25	09:07:03	1	5724	337	776.7	239	12	21.8	0	0	0	0	17.4	21.6	1.6	25	0	1446	0.0006	0.0021
M5	14/03/25	09:07:04	1	5725	337	776.7	239	12	21.8	0	0	0	0	17.4	21.6	1.6	25	0	1447	0.0006	0.0021
M5	14/03/25	09:07:05	1	5726	337	776.7	239	12	21.8	0	0	0	0	17.4	21.6	1.6	25	0	1448	0.0006	0.0021
M5	14/03/25	09:07:06	1	5727	337	776.8	239	12	21.8	0	0	0	0	17.4	21.6	1.6	25	0	1449	0.0006	0.0021
M5	14/03/25	09:07:07	1	5728	337	776.7	239	12	21.8	0	0	0	0	17.4	21.6	1.6	25	0	1450	0.0006	0.0021
M5	14/03/25	09:07:08	1	5729	337	776.7	239	12	21.8	0	0	0	0	17.4	21.6	1.7	25	0	1451	0.0006	0.0021
M5	14/03/25	09:07:09	1	5730	338	776.7	239	12	21.8	0	0	0	0	17.4	21.6	1.7	25	1	1452	0.0006	0.0021
M5	14/03/25	09:07:10	1	5731	338	776.7	239	12	21.8	0	0	0	0	17.4	21.6	1.7	25	1	1453	0.0006	0.0021
M5	14/03/25	09:07:11	1	5732	338	776.7	239	12	21.8	0	0	0	0	17.4	21.7	1.7	25	1	1454	0.0006	0.0021
M5	14/03/25	09:07:12	1	5733	338	776.7	239	12	21.8	0	0	0	0	17.4	21.7	1.7	25	1	1455	0.0006	0.0021
M5	14/03/25	09:07:13	1	5734	338	776.8	239	12	21.8	0	0	0	0	17.4	21.8	1.5	25	1	1456	0.0006	0.0021
M5	14/03/25	09:07:14	1	5735	337	776.8	239	12	21.8	0	0	0	0	17.4	21.8	1.5	25	0	1457	0.0006	0.0021
M5	14/03/25	09:07:15	1	5736	337	776.7	239	12	21.8	0	0	0	0	17.4	21.8	1.5	25	0	1458	0.0006	0.0021
M5	14/03/25	09:07:16	1	5737	337	776.7	239	12	21.8	0	0	0	0	17.4	21.8	1.5	25	0	1459	0.0006	0.0021
M5	14/03/25	09:07:17	1	5738	338	776.7	239	12	21.8	0	0	0	0	17.4	21.8	1.5	25	1	1460	0.0006	0.0021
M5	14/03/25	09:07:18	1	5739	339	776.7	239	12	21.8	0	0	0	0	17.4	21.8	1.5	25	2	1461	0.0006	0.0021
M5	14/03/25	09:07:19	1	5740	338	776.8	239	11.9	21.8	0	0	0	0	17.4	21.8	1.5	25	2	1462	0.0006	0.002
M5	14/03/25	09:07:20	1	5741	339	776.7	239	11.9	21.8	0	0	0	0	17.4	21.8	1.5	25	2	1463	0.0006	0.002
M5	14/03/25	09:07:21	1	5742	338	776.8	239	11.9	21.8	0	0	0	0	17.4	21.8	1.5	25	1	1464	0.0006	0.002
M5	14/03/25	09:07:22	1	5743	338	776.7	239	11.9	21.8	0	0	0	0	17.4	21.9	1.5	25	1	1465	0.0006	0.002
M5	14/03/25	09:07:23	1	5744	338	776.7	239	11.9	21.8	0	0	0	0	17.4	21.9	1.5	25	1	1466	0.0006	0.002
M5	14/03/25	09:07:25	1	5745	337	776.7	239	11.9	21.8	0	0	0	0	17.4	21.8	1.5	25	0	1467	0.0006	0.002
M5	14/03/25	09:07:26	1	5746	337	776.7	239	11.9	21.8	0	0	0	0	17.4	21.9	1.5	25	0	1468	0.0006	0.002
M5	14/03/25	09:07:27	1	5747	338	776.7	239	11.9	21.8	0	0	0	0	17.4	21.9	1.5	25	1	1469	0.0006	0.002
M5	14/03/25	09:07:28	1	5748	338	776.7	239	11.9	21.8	0	0	0	0	17.4	21.9	1.5	25	1	1470	0.0006	0.002
M5	14/03/25	09:07:29	1	5749	338	776.7	239	11.9	21.8	0	0	0	0	17.4	21.8	1.5	25	1	1471	0.0006	0.002
M5	14/03/25	09:07:30	1	5750	338	776.7	239	11.9	21.8	0	0	0	0	17.4	21.8	1.5	25	1	1472	0.0006	0.002
M5	14/03/25	09:07:31	1	5751	338	776.7	239	11.9	21.8	0	0	0	0	17.4	21.8	1.5	25	1	1473	0.0006	0.002
M5	14/03/25	09:07:32	1	5752	338	776.8	239	11.9	21.8	0	0	0	0	17.4	21.8	1.5	25	1	1474	0.0006	0.002
M5	14/03/25	09:07:33	1	5753	338	776.8	239	11.9	21.8	0	0	0	0	17.4	21.8	1.5	25	1	1475	0.0006	0.0019
M5	14/03/25	09:07:34	1	5754	337	776.7	239	11.9	21.9	0	0	0	0	17.4	21.9	1.5	25	0	1476	0.0006	0.0019
M5	14/03/25	09:07:35	1	5755	338	776.8	239	11.9	21.9	0	0	0	0	17.4	21.9	1.5	25	1	1477	0.0006	0.0019
M5	14/03/25	09:07:36	1	5756	338	776.8	239	11.9	21.9	0	0	0	0	17.4	21.9	1.5	25	1	1478	0.0006	0.0019
M5	14/03/25	09:07:37	1	5757	338	776.8	239	11.9	21.9	0	0	0	0	17.4	21.9	1.5	25	1	1479	0.0006	0.0019
M5	14/03/25	09:07:38	1	5758	338	776.8	239	11.9	21.9	0	0	0	0	17.4	21.9	1.5	25	2	1480	0.0006	0.0019
M5	14/03/25	09:07:39	1	5759	338	776.8	239	11.9	21.9	0	0	0	0	17.4	21.9	1.5	25	2	1481	0.0006	0.0019
M5	14/03/25	09:07:40	1	5760	339	776.8	239	11.9	21.8	0	0	0	0	17.4	21.9	1.5	25	2	1482	0.0006	0.0019
M5	14/03/25	09:07:41	1	5761	339	776.8	239	11.9	21.8	0	0	0	0	17.4	21.9	1.4	25	2	1483	0.0006	0.0019
M5	14/03/25	09:07:42	1	5762	338	776.8	239	11.9	21.8	0	0	0	0	17.4	21.9	1.4	25	2	1484	0.0006	0.0018
M5	14/03/25	09:07:43	1	5763	338	776.8	239	11.9	21.8	0	0	0	0	17.4	21.9	1.4	25	1	1485	0.0006	0.0018
M5	14/03/25	09:07:44	1	5764	339	776.8	239	11.9	21.8	0	0	0	0	17.4	21.9	1.4	25	2	1486	0.0006	0.0018
M5	14/03/25	09:07:45	1	5765	338	776.8	239	11.9	21.8	0	0	0	0	17.4	21.9	1.4	25	2	1487	0.0006	0.0018
M5	14/03/25	09:07:46	1	5766	338	776.8	239	11.9	21.8	0	0	0	0	17.4	21.9	1.5	25	2	1488	0.0006	0.0018
M5	14/03/25	09:07:47	1	5767	339	776.8	239	11.9	21.8	0	0	0	0	17.4	21.9	1.5	25	2	1489	0.0006	0.0018
M5	14/03/25	09:07:48	1	5768	338	776.8	239	11.9	21.8	0	0	0	0	17.4	21.9	1.5	25	2	1490	0.0006	0.0018
M5	14/03/25	09:07:49	1	5769	338	776.8	239	11.9	21.8	0	0	0	0	17.4	21.9	1.5	25	1	1491	0.0006	0.0018
M5	14/03/25	09:07:50	1	5770	338	776.8	240	11.9	21.8	0	0	0	0	17.4	21.9	1.5	25	1	1492	0.0006	0.0018
M5	14/03/25	09:07:51	1	5771	338	776.8	241	11.9	21.8	0	0	0	0	17.4	21.9	1.5	25	1	1493	0.0006	0.0018
M5	14/03/25	09:07:52	1	5772	338	776.8	240	12	21.9	0	0	0	0	17.4	21.9	1.5	25	1	1494	0.0007	0.0018
M5	14/03/25	09:07:53	1	5773	338	776.8	240	12	21.9	0	0	0	0	17.4	21.8	1.5	25	1	1495	0.0007	0.0018
M5	14/03/25	09:07:54	1	5774	338	776.8	240	12	21.8	0	0	0	0	17.4	21.8	1.5	25	1	1496	0.0007	0.0018
M5	14/03/25	09:07:55	1	5775	338	776.8	240	12	21.8	0	0	0	0	17.4	21.8	1.5	25	1	1497	0.0007	0.0018
M5	14/03/25	09:07:56	1	5776	338	776.8	240	12	21.8	0	0	0	0	17.4	21.8	1.5	25	1	1498	0.0007	0.0018
M5	14/03/25	09:07:57	1	5777	338	776.8	239	12	21.8	0	0	0	0	17.4	21.8	1.6	25	1	1499	0.0007	0.0018
M5	14/03/25	09:07:58	1	5778	338	776.8	239	12	21.8	0	0	0	0	17.4	21.8	1.6	25	1	1500	0.0007	0.0018
M5	14/03/25	09:07:59	1	5779	338	776.8	240	12	21.8	0	0	0	0	17.4	21.8	1.6	25	1	1501	0.0007	0.0018
M5	14/03/25	09:08:00	1	5780	338	776.8	239	12	21.8	0	0	0	0	17.4	21.8	1.6	25	1	1502	0.0007	0.0017
M5	14/03/25	09:08:01	1	5781	338	776.8	239	12	21.8	0	0	0	0	17.4	21.8	1.6	25	1	1503	0.0007	0.0017
M5	14/03/25	09:08:02	1	5782	337	776.8	239	12	21.8	0	0	0	0	17.4	21.8	1.6	25	1	1504	0.0007	0.0017
M5	14/03/25	09:08:03	1	5783	337	776.8	239	12	21.8	0	0	0	0	17.4	21.8	1.6	25	0	1505	0.0007	0.0017
M5	14/03/25	09:08:04	1	5784	338	776.8	239	12	21.8	0	0	0	0	17.4	21.8	1.6	25	1	1506	0.0007	0.0017
M5	14/03/25	09:08:05	1	5785	338	776.8	239	12	21.8	0	0	0	0	17.4	21.8	1.6	25	1	1507	0.0007	0.0017
M5	14/03/25	09:08:06	1	5786	338	776.8	239	12.1	21.8	0	0	0	0	17.4	21.8	1.6	25	1	1508	0.0007	0.0017
M5	14/03/25	09:08:07	1	5787	338	776.7	239	12.1	21.8	0	0	0	0	17.4	21.8	1.6	25	1	1509	0.0007	0.0017
M5	14/03/25	09:08:08	1	5788	338	776.8	239	12.1	21.8	0	0	0	0	17.4	21.8	1.5	25	1	1510	0.0007	0.0017
M5	14/03/25	09:08:09	1	5789	338	776.7	239	12.1	21.8	0	0	0	0	17.4	21.8	1.5	25	1	1511	0.0007	0.0017
M5	14/03/25	09:08:10	1	5790	338	776.8	239	12.1	21.8	0	0	0	0	17.4	21.8	1.5	25	2	1512	0.0007	0.0017
M5	14/03/25	09:08:11	1	5791	338	776.8	239	12.1	21.8	0	0	0	0	17.4	21.8	1.5	25	2	1513	0.0007	0.0017
M5	14/03/25	09:08:12	1	5792	338	776.8	239	12.1	21.8	0	0	0	0	17.4	21.8	1.5	25	1	1514	0.0007	0.0017
M5	14/03/25	09:08:13	1	5793	338	776.8	239	12.1	21.8	0	0	0	0	17.4	21.8	1.4	25	2	1515	0.0007	0.0017
M5	14/03/25	09:08:14	1	5794	339	776.7	239	12.1	21.8	0	0	0	0	17.4	21.7	1.4	25	2	1516	0.0007	0.0017
M5	14/03/25	09:08:15	1	5795	339	776.8	239	12.1	21.8	0	0	0	0	17.4	21.7	1.4	25	2	1517	0.0007	0.0016
M5	14/03/25	09:08:16	1	5796	339	776.8	239	12.1	21.8	0	0	0	0	17.4	21.7	1.4	25	2	1518	0.0007	0.0016
M5	14/03/25	09:08:17	1	5797	339	776.8	239	12.1	21.8	0	0	0	0	17.4	21.7	1.4	25	2	1519	0.0007	0.0016
M5	14/03/25	09:08:18	1	5798	338	776.8	239	12.1	21.8	0	0	0	0	17.4	21.7	1.4	25	1	1520	0.0007	0.0016
M5	14/03/25	09:08:19	1	5799	337	776.8	238	12.1	21.8	0	0	0	0	17.4	21.7	1.4	25	0	1521	0.0007	0.0016
M5	14/03/25	09:08:20	1	5800	337	776.7	239	12.1	21.8	0	0	0	0	17.4	21.7	1.4	25	0	1522	0.0007	0.0016
M5	14/03/25	09:08:21	1	5801	337	776.8	239	12.1	21.8	0	0	0	0	17.4	21.7	1.4	25	0	1523	0.0007	0.0016
M5	14/03/25	09:08:22	1	5802	337	776.7	238	12.1	21.8	0	0	0	0	17.4	21.6	1.4	25	0	1524	0.0007	0.0016
M5	14/03/25	09:08:23	1	5803	337	776.7	238	12.1	21.8	0	0	0	0	17.4	21.6	1.4	25	0	1525	0.0007	0.0016
M5	14/03/25	09:08:24	1	5804	337	776.7	238	12.1	21.8	0	0	0	0	17.4	21.7	1.5	25	0	1526	0.0007	0.0016
M5	14/03/25	09:08:25	1	5805	337	776.7	239	12.1	21.8	0	0	0	0	17.4	21.7	1.5	25	0	1527	0.0007	0.0016
M5	14/03/25	09:08:26	1	5806	337	776.8	239	12.1	21.8	0	0	0	0	17.4	21.7	1.5	25	0	1528	0.0007	0.0016
M5	14/03/25	09:08:27	1	5807	338	776.8	239	12.1	21.8	0	0	0	0	17.4	21.7	1.5	25	1	1529	0.0007	0.0016
M5	14/03/25	09:08:28	1	5808	338	776.8	239	12.1	21.8	0	0	0	0	17.4	21.7	1.5	25	2	1530	0.0007	0.0016
M5	14/03/25	09:08:29	1	5809	339	776.8	239	12.1	21.8	0	0	0	0	17.4	21.7	1.5	25	2	1531	0.0007	0.0016
M5	14/03/25	09:08:30	1	5810	339	776.8	239	12.1	21.9	0	0	0	0	17.4	21.7	1.5	25	3	1532	0.0007	0.0016
M5	14/03/25	09:08:31	1	5811	340	776.8	239	12.1	21.9	0	0	0	0	17.4	21.7	1.5	25	3	1533	0.0007	0.0016
M5	14/03/25	09:08:32	1	5812	339	776.8	239	12.1	21.8	0	0	0	0	17.4	21.7	1.5	25	3	1534	0.0007	0.0016
M5	14/03/25	09:08:33	1	5813	339	776.8	239	12.1	21.8	0	0	0	0	17.4	21.7	1.5	25	3	1535	0.0007	0.0015
M5	14/03/25	09:08:34	1	5814	339	776.8	239	12.1	21.8	0	0	0	0	17.4	21.7	1.5	25	2	1536	0.0007	0.0015
M5	14/03/25	09:08:35	1	5815	339	776.8	239	12.1	21.8	0	0	0	0	17.4	21.7	1.5	25	2	1537	0.0007	0.0015
M5	14/03/25	09:08:36	1	5816	339	776.8	239	12.1	21.8	0	0	0	0	17.4	21.7	1.5	25	2	1538	0.0007	0.0015
M5	14/03/25	09:08:37	1	5817	338	776.8	239	12.1	21.8	0	0	0	0	17.4	21.7	1.5	25	2	1539	0.0007	0.0015
M5	14/03/25	09:08:38	1	5818	338	776.8	238	12.1	21.8	0	0	0	0	17.4	21.7	1.5	25	2	1540	0.0007	0.0015
M5	14/03/25	09:08:40	1	5819	339	776.8	239	12.1	21.8	0	0	0	0	17.4	21.7	1.5	25	2	1541	0.0007	0.0015
M5	14/03/25	09:08:41	1	5820	339	776.8	239	12.2	21.8	0	0	0	0	17.4	21.7	1.5	25	2	1542	0.0007	0.0015
M5	14/03/25	09:08:42	1	5821	339	776.8	239	12.2	21.8	0	0	0	0	17.4	21.7	1.5	25	2	1543	0.0007	0.0015
M5	14/03/25	09:08:43	1	5822	339	776.8	239	12.2	21.8	0	0	0	0	17.4	21.8	1.5	25	2	1544	0.0008	0.0015
M5	14/03/25	09:08:44	1	5823	339	776.8	239	12.2	21.8	0	0	0	0	17.4	21.8	1.5	25	2	1545	0.0008	0.0015
M5	14/03/25	09:08:45	1	5824	340	776.8	239	12.2	21.8	0	0	0	0	17.4	21.8	1.5	25	3	1546	0.0008	0.0014
M5	14/03/25	09:08:46	1	5825	340	776.9	239	12.2	21.8	0	0	0	0	17.4	21.8	1.5	25	3	1547	0.0008	0.0014
M5	14/03/25	09:08:47	1	5826	339	777.2	238	12.2	21.8	0	0	0	0	17.4	21.8	1.5	25	3	1548	0.0008	0.0014
M5	14/03/25	09:08:48	1	5827	340	776.9	238	12.2	21.8	0	0	0	0	17.4	21.8	1.5	25	3	1549	0.0008	0.0014
M5	14/03/25	09:08:49	1	5828	340	776.7	239	12.2	21.8	0	0	0	0	17.4	21.8	1.5	25	3	1550	0.0008	0.0014
M5	14/03/25	09:08:50	1	5829	339	776.5	239	12.2	21.8	0	0	0	0	17.4	21.7	1.5	25	2	1551	0.0008	0.0014
M5	14/03/25	09:08:51	1	5830	340	776.4	239	12.2	21.8	0	0	0	0	17.4	21.6	0.3	25	3	1552	0.0008	0.0013
M5	14/03/25	09:08:52	1	5831	340	776.3	239	12.2	21.8	0	0	0	0	17.4	21.5	0.3	25	3	1553	0.0008	0.0013
M5	14/03/25	09:08:53	1	5832	340	776.2	239	12.1	21.8	0	0	0	0	17.4	21.5	0.3	25	3	1554	0.0008	0.0013
M5	14/03/25	09:08:54	1	5833	340	776.1	239	12.1	21.8	0	0	0	0	17.4	21.4	0.3	25	4	1555	0.0008	0.0013
M5	14/03/25	09:08:55	1	5834	340	775.9	239	12	21.8	0	0	0	0	17.4	21.3	0.3	25	4	1556	0.0008	0.0012
M5	14/03/25	09:08:56	1	5835	340	775.8	239	12	21.8	0	0	0	0	17.4	21.3	0.3	25	3	1557	0.0008	0.0012
M5	14/03/25	09:08:57	1	5836	339	775.7	239	11.9	21.8	0	0	0	0	17.4	21.2	0	25	3	1558	0.0007	0.0012
M5	14/03/25	09:08:58	1	5837	339	775.6	239	11.9	21.8	0	0	0	0	17.4	21.1	0	25	2	1559	0.0007	0.0012
M5	14/03/25	09:08:59	1	5838	339	775.4	239	11.8	21.8	0	0	0	0	17.4	21.1	0	25	2	1560	0.0007	0.0011
M5	14/03/25	09:09:00	1	5839	339	775.3	238	11.8	21.8	0	0	0	0	17.4	21	0	25	3	1561	0.0007	0.0011
M5	14/03/25	09:09:01	1	5840	339	775.2	238	11.8	21.8	0	0	0	0	17.4	20.9	0	25	2	1562	0.0007	0.0011
M5	14/03/25	09:09:02	1	5841	339	775	238	11.8	21.8	0	0	0	0	17.4	20.9	0	25	2	1563	0.0007	0.0011
M5	14/03/25	09:09:03	1	5842	339	774.9	238	11.7	21.8	0	0	0	0	17.4	20.8	0	25	2	1564	0.0007	0.0011
M5	14/03/25	09:09:04	1	5843	340	774.8	238	11.7	21.8	0	0	0	0	17.4	20.8	0	25	3	1565	0.0007	0.0011
M5	14/03/25	09:09:05	1	5844	339	774.6	239	11.7	21.8	0	0	0	0	17.4	20.8	0	25	2	1566	0.0007	0.001
M5	14/03/25	09:09:06	1	5845	338	774.5	239	11.7	21.8	0	0	0	0	17.4	20.7	0	25	2	1567	0.0007	0.001
M5	14/03/25	09:09:07	1	5846	338	774.4	239	11.7	21.8	0	0	0	0	17.4	20.7	0	25	2	1568	0.0007	0.001
M5	14/03/25	09:09:08	1	5847	339	774.2	239	11.7	21.8	0	0	0	0	17.4	20.7	0	25	2	1569	0.0007	0.001
M5	14/03/25	09:09:09	1	5848	339	774	240	11.7	21.8	0	0	0	0	17.4	20.6	0	25	2	1570	0.0007	0.001
M5	14/03/25	09:09:10	1	5849	339	773.9	239	11.7	21.8	0	0	0	0	17.4	20.6	0	25	2	1571	0.0007	0.001
M5	14/03/25	09:09:11	1	5850	340	773.7	239	11.6	21.8	0	0	0	0	17.4	20.5	0	25	3	1572	0.0007	0.001
M5	14/03/25	09:09:12	1	5851	341	773.6	239	11.6	21.8	0	0	0	0	17.4	20.4	0	25	4	1573	0.0007	0.0009
M5	14/03/25	09:09:13	1	5852	340	773.4	239	11.6	21.8	0	0	0	0	17.4	20.4	0	25	3	1574	0.0007	0.0009
M5	14/03/25	09:09:14	1	5853	340	773.3	239	11.6	21.8	0	0	0	0	17.4	20.3	0	25	3	1575	0.0007	0.0009
M5	14/03/25	09:09:15	1	5854	340	773.2	239	11.6	21.8	0	0	0	0	17.4	20.3	0	25	3	1576	0.0007	0.0009
M5	14/03/25	09:09:16	1	5855	340	773	239	11.6	21.8	0	0	0	0	17.4	20.2	0	25	3	1577	0.0007	0.0009
M5	14/03/25	09:09:17	1	5856	340	772.8	239	11.7	21.8	0	0	0	0	17.4	20.2	0	25	3	1578	0.0008	0.0009
M5	14/03/25	09:09:18	1	5857	340	772.7	238	11.7	21.8	0	0	0	0	17.4	20.2	0	25	3	1579	0.0008	0.0009
M5	14/03/25	09:09:19	1	5858	339	772.5	238	11.7	21.8	0	0	0	0	17.4	20.1	0	25	3	1580	0.0008	0.0008
M5	14/03/25	09:09:20	1	5859	339	772.3	238	11.7	21.8	0	0	0	0	17.4	20.1	0	25	2	1581	0.0008	0.0008
M5	14/03/25	09:09:21	1	5860	339	772.1	238	11.7	21.8	0	0	0	0	17.4	20	0	25	2	1582	0.0008	0.0008
M5	14/03/25	09:09:22	1	5861	340	771.8	238	11.7	21.8	0	0	0	0	17.4	20	0	25	3	1583	0.0008	0.0008
M5	14/03/25	09:09:23	1	5862	341	771.7	237	11.7	21.8	0	0	0	0	17.4	20.1	0	25	4	1584	0.0008	0.0008
M5	14/03/25	09:09:24	1	5863	341	771.6	238	11.7	21.8	0	0	0	0	17.4	20.1	0	25	5	1585	0.0008	0.0008
M5	14/03/25	09:09:25	1	5864	342	771.4	239	11.6	21.8	0	0	0	0	17.4	20.1	0	25	6	1586	0.0008	0.0007
M5	14/03/25	09:09:26	1	5865	344	771.3	239	11.6	21.8	0	0	0	0	17.4	20.1	0	25	7	1587	0.0008	0.0007
M5	14/03/25	09:09:27	1	5866	343	771	238	11.6	21.8	0	0	0	0	17.4	20.2	0	25	7	1588	0.0008	0.0006
M5	14/03/25	09:09:28	1	5867	341	771	237	11.6	21.8	0	0	0	0	17.4	20.2	0	25	5	1589	0.0008	0.0006
M5	14/03/25	09:09:29	1	5868	340	770.9	237	11.6	21.8	0	0	0	0	17.4	20.1	0	25	3	1590	0.0008	0.0006
M5	14/03/25	09:09:30	1	5869	339	770.9	237	11.6	21.8	0	0	0	0	17.4	20.1	0	25	2	1591	0.0008	0.0006
M5	14/03/25	09:09:31	1	5870	338	770.7	237	11.5	21.8	0	0	0	0	17.4	20	0	25	1	1592	0.0008	0.0006
M5	14/03/25	09:09:32	1	5871	338	770.6	237	11.5	21.8	0	0	0	0	17.4	20	0	25	1	1593	0.0008	0.0006
M5	14/03/25	09:09:33	1	5872	337	770.5	238	11.5	21.9	0	0	0	0	17.4	19.9	0	25	1	1594	0.0008	0.0006
M5	14/03/25	09:09:34	1	5873	337	770.4	238	11.5	21.9	0	0	0	0	17.4	19.8	0	25	0	1595	0.0008	0.0006
M5	14/03/25	09:09:35	1	5874	337	770.3	238	11.4	21.8	0	0	0	0	17.4	19.8	0	25	0	1596	0.0008	0.0006
M5	14/03/25	09:09:36	1	5875	337	770.1	238	11.4	21.8	0	0	0	0	17.4	19.7	0	25	0	1597	0.0008	0.0006
M5	14/03/25	09:09:37	1	5876	336	769.9	238	11.4	21.8	0	0	0	0	17.4	19.7	0	25	0	1598	0.0007	0.0006
M5	14/03/25	09:09:38	1	5877	336	769.8	237	11.4	21.8	0	0	0	0	17.4	19.7	0	25	0	1599	0.0007	0.0006
M5	14/03/25	09:09:39	1	5878	337	769.7	237	11.3	21.8	0	0	0	0	17.4	19.7	0	25	0	1600	0.0007	0.0006
M5	14/03/25	09:09:40	1	5879	336	769.5	238	11.3	21.8	0	0	0	0	17.4	19.8	0	25	-1	1601	0.0007	0.0006
M5	14/03/25	09:09:41	1	5880	337	769.4	238	11.3	21.8	0	0	0	0	17.4	19.8	0	25	0	1602	0.0007	0.0006
M5	14/03/25	09:09:42	1	5881	338	769.2	237	11.3	21.8	0	0	0	0	17.4	19.8	0	25	1	1603	0.0007	0.0006
M5	14/03/25	09:09:43	1	5882	337	769	237	11.2	21.8	0	0	0	0	17.4	19.8	0	25	0	1604	0.0007	0.0006
M5	14/03/25	09:09:44	1	5883	337	768.9	238	11.2	21.8	0	0	0	0	17.4	19.8	0	25	0	1605	0.0007	0.0006
M5	14/03/25	09:09:45	1	5884	338	768.7	238	11.2	21.8	0	0	0	0	17.4	19.8	0	25	1	1606	0.0007	0.0006
M5	14/03/25	09:09:46	1	5885	338	768.5	238	11.2	21.8	0	0	0	0	17.4	19.7	0	25	1	1607	0.0007	0.0006
M5	14/03/25	09:09:47	1	5886	337	768.3	238	11.2	21.8	0	0	0	0	17.4	19.6	0	25	1	1608	0.0007	0.0006
M5	14/03/25	09:09:48	1	5887	337	768	237	11.2	21.8	0	0	0	0	17.4	19.5	0	25	0	1609	0.0007	0.0006
M5	14/03/25	09:09:49	1	5888	337	767.9	238	11.2	21.8	0	0	0	0	17.4	19.5	0	25	0	1610	0.0007	0.0006
M5	14/03/25	09:09:50	1	5889	338	767.8	239	11.2	21.8	0	0	0	0	17.4	19.5	0	25	1	1611	0.0007	0.0006
M5	14/03/25	09:09:51	1	5890	337	767.7	239	11.2	21.8	0	0	0	0	17.4	19.5	0	25	0	1612	0.0007	0.0006
M5	14/03/25	09:09:52	1	5891	337	767.6	238	11.2	21.8	0	0	0	0	17.4	19.5	0	25	0	1613	0.0007	0.0006
M5	14/03/25	09:09:54	1	5892	337	767.4	237	11.1	21.8	0	0	0	0	17.4	19.5	0	25	0	1614	0.0007	0.0006
M5	14/03/25	09:09:55	1	5893	337	767.2	237	11.1	21.8	0	0	0	0	17.4	19.4	0	25	1	1615	0.0007	0.0006
M5	14/03/25	09:09:56	1	5894	337	767.1	238	11.1	21.8	0	0	0	0	17.4	19.4	0	25	0	1616	0.0007	0.0006
M5	14/03/25	09:09:57	1	5895	337	767	237	11.1	21.8	0	0	0	0	17.4	19.2	0	25	0	1617	0.0007	0.0007
M5	14/03/25	09:09:58	1	5896	337	766.9	237	11.1	21.8	0	0	0	0	17.4	19.1	0	25	0	1618	0.0007	0.0007
M5	14/03/25	09:09:59	1	5897	338	766.8	237	11.1	21.8	0	0	0	0	17.4	19	0	25	1	1619	0.0007	0.0007
M5	14/03/25	09:10:00	1	5898	338	766.7	237	11.1	21.8	0	0	0	0	17.4	19	0	25	1	1620	0.0007	0.0006
M5	14/03/25	09:10:01	1	5899	338	766.5	237	11.1	21.8	0	0	0	0	17.4	19	0	25	1	1621	0.0007	0.0007
M5	14/03/25	09:10:02	1	5900	337	766.4	236	11.1	21.8	0	0	0	0	17.4	19	0	25	1	1622	0.0007	0.0007
M5	14/03/25	09:10:03	1	5901	338	766.3	237	11.1	21.8	0	0	0	0	17.4	19.1	0	25	1	1623	0.0007	0.0007
M5	14/03/25	09:10:04	1	5902	338	766.3	237	11.1	21.8	0	0	0	0	17.4	19.1	0	25	1	1624	0.0007	0.0007
M5	14/03/25	09:10:05	1	5903	337	766.1	237	11.1	21.8	0	0	0	0	17.4	19.1	0	25	0	1625	0.0007	0.0007
M5	14/03/25	09:10:06	1	5904	337	765.9	237	11.1	21.8	0	0	0	0	17.4	19.2	0	25	0	1626	0.0007	0.0007
M5	14/03/25	09:10:07	1	5905	337	765.8	237	11.1	21.8	0	0	0	0	17.4	19.2	0	25	0	1627	0.0006	0.0007
M5	14/03/25	09:10:08	1	5906	338	765.7	237	11.1	21.8	0	0	0	0	17.4	19.2	0	25	1	1628	0.0006	0.0007
M5	14/03/25	09:10:09	1	5907	339	765.5	236	11.1	21.8	0	0	0	0	17.4	19.3	0	25	3	1629	0.0006	0.0007
M5	14/03/25	09:10:10	1	5908	339	765.2	236	11.1	21.8	0	0	0	0	17.4	19.3	0	25	3	1630	0.0006	0.0006
M5	14/03/25	09:10:11	1	5909	340	765.2	236	11.1	21.8	0	0	0	0	17.4	19.3	0	25	3	1631	0.0006	0.0006
M5	14/03/25	09:10:12	1	5910	341	765	236	11.1	21.8	0	0	0	0	17.4	19.3	0	25	4	1632	0.0007	0.0006
M5	14/03/25	09:10:13	1	5911	342	764.8	236	11.1	21.8	0	0	0	0	17.4	19.3	0	25	6	1633	0.0007	0.0006
M5	14/03/25	09:10:14	1	5912	343	764.6	237	11	21.8	0	0	0	0	17.4	19.3	0	25	6	1634	0.0007	0.0005
M5	14/03/25	09:10:15	1	5913	342	764.4	236	11	21.8	0	0	0	0	17.4	19.3	0	25	5	1635	0.0007	0.0005
M5	14/03/25	09:10:16	1	5914	339	764.2	236	11.1	21.8	0	0	0	0	17.4	19.3	0	25	3	1636	0.0007	0.0005
M5	14/03/25	09:10:17	1	5915	339	764	237	11.1	21.8	0	0	0	0	17.4	19.2	0	25	2	1637	0.0007	0.0005
M5	14/03/25	09:10:18	1	5916	339	764	236	11.1	21.8	0	0	0	0	17.4	19.1	0	25	2	1638	0.0007	0.0005
M5	14/03/25	09:10:19	1	5917	338	763.8	236	11.1	21.8	0	0	0	0	17.4	19	0	25	1	1639	0.0007	0.0005
M5	14/03/25	09:10:20	1	5918	337	763.5	237	11.1	21.8	0	0	0	0	17.4	19	0	25	0	1640	0.0007	0.0005
M5	14/03/25	09:10:21	1	5919	337	763.4	236	11.1	21.8	0	0	0	0	17.4	18.9	0	25	0	1641	0.0007	0.0005
M5	14/03/25	09:10:22	1	5920	338	763.3	236	11	21.8	0	0	0	0	17.4	18.9	0	25	1	1642	0.0007	0.0005
M5	14/03/25	09:10:23	1	5921	339	763.3	236	11	21.8	0	0	0	0	17.4	19	0	25	2	1643	0.0007	0.0005
M5	14/03/25	09:10:24	1	5922	340	763.2	235	11	21.8	0	0	0	0	17.4	19	0	25	3	1644	0.0007	0.0005
M5	14/03/25	09:10:25	1	5923	340	763	236	11	21.8	0	0	0	0	17.4	18.9	0	25	3	1645	0.0007	0.0005
M5	14/03/25	09:10:26	1	5924	339	762.7	236	11	21.8	0	0	0	0	17.4	18.9	0	25	2	1646	0.0007	0.0005
M5	14/03/25	09:10:27	1	5925	338	762.6	236	11	21.8	0	0	0	0	17.4	18.8	0	25	1	1647	0.0007	0.0005
M5	14/03/25	09:10:28	1	5926	337	762.5	236	11	21.8	0	0	0	0	17.4	18.9	0	25	0	1648	0.0007	0.0005
M5	14/03/25	09:10:29	1	5927	337	762.4	236	11	21.8	0	0	0	0	17.4	18.9	0	25	0	1649	0.0007	0.0005
M5	14/03/25	09:10:30	1	5928	337	762.3	237	11	21.8	0	0	0	0	17.4	18.8	0	25	0	1650	0.0007	0.0005
M5	14/03/25	09:10:31	1	5929	337	762.1	236	11	21.8	0	0	0	0	17.4	18.8	0	25	1	1651	0.0007	0.0005
M5	14/03/25	09:10:32	1	5930	339	761.9	236	10.9	21.8	0	0	0	0	17.4	18.7	0	25	2	1652	0.0007	0.0005
M5	14/03/25	09:10:33	1	5931	339	761.8	236	10.9	21.8	0	0	0	0	17.4	18.7	0	25	3	1653	0.0007	0.0005
M5	14/03/25	09:10:34	1	5932	339	761.7	236	10.9	21.8	0	0	0	0	17.4	18.6	0	25	2	1654	0.0007	0.0005
M5	14/03/25	09:10:35	1	5933	339	761.5	236	10.9	21.8	0	0	0	0	17.4	18.5	0	25	2	1655	0.0007	0.0005
M5	14/03/25	09:10:36	1	5934	340	761.5	235	10.9	21.8	0	0	0	0	17.4	18.4	0	25	3	1656	0.0007	0.0004
M5	14/03/25	09:10:37	1	5935	340	761.4	235	10.9	21.8	0	21	0	0	17.4	18.4	0	25	3	1657	0.0007	0.0004
M5	14/03/25	09:10:38	1	5936	340	761.3	236	10.9	21.8	0	21	0	0	17.4	18.3	0	25	3	1658	0.0007	0.0004
M5	14/03/25	09:10:39	1	5937	339	761.1	236	10.9	21.8	0	21	0	0	17.3	18.3	0	25	2	1659	0.0007	0.0004
M5	14/03/25	09:10:40	1	5938	339	761	236	10.9	21.8	0	21	0	0	17.3	18.2	0	25	3	1660	0.0007	0.0004
M5	14/03/25	09:10:41	1	5939	340	760.7	235	10.9	21.8	0	21	0	0	17.3	18.2	0	25	3	1661	0.0007	0.0004
M5	14/03/25	09:10:42	1	5940	340	760.5	235	10.9	21.8	0	21	0	0	17.3	18.2	0	25	3	1662	0.0007	0.0004
M5	14/03/25	09:10:43	1	5941	340	760.3	235	10.9	21.8	0	21	0	0	17.3	18.2	0	25	3	1663	0.0007	0.0003
M5	14/03/25	09:10:44	1	5942	339	760.3	234	10.9	21.8	0	21	0	0	17.3	18.2	0	25	2	1664	0.0007	0.0003
M5	14/03/25	09:10:45	1	5943	338	760.2	234	10.9	21.8	0	21	0	0	17.3	18.2	0	25	1	1665	0.0007	0.0003
M5	14/03/25	09:10:46	1	5944	337	759.9	235	10.8	21.8	0	21	0	0	17.3	18.1	0	25	1	1666	0.0007	0.0003
M5	14/03/25	09:10:47	1	5945	336	759.8	235	10.8	21.8	0	21	0	0	17.3	18.1	0	25	-1	1667	0.0007	0.0004
M5	14/03/25	09:10:48	1	5946	335	759.7	235	10.9	21.7	0	21	0	0	17.3	18	0	25	-2	1668	0.0007	0.0004
M5	14/03/25	09:10:49	1	5947	335	759.5	235	10.9	21.7	0	21	0	0	17.3	18	0	25	-2	1669	0.0007	0.0004
M5	14/03/25	09:10:50	1	5948	337	759.3	235	10.9	21.7	0	21	0	0	17.3	18	0	25	0	1670	0.0007	0.0004
M5	14/03/25	09:10:51	1	5949	337	759.2	235	10.9	21.7	0	21	0	0	17.3	18	0	25	1	1671	0.0007	0.0004
M5	14/03/25	09:10:52	1	5950	339	759.1	234	10.9	21.7	0	21	0	0	17.3	17.9	0	25	2	1672	0.0007	0.0004
M5	14/03/25	09:10:53	1	5951	340	758.9	235	10.9	21.7	0	21	0	0	17.3	17.8	0	25	3	1673	0.0007	0.0004
M5	14/03/25	09:10:54	1	5952	339	758.8	235	10.9	21.7	0	21	0	0	17.3	17.8	0	25	2	1674	0.0007	0.0004
M5	14/03/25	09:10:55	1	5953	339	758.6	234	10.9	21.7	0	21	0	0	17.3	17.8	0	25	2	1675	0.0007	0.0004
M5	14/03/25	09:10:56	1	5954	337	758.5	234	10.9	21.8	0	21	0	0	17.3	17.9	0	25	0	1676	0.0007	0.0004
M5	14/03/25	09:10:57	1	5955	335	758.3	236	10.9	21.8	0	21	0	0	17.3	17.9	0	25	-2	1677	0.0007	0.0004
M5	14/03/25	09:10:58	1	5956	335	758.2	237	10.8	21.7	0	0	0	0	17.3	17.8	0	25	-2	1678	0.0006	0.0004
M5	14/03/25	09:10:59	1	5957	336	758	236	10.8	21.7	0	0	0	0	17.3	17.7	0	25	-1	1679	0.0006	0.0005
M5	14/03/25	09:11:00	1	5958	336	757.9	236	10.8	21.7	0	0	0	0	17.3	17.5	0	25	-1	1680	0.0006	0.0005
M5	14/03/25	09:11:01	1	5959	336	757.9	236	10.8	21.7	0	0	0	0	17.3	17.3	0	25	-1	1681	0.0006	0.0005
M5	14/03/25	09:11:02	1	5960	334	757.8	236	10.8	21.7	0	0	0	0	17.3	17.3	0	25	-3	1682	0.0006	0.0005
M5	14/03/25	09:11:03	1	5961	334	757.7	236	10.8	21.7	0	0	0	0	17.3	17.3	0	25	-3	1683	0.0006	0.0005
M5	14/03/25	09:11:04	1	5962	336	757.6	236	10.8	21.7	0	0	0	0	17.3	17.4	0	25	-1	1684	0.0006	0.0005
M5	14/03/25	09:11:05	1	5963	335	757.4	236	10.8	21.7	0	0	0	0	17.3	17.4	0	25	-1	1685	0.0006	0.0006
M5	14/03/25	09:11:06	1	5964	335	757.3	235	10.8	21.7	0	0	0	0	17.3	17.5	0	25	-1	1686	0.0006	0.0006
M5	14/03/25	09:11:07	1	5965	336	757.2	236	10.8	21.7	0	0	0	0	17.3	17.5	0	25	-1	1687	0.0006	0.0006
M5	14/03/25	09:11:09	1	5966	336	757.1	236	10.8	21.7	0	0	0	0	17.3	17.5	0	25	-1	1688	0.0006	0.0006
M5	14/03/25	09:11:10	1	5967	336	756.9	235	10.8	21.7	0	0	0	0	17.3	17.6	0	25	-1	1689	0.0006	0.0006
M5	14/03/25	09:11:11	1	5968	335	756.8	235	10.8	21.7	0	0	0	0	17.3	17.6	0	25	-2	1690	0.0006	0.0006
M5	14/03/25	09:11:12	1	5969	335	756.6	235	10.8	21.7	0	0	0	0	17.2	17.6	0	25	-2	1691	0.0006	0.0007
M5	14/03/25	09:11:13	1	5970	335	756.5	235	10.9	21.7	0	0	0	0	17.2	17.6	0	25	-2	1692	0.0006	0.0007
M5	14/03/25	09:11:14	1	5971	336	756.3	235	10.9	21.7	0	0	0	0	17.2	17.5	0	25	-1	1693	0.0006	0.0007
M5	14/03/25	09:11:15	1	5972	335	756.2	235	10.8	21.7	0	0	0	0	17.2	17.5	0	25	-2	1694	0.0006	0.0007
M5	14/03/25	09:11:16	1	5973	335	756.1	235	10.8	21.7	0	0	0	0	17.2	17.4	0	25	-2	1695	0.0006	0.0007
M5	14/03/25	09:11:17	1	5974	335	756	235	10.8	21.7	0	0	0	0	17.2	17.3	0	25	-2	1696	0.0006	0.0007
M5	14/03/25	09:11:18	1	5975	335	756	236	10.8	21.7	0	0	0	0	17.2	17.2	0	25	-2	1697	0.0006	0.0008
M5	14/03/25	09:11:19	1	5976	336	756	235	10.8	21.7	0	0	0	0	17.2	17.2	0	25	-1	1698	0.0006	0.0008
M5	14/03/25	09:11:20	1	5977	336	756	235	10.8	21.7	0	0	0	0	17.2	17.1	0	25	-1	1699	0.0006	0.0008
M5	14/03/25	09:11:21	1	5978	337	755.9	235	10.8	21.7	0	0	0	0	17.2	17.1	0	25	0	1700	0.0005	0.0008
M5	14/03/25	09:11:22	1	5979	337	755.8	235	10.8	21.7	0	0	0	0	17.2	17.1	0	25	0	1701	0.0005	0.0008
M5	14/03/25	09:11:23	1	5980	337	755.7	235	10.7	21.7	0	0	0	0	17.2	17.1	0	25	0	1702	0.0005	0.0008
M5	14/03/25	09:11:24	1	5981	337	755.7	235	10.7	21.7	0	0	0	0	17.2	17.1	0	25	0	1703	0.0005	0.0008
M5	14/03/25	09:11:25	1	5982	339	755.7	235	10.7	21.7	0	0	0	0	17.2	17.1	0	25	2	1704	0.0005	0.0008
M5	14/03/25	09:11:26	1	5983	338	755.7	235	10.7	21.7	0	0	0	0	17.2	17.1	0	25	1	1705	0.0005	0.0008
M5	14/03/25	09:11:27	1	5984	338	755.7	235	10.7	21.7	0	0	0	0	17.2	17.1	0	25	1	1706	0.0005	0.0008
M5	14/03/25	09:11:28	1	5985	339	755.7	235	10.7	21.7	0	0	0	0	17.2	17	0	25	3	1707	0.0005	0.0008
M5	14/03/25	09:11:29	1	5986	339	755.6	235	10.7	21.7	0	0	0	0	17.2	17	0	25	2	1708	0.0005	0.0007
M5	14/03/25	09:11:30	1	5987	338	755.6	234	10.7	21.7	0	0	0	0	17.2	17	0	25	1	1709	0.0005	0.0007
M5	14/03/25	09:11:31	1	5988	338	755.6	234	10.6	21.7	0	0	0	0	17.2	17	0	25	1	1710	0.0005	0.0007
M5	14/03/25	09:11:32	1	5989	337	755.6	235	10.6	21.7	0	0	0	0	17.2	17.1	0	25	0	1711	0.0005	0.0007
M5	14/03/25	09:11:33	1	5990	337	755.6	235	10.6	21.7	0	0	0	0	17.2	17.1	0	25	0	1712	0.0005	0.0007
M5	14/03/25	09:11:34	1	5991	338	755.6	235	10.6	21.7	0	0	0	0	17.2	17.1	0	25	1	1713	0.0005	0.0007
M5	14/03/25	09:11:35	1	5992	337	755.6	235	10.6	21.7	0	0	0	0	17.2	17.1	0	25	0	1714	0.0005	0.0008
M5	14/03/25	09:11:36	1	5993	337	755.6	235	10.6	21.7	0	0	0	0	17.2	17.1	0	25	0	1715	0.0005	0.0008
M5	14/03/25	09:11:37	1	5994	336	755.6	235	10.6	21.7	0	0	0	0	17.2	17.1	0	25	-1	1716	0.0005	0.0008
M5	14/03/25	09:11:38	1	5995	335	755.5	234	10.6	21.7	0	0	0	0	17.2	17.1	0	25	-2	1717	0.0005	0.0008
M5	14/03/25	09:11:39	1	5996	336	755.6	234	10.6	21.7	0	0	0	0	17.1	17.1	0	25	-1	1718	0.0005	0.0008
M5	14/03/25	09:11:40	1	5997	336	755.6	235	10.6	21.7	0	0	0	0	17.1	17.1	0	25	-1	1719	0.0005	0.0008
M5	14/03/25	09:11:41	1	5998	336	755.6	235	10.6	21.6	0	0	0	0	17.1	17.1	0	25	-1	1720	0.0005	0.0008
M5	14/03/25	09:11:42	1	5999	336	755.5	234	10.6	21.6	0	0	0	0	17.1	17.1	0	25	-1	1721	0.0005	0.0008
M5	14/03/25	09:11:43	1	6000	336	755.5	234	10.6	21.7	0	0	0	0	17.1	17	0	25	-1	1722	0.0005	0.0008
M5	14/03/25	09:11:44	1	6001	336	755.5	234	10.6	21.7	0	0	0	0	17.1	17	0	25	-1	1723	0.0005	0.0009
M5	14/03/25	09:11:45	1	6002	337	755.5	234	10.6	21.6	0	0	0	0	17.1	17	0	25	0	1724	0.0005	0.0009
M5	14/03/25	09:11:46	1	6003	337	755.5	235	10.6	21.6	0	0	0	0	17.1	17	0	25	0	1725	0.0005	0.0009
M5	14/03/25	09:11:47	1	6004	336	755.4	235	10.5	21.6	0	0	0	0	17.1	16.9	0	25	-1	1726	0.0005	0.0009
M5	14/03/25	09:11:48	1	6005	335	755.4	234	10.5	21.6	0	0	0	0	17.1	16.9	0	25	-2	1727	0.0005	0.0009
M5	14/03/25	09:11:49	1	6006	335	755.4	234	10.5	21.6	0	0	0	0	17.1	16.9	0	25	-2	1728	0.0005	0.0009
M5	14/03/25	09:11:50	1	6007	335	755.4	235	10.5	21.6	0	0	0	0	17.1	16.9	0	25	-1	1729	0.0005	0.0009
M5	14/03/25	09:11:51	1	6008	335	755.4	235	10.6	21.6	0	0	0	0	17.1	16.8	0	25	-2	1730	0.0005	0.0009
M5	14/03/25	09:11:52	1	6009	335	755.4	234	10.6	21.6	0	0	0	0	17.1	16.8	0	25	-2	1731	0.0005	0.001
M5	14/03/25	09:11:53	1	6010	336	755.4	234	10.6	21.6	0	0	0	0	17.1	16.7	0	25	-1	1732	0.0005	0.001
M5	14/03/25	09:11:54	1	6011	335	755.4	235	10.6	21.6	0	0	0	0	17.1	16.7	0	25	-2	1733	0.0005	0.001
M5	14/03/25	09:11:55	1	6012	335	755.4	235	10.6	21.6	0	0	0	0	17.1	16.7	0	25	-2	1734	0.0005	0.001
M5	14/03/25	09:11:56	1	6013	335	755.4	235	10.6	21.6	0	0	0	0	17.1	16.7	0	25	-2	1735	0.0004	0.001
M5	14/03/25	09:11:57	1	6014	335	755.4	235	10.6	21.6	0	0	0	0	17.1	16.7	0	25	-1	1736	0.0004	0.001
M5	14/03/25	09:11:58	1	6015	335	755.4	235	10.6	21.6	0	0	0	0	17.1	16.7	0	25	-2	1737	0.0004	0.0011
M5	14/03/25	09:11:59	1	6016	335	755.4	235	10.7	21.6	0	0	0	0	17.1	16.6	0	25	-2	1738	0.0004	0.0011
M5	14/03/25	09:12:00	1	6017	335	755.4	235	10.7	21.6	0	0	0	0	17	16.6	0	25	-2	1739	0.0004	0.0011
M5	14/03/25	09:12:01	1	6018	335	755.5	234	10.6	21.6	0	0	0	0	17	16.6	0	25	-2	1740	0.0004	0.0011
M5	14/03/25	09:12:02	1	6019	335	755.4	235	10.6	21.6	0	0	0	0	17	16.6	0	25	-2	1741	0.0004	0.0011
M5	14/03/25	09:12:03	1	6020	335	755.5	235	10.6	21.6	0	0	0	0	17	16.6	0	25	-2	1742	0.0004	0.0011
M5	14/03/25	09:12:04	1	6021	335	755.5	235	10.6	21.6	0	0	0	0	17	16.5	0	25	-2	1743	0.0004	0.0012
M5	14/03/25	09:12:05	1	6022	336	755.5	234	10.6	21.6	0	0	0	0	17	16.5	0	25	-1	1744	0.0004	0.0012
M5	14/03/25	09:12:06	1	6023	336	755.6	234	10.6	21.6	0	0	0	0	17	16.5	0	25	-1	1745	0.0004	0.0012
M5	14/03/25	09:12:07	1	6024	336	755.6	234	10.6	21.6	0	0	0	0	17	16.5	0	25	-1	1746	0.0004	0.0012
M5	14/03/25	09:12:08	1	6025	336	755.6	234	10.6	21.6	0	0	0	0	17	16.5	0	25	-1	1747	0.0004	0.0012
M5	14/03/25	09:12:09	1	6026	336	755.6	235	10.7	21.6	0	0	0	0	17	16.5	0	25	-1	1748	0.0004	0.0012
M5	14/03/25	09:12:10	1	6027	336	755.7	234	10.7	21.6	0	0	0	0	17	16.6	0	25	-1	1749	0.0004	0.0012
M5	14/03/25	09:12:11	1	6028	335	755.7	234	10.7	21.6	0	0	0	0	17	16.6	0	25	-2	1750	0.0004	0.0012
M5	14/03/25	09:12:12	1	6029	334	755.9	236	10.7	21.6	0	0	0	0	17	16.6	0	25	-3	1751	0.0004	0.0013
M5	14/03/25	09:12:13	1	6030	335	756	235	10.7	21.6	0	0	0	0	17	16.6	0	25	-2	1752	0.0004	0.0013
M5	14/03/25	09:12:14	1	6031	335	756.2	235	10.7	21.6	0	0	0	0	17	16.6	0	25	-1	1753	0.0004	0.0013
M5	14/03/25	09:12:15	1	6032	336	756.3	234	10.7	21.6	0	0	0	0	17	16.6	0	25	-1	1754	0.0004	0.0013
M5	14/03/25	09:12:16	1	6033	336	756.3	234	10.7	21.6	0	0	0	0	17	16.6	0	25	-1	1755	0.0004	0.0013
M5	14/03/25	09:12:17	1	6034	334	756.5	235	10.8	21.6	0	0	0	0	17	16.7	0	25	-3	1756	0.0004	0.0013
M5	14/03/25	09:12:18	1	6035	334	756.5	235	10.8	21.6	0	0	0	0	17	16.8	0	25	-3	1757	0.0004	0.0014
M5	14/03/25	09:12:19	1	6036	335	756	235	10.8	21.6	0	0	0	0	17	16.9	0	25	-2	1758	0.0004	0.0014
M5	14/03/25	09:12:20	1	6037	335	755.9	235	10.8	21.6	0	0	0	0	17	17	0	25	-2	1759	0.0004	0.0014
M5	14/03/25	09:12:21	1	6038	336	755.9	235	10.8	21.5	0	0	0	0	16.9	17	0	25	-1	1760	0.0004	0.0014
M5	14/03/25	09:12:23	1	6039	336	755.9	234	10.8	21.5	0	0	0	0	16.9	17	0	25	-1	1761	0.0004	0.0014
M5	14/03/25	09:12:24	1	6040	335	755.9	234	10.9	21.6	0	0	0	0	16.9	17.1	0	25	-1	1762	0.0004	0.0014
M5	14/03/25	09:12:25	1	6041	335	755.8	235	10.9	21.6	0	0	0	0	16.9	17.1	0	25	-2	1763	0.0004	0.0014
M5	14/03/25	09:12:26	1	6042	336	755.8	235	10.8	21.5	0	0	0	0	16.9	17.2	0	25	-1	1764	0.0004	0.0014
M5	14/03/25	09:12:27	1	6043	336	755.8	235	10.8	21.5	0	0	0	0	16.9	17.3	0	25	-1	1765	0.0004	0.0015
M5	14/03/25	09:12:28	1	6044	336	755.8	234	10.9	21.6	0	0	0	0	16.9	17.3	0	25	-1	1766	0.0004	0.0015
M5	14/03/25	09:12:29	1	6045	336	755.8	235	10.9	21.6	0	0	0	0	16.9	17.4	0	25	-1	1767	0.0004	0.0015
M5	14/03/25	09:12:30	1	6046	335	755.8	235	10.9	21.5	0	0	0	0	16.9	17.4	0	25	-1	1768	0.0004	0.0015
M5	14/03/25	09:12:31	1	6047	335	755.8	235	10.9	21.5	0	0	0	0	16.9	17.5	0	25	-2	1769	0.0004	0.0015
M5	14/03/25	09:12:32	1	6048	334	755.8	235	10.9	21.5	0	0	0	0	16.9	17.5	0	25	-2	1770	0.0004	0.0015
M5	14/03/25	09:12:33	1	6049	334	755.8	235	10.9	21.5	0	0	0	0	16.9	17.6	0	25	-3	1771	0.0004	0.0015
M5	14/03/25	09:12:34	1	6050	335	755.7	235	10.9	21.5	0	0	0	0	16.9	17.6	0	25	-2	1772	0.0004	0.0016
M5	14/03/25	09:12:35	1	6051	336	755.7	234	10.9	21.5	0	0	0	0	16.9	17.7	0	25	-1	1773	0.0004	0.0016
M5	14/03/25	09:12:36	1	6052	336	755.7	234	10.9	21.5	0	0	0	0	16.9	17.7	0	25	-1	1774	0.0004	0.0016
M5	14/03/25	09:12:37	1	6053	336	755.7	234	10.9	21.5	0	0	0	0	16.9	17.8	0	25	-1	1775	0.0004	0.0016
M5	14/03/25	09:12:38	1	6054	335	755.7	234	10.9	21.5	0	0	0	0	16.9	17.8	0	25	-1	1776	0.0004	0.0016
M5	14/03/25	09:12:39	1	6055	334	755.7	234	10.9	21.5	0	0	0	0	16.9	17.8	0	25	-3	1777	0.0004	0.0016
M5	14/03/25	09:12:40	1	6056	333	755.8	234	10.9	21.5	0	0	0	0	16.9	17.9	0	25	-4	1778	0.0004	0.0016
M5	14/03/25	09:12:41	1	6057	333	755.8	234	10.9	21.5	0	0	0	0	16.9	17.9	0	25	-4	1779	0.0003	0.0017
M5	14/03/25	09:12:42	1	6058	332	755.8	234	10.9	21.5	0	0	0	0	16.9	17.9	0	25	-5	1780	0.0003	0.0017
M5	14/03/25	09:12:43	1	6059	334	755.8	234	10.9	21.5	0	0	0	0	16.9	18	0	25	-3	1781	0.0003	0.0017
M5	14/03/25	09:12:44	1	6060	336	755.7	234	10.9	21.5	0	0	0	0	16.9	18	0	25	0	1782	0.0003	0.0017
M5	14/03/25	09:12:45	1	6061	339	755.7	234	10.9	21.5	0	0	0	0	16.9	18	0	25	2	1783	0.0003	0.0017
A5	14/03/25	09:12:45	1	6061	339	755.7	234	10.9	21.5	0	0	0	0	16.9	18	0	25	2	1783	0.0003	0.0017
End
