# Supplementary material for: A drone-based prototype technique for monitoring soil degassing at active volcanic craters
Source: Earth Planets Space. 2025 Oct 23;77(1):164. doi: 10.1186/s40623-025-02303-9 (PMC12546497; doi:10.1186/s40623-025-02303-9)
Supplement: Supplementary file 5 — Additional file 5. [file 40623_2025_2303_MOESM5_ESM.xlsx]

## Sheet: Sheet1
Format	Date	Time	Plot	REc. Number	CO2	Pressure	FLow	H2O	Tsensor	O2	Error	Aux_V	PAR	Tsoil	Tair	Msoil	P1	P2	P3	P4	P5
M5	14/03/25	09:36:09	1	7446	343	755.9	233	13.4	23.7	0	0	0	0	18.8	29.5	0	20	0	1	0	0
M5	14/03/25	09:36:10	1	7447	343	755.9	233	13.4	23.7	0	0	0	0	18.8	29.5	0	20	0	2	0	0
M5	14/03/25	09:36:11	1	7448	343	755.9	233	13.4	23.7	0	0	0	0	18.8	29.5	0	20	0	3	0	0
M5	14/03/25	09:36:12	1	7449	343	755.9	233	13.4	23.7	0	0	0	0	18.8	29.5	0	20	0	4	0	0
M5	14/03/25	09:36:13	1	7450	343	755.9	233	13.4	23.7	0	0	0	0	18.8	29.5	0	20	0	5	0	0
M5	14/03/25	09:36:14	1	7451	343	755.9	233	13.4	23.7	0	0	0	0	18.8	29.5	0	20	0	6	0	0
M5	14/03/25	09:36:15	1	7452	343	755.9	233	13.4	23.7	0	0	0	0	18.8	29.5	0	20	0	7	0	0
M5	14/03/25	09:36:16	1	7453	343	755.9	233	13.4	23.7	0	0	0	0	18.8	29.5	0	20	0	8	0	0
M5	14/03/25	09:36:17	1	7454	343	755.9	233	13.4	23.7	0	0	0	0	18.8	29.5	0	20	1	9	0	0
M5	14/03/25	09:36:18	1	7455	343	755.9	233	13.4	23.7	0	0	0	0	18.8	29.5	0	25	1	10	0	0
M5	14/03/25	09:36:19	1	7456	343	755.9	233	13.4	23.7	0	0	0	0	18.8	29.5	0	25	1	11	0	0
M5	14/03/25	09:36:20	1	7457	343	755.9	233	13.4	23.7	0	0	0	0	18.8	29.5	0	25	1	12	0	0
M5	14/03/25	09:36:21	1	7458	343	755.9	233	13.4	23.7	0	21	0	0	18.8	29.4	0	25	1	13	-0.0028	-0.0027
M5	14/03/25	09:36:22	1	7459	344	755.9	233	13.4	23.8	0	21	0	0	18.8	29.4	0	25	1	14	0.0271	-0.0509
M5	14/03/25	09:36:23	1	7460	344	755.9	233	13.4	23.8	0	21	0	0	18.8	29.4	0	25	1	15	0.0507	-0.0602
M5	14/03/25	09:36:24	1	7461	344	755.9	233	13.4	23.8	0	21	0	0	18.8	29.4	0	25	1	16	0.0542	-0.0178
M5	14/03/25	09:36:25	1	7462	344	755.9	234	13.4	23.8	0	21	0	0	18.8	29.4	0	25	1	17	0.0627	-0.0092
M5	14/03/25	09:36:26	1	7463	344	755.9	234	13.4	23.8	0	21	0	0	18.8	29.4	0	25	1	18	0.0636	0.0178
M5	14/03/25	09:36:27	1	7464	344	755.9	233	13.4	23.8	0	21	0	0	18.8	29.4	0	25	1	19	0.0602	0.0426
M5	14/03/25	09:36:28	1	7465	344	755.9	234	13.4	23.8	0	0	0	0	18.8	29.4	0	25	1	20	0.0484	0.0798
M5	14/03/25	09:36:29	1	7466	344	755.9	233	13.4	23.8	0	0	0	0	18.8	29.4	0	25	1	21	0.04	0.0951
M5	14/03/25	09:36:30	1	7467	344	755.9	233	13.4	23.8	0	0	0	0	18.8	29.4	0	25	1	22	0.0347	0.0994
M5	14/03/25	09:36:31	1	7468	344	755.9	233	13.4	23.8	0	0	0	0	18.8	29.4	0	25	1	23	0.0339	0.085
M5	14/03/25	09:36:32	1	7469	344	755.9	233	13.4	23.8	0	0	0	0	18.8	29.4	0	25	2	24	0.0346	0.064
M5	14/03/25	09:36:33	1	7470	344	755.9	233	13.4	23.8	0	0	0	0	18.8	29.4	0	25	2	25	0.0356	0.0545
M5	14/03/25	09:36:34	1	7471	344	755.9	233	13.4	23.8	0	0	0	0	18.8	29.4	0	25	2	26	0.0358	0.051
M5	14/03/25	09:36:35	1	7472	344	755.9	233	13.4	23.8	0	0	0	0	18.8	29.4	0	25	2	27	0.0351	0.0501
M5	14/03/25	09:36:36	1	7473	344	755.9	233	13.4	23.8	0	0	0	0	18.8	29.4	0	25	2	28	0.0344	0.051
M5	14/03/25	09:36:37	1	7474	344	755.9	234	13.4	23.8	0	0	0	0	18.8	29.4	0	25	2	29	0.0331	0.0524
M5	14/03/25	09:36:38	1	7475	344	755.9	233	13.4	23.8	0	0	0	0	18.8	29.4	0	25	2	30	0.0316	0.0533
M5	14/03/25	09:36:39	1	7476	345	755.9	233	13.4	23.8	0	0	0	0	18.8	29.4	0	25	2	31	0.0337	0.0426
M5	14/03/25	09:36:40	1	7477	345	755.9	233	13.4	23.8	0	0	0	0	18.8	29.4	0	25	2	32	0.0347	0.0371
M5	14/03/25	09:36:41	1	7478	345	755.9	233	13.4	23.8	0	0	0	0	18.8	29.4	0	25	2	33	0.0353	0.0349
M5	14/03/25	09:36:42	1	7479	344	755.9	233	13.4	23.8	0	0	0	0	18.8	29.4	0	25	2	34	0.0338	0.0388
M5	14/03/25	09:36:43	1	7480	344	755.9	233	13.4	23.8	0	0	0	0	18.8	29.4	0	25	2	35	0.0313	0.0467
M5	14/03/25	09:36:44	1	7481	343	755.9	233	13.4	23.8	0	0	0	0	18.8	29.4	0	25	1	36	0.025	0.0685
M5	14/03/25	09:36:45	1	7482	343	755.9	233	13.4	23.8	0	0	0	0	18.8	29.4	0	25	1	37	0.0184	0.0857
M5	14/03/25	09:36:46	1	7483	344	755.9	233	13.4	23.8	0	0	0	0	18.8	29.4	0	25	2	38	0.0176	0.0783
M5	14/03/25	09:36:47	1	7484	345	755.9	233	13.4	23.8	0	0	0	0	18.8	29.3	0	25	2	39	0.0198	0.0628
M5	14/03/25	09:36:48	1	7485	344	755.9	233	13.4	23.8	0	0	0	0	18.8	29.4	0	25	2	40	0.0199	0.0577
M5	14/03/25	09:36:49	1	7486	344	755.9	233	13.4	23.8	0	0	0	0	18.8	29.4	0	25	2	41	0.0198	0.0536
M5	14/03/25	09:36:50	1	7487	344	755.9	233	13.4	23.8	0	0	0	0	18.8	29.4	0	25	2	42	0.0192	0.0502
M5	14/03/25	09:36:51	1	7488	345	755.9	233	13.4	23.8	0	0	0	0	18.8	29.4	0	25	2	43	0.0196	0.0452
M5	14/03/25	09:36:52	1	7489	343	755.9	233	13.4	23.8	0	0	0	0	18.8	29.4	0	25	0	44	0.014	0.0636
M5	14/03/25	09:36:53	1	7490	340	755.9	233	13.4	23.8	0	0	0	0	18.8	29.4	0	25	-3	45	-0.0007	0.1113
M5	14/03/25	09:36:54	1	7491	341	755.9	233	13.4	23.9	0	0	0	0	18.8	29.4	0	25	-2	46	-0.0106	0.1359
M5	14/03/25	09:36:55	1	7492	340	755.9	233	13.4	23.9	0	0	0	0	18.8	29.4	0	25	-2	47	-0.0202	0.156
M5	14/03/25	09:36:56	1	7493	341	755.9	233	13.4	23.9	0	0	0	0	18.8	29.4	0	25	-2	48	-0.0267	0.1623
M5	14/03/25	09:36:57	1	7494	343	755.9	234	13.4	23.9	0	0	0	0	18.8	29.4	0	25	0	49	-0.0269	0.1451
M5	14/03/25	09:36:58	1	7495	344	755.9	234	13.4	23.9	0	0	0	0	18.8	29.4	0	25	1	50	-0.0239	0.1185
M5	14/03/25	09:36:59	1	7496	345	755.9	233	13.4	23.9	0	0	0	0	18.8	29.4	0	25	2	51	-0.019	0.0873
M5	14/03/25	09:37:00	1	7497	345	755.9	233	13.4	23.9	0	0	0	0	18.8	29.4	0	25	3	52	-0.014	0.0582
M5	14/03/25	09:37:01	1	7498	347	755.9	233	13.4	23.9	0	0	0	0	18.8	29.4	0	25	4	53	-0.0067	0.0253
M5	14/03/25	09:37:02	1	7499	347	755.9	233	13.4	23.9	0	21	0	0	18.8	29.4	0	25	5	54	0.0015	-0.0067
M5	14/03/25	09:37:03	1	7500	345	755.9	233	13.4	23.9	0	21	0	0	18.9	29.4	0	25	2	55	0.0033	-0.0127
M5	14/03/25	09:37:04	1	7501	343	755.9	233	13.4	23.9	0	21	0	0	18.9	29.3	0	25	0	56	0.0013	-0.0047
M5	14/03/25	09:37:05	1	7502	343	755.9	233	13.4	23.9	0	0	0	0	18.9	29.3	0	25	0	57	-0.0003	0.0019
M5	14/03/25	09:37:06	1	7503	344	755.9	234	13.4	23.9	0	0	0	0	18.9	29.3	0	25	1	58	-0.0007	0.0032
M5	14/03/25	09:37:07	1	7504	344	755.9	234	13.4	23.9	0	0	0	0	18.9	29.3	0	25	1	59	-0.001	0.0042
M5	14/03/25	09:37:08	1	7505	344	755.9	234	13.4	23.9	0	0	0	0	18.9	29.3	0	25	1	60	-0.0008	0.0025
M5	14/03/25	09:37:09	1	7506	344	755.9	234	13.4	23.9	0	0	0	0	18.9	29.3	0	25	2	61	-0.0001	0
M5	14/03/25	09:37:10	1	7507	344	755.9	233	13.4	23.9	0	0	0	0	18.9	29.3	0	25	1	62	-0.0003	0.0015
M5	14/03/25	09:37:11	1	7508	343	755.9	233	13.4	23.9	0	0	0	0	18.9	29.3	0	25	1	63	-0.0012	0.0047
M5	14/03/25	09:37:12	1	7509	343	755.9	233	13.4	23.9	0	0	0	0	18.9	29.3	0	25	1	64	-0.0022	0.007
M5	14/03/25	09:37:13	1	7510	344	755.9	233	13.4	23.9	0	0	0	0	18.9	29.3	0	25	1	65	-0.0021	0.006
M5	14/03/25	09:37:14	1	7511	345	755.9	233	13.4	23.9	0	21	0	0	18.9	29.3	0	25	3	66	0	-0.0015
M5	14/03/25	09:37:15	1	7512	345	755.9	233	13.4	23.9	0	21	0	0	18.9	29.3	0	25	3	67	0.002	-0.0088
M5	14/03/25	09:37:16	1	7513	345	755.9	233	13.4	23.9	0	21	0	0	18.9	29.3	0	25	3	68	0.0038	-0.0148
M5	14/03/25	09:37:17	1	7514	345	755.9	233	13.4	23.9	0	21	0	0	18.9	29.3	0	25	3	69	0.0052	-0.0187
M5	14/03/25	09:37:18	1	7515	344	755.9	233	13.4	23.9	0	21	0	0	18.9	29.3	0	25	2	70	0.0054	-0.0184
M5	14/03/25	09:37:19	1	7516	344	755.9	233	13.4	23.9	0	21	0	0	18.9	29.3	0	25	1	71	0.0052	-0.0162
M5	14/03/25	09:37:20	1	7517	344	756	233	13.4	24	0	21	0	0	18.9	29.3	0	25	2	72	0.0054	-0.0149
M5	14/03/25	09:37:21	1	7518	344	755.9	233	13.4	24	0	21	0	0	18.9	29.3	0	25	1	73	0.0052	-0.0131
M5	14/03/25	09:37:22	1	7519	344	755.9	233	13.4	24	0	21	0	0	18.9	29.3	0	25	2	74	0.0052	-0.0122
M5	14/03/25	09:37:23	1	7520	345	755.9	233	13.4	24	0	21	0	0	18.9	29.3	0	25	2	75	0.0056	-0.0128
M5	14/03/25	09:37:25	1	7521	345	755.9	233	13.4	24	0	21	0	0	18.9	29.3	0	25	2	76	0.0063	-0.0137
M5	14/03/25	09:37:26	1	7522	345	756	233	13.4	24	0	21	0	0	18.9	29.3	0	25	2	77	0.0066	-0.0138
M5	14/03/25	09:37:27	1	7523	344	755.9	233	13.4	24	0	21	0	0	18.9	29.3	0	25	1	78	0.0061	-0.0111
M5	14/03/25	09:37:28	1	7524	344	755.9	233	13.4	24	0	21	0	0	18.9	29.3	0	25	1	79	0.0055	-0.008
M5	14/03/25	09:37:29	1	7525	344	755.9	234	13.4	24	0	21	0	0	18.9	29.3	0	25	1	80	0.0053	-0.0065
M5	14/03/25	09:37:30	1	7526	344	755.9	233	13.4	24	0	21	0	0	18.9	29.3	0	25	2	81	0.0054	-0.0064
M5	14/03/25	09:37:31	1	7527	344	755.9	233	13.4	24	0	21	0	0	18.9	29.3	0	25	2	82	0.0055	-0.0055
M5	14/03/25	09:37:32	1	7528	344	755.9	234	13.4	24	0	21	0	0	18.9	29.3	0	25	1	83	0.0053	-0.0043
M5	14/03/25	09:37:33	1	7529	344	755.9	234	13.4	24	0	21	0	0	18.9	29.3	0	25	1	84	0.0049	-0.0019
M5	14/03/25	09:37:34	1	7530	344	755.9	234	13.4	24	0	21	0	0	18.9	29.3	0	25	1	85	0.0047	-0.0009
M5	14/03/25	09:37:35	1	7531	345	755.9	234	13.4	24	0	21	0	0	18.9	29.3	0	25	2	86	0.0052	-0.0029
M5	14/03/25	09:37:36	1	7532	345	755.9	234	13.4	24	0	21	0	0	18.9	29.3	0	25	2	87	0.0057	-0.0044
M5	14/03/25	09:37:37	1	7533	345	755.9	234	13.4	24	0	21	0	0	18.9	29.3	0	25	2	88	0.0061	-0.0052
M5	14/03/25	09:37:38	1	7534	345	755.9	233	13.4	24	0	21	0	0	18.9	29.3	0	25	3	89	0.0068	-0.0073
M5	14/03/25	09:37:39	1	7535	346	756	234	13.4	24	0	21	0	0	18.9	29.3	0	25	4	90	0.0081	-0.011
M5	14/03/25	09:37:40	1	7536	346	755.9	234	13.4	24	0	21	0	0	18.9	29.3	0	25	4	91	0.0091	-0.0142
M5	14/03/25	09:37:41	1	7537	347	756	234	13.4	24	0	21	0	0	18.9	29.3	0	25	4	92	0.0102	-0.018
M5	14/03/25	09:37:42	1	7538	347	755.9	234	13.4	24	0	21	0	0	18.9	29.3	0	25	5	93	0.0117	-0.0224
M5	14/03/25	09:37:43	1	7539	346	755.9	234	13.4	24	0	21	0	0	18.9	29.3	0	25	4	94	0.0126	-0.0238
M5	14/03/25	09:37:44	1	7540	345	755.9	234	13.4	24	0	21	0	0	18.9	29.3	0	25	2	95	0.0127	-0.0223
M5	14/03/25	09:37:45	1	7541	344	755.9	234	13.4	24	0	21	0	0	18.9	29.3	0	25	2	96	0.0123	-0.0197
M5	14/03/25	09:37:46	1	7542	345	755.9	234	13.4	24	0	21	0	0	18.9	29.3	0	25	2	97	0.0122	-0.018
M5	14/03/25	09:37:47	1	7543	345	755.9	234	13.4	24	0	21	0	0	18.9	29.3	0	25	2	98	0.0123	-0.0167
M5	14/03/25	09:37:48	1	7544	345	755.9	234	13.4	24	0	21	0	0	18.9	29.3	0	25	3	99	0.0126	-0.0163
M5	14/03/25	09:37:49	1	7545	346	755.9	234	13.4	24	0	21	0	0	18.9	29.3	0	25	3	100	0.0129	-0.0163
M5	14/03/25	09:37:50	1	7546	346	755.9	234	13.4	24	0	21	0	0	18.9	29.3	0	25	3	101	0.0133	-0.0169
M5	14/03/25	09:37:51	1	7547	347	755.9	234	13.4	24.1	0	21	0	0	18.9	29.3	0	25	4	102	0.0142	-0.0188
M5	14/03/25	09:37:52	1	7548	347	755.9	234	13.4	24.1	0	21	0	0	18.9	29.3	0	25	4	103	0.015	-0.0204
M5	14/03/25	09:37:53	1	7549	347	755.9	234	13.4	24.1	0	21	0	0	18.9	29.3	0	25	4	104	0.0156	-0.0214
M5	14/03/25	09:37:54	1	7550	346	755.9	234	13.4	24.1	0	21	0	0	18.9	29.3	0	25	4	105	0.0161	-0.0217
M5	14/03/25	09:37:55	1	7551	346	755.9	234	13.4	24.1	0	21	0	0	18.9	29.3	0	25	4	106	0.0164	-0.0216
M5	14/03/25	09:37:56	1	7552	346	755.9	234	13.4	24.1	0	21	0	0	18.9	29.3	0	25	4	107	0.0167	-0.0213
M5	14/03/25	09:37:57	1	7553	346	755.9	234	13.4	24.1	0	21	0	0	18.9	29.3	0	25	4	108	0.0171	-0.0208
M5	14/03/25	09:37:58	1	7554	346	755.9	234	13.4	24.1	0	21	0	0	18.9	29.3	0	25	4	109	0.0174	-0.0204
M5	14/03/25	09:37:59	1	7555	346	755.9	234	13.4	24.1	0	21	0	0	18.9	29.3	0	25	3	110	0.0175	-0.0195
M5	14/03/25	09:38:00	1	7556	346	755.9	234	13.4	24.1	0	21	0	0	18.9	29.3	0	25	3	111	0.0175	-0.018
M5	14/03/25	09:38:01	1	7557	346	755.9	234	13.4	24.1	0	21	0	0	18.9	29.3	0	25	3	112	0.0175	-0.0165
M5	14/03/25	09:38:02	1	7558	346	755.9	234	13.4	24.1	0	21	0	0	18.9	29.3	0	25	3	113	0.0175	-0.0153
M5	14/03/25	09:38:03	1	7559	346	755.9	234	13.4	24.1	0	21	0	0	18.9	29.3	0	25	3	114	0.0175	-0.0145
M5	14/03/25	09:38:04	1	7560	346	755.9	234	13.4	24.1	0	21	0	0	18.9	29.3	0	25	4	115	0.0178	-0.0143
M5	14/03/25	09:38:05	1	7561	347	755.9	234	13.5	24.1	0	21	0	0	18.9	29.3	0	25	4	116	0.0183	-0.0147
M5	14/03/25	09:38:06	1	7562	347	755.9	234	13.5	24.1	0	21	0	0	18.9	29.3	0	25	5	117	0.0188	-0.0154
M5	14/03/25	09:38:07	1	7563	347	755.9	234	13.5	24.1	0	21	0	0	18.9	29.3	0	25	4	118	0.0192	-0.0156
M5	14/03/25	09:38:08	1	7564	347	755.9	234	13.5	24.1	0	21	0	0	18.9	29.3	0	25	4	119	0.0194	-0.0152
M5	14/03/25	09:38:09	1	7565	346	755.9	234	13.5	24.1	0	21	0	0	18.9	29.3	0	25	3	120	0.0195	-0.0137
M5	14/03/25	09:38:10	1	7566	346	755.9	234	13.5	24.1	0	21	0	0	18.9	29.3	0	25	3	121	0.0194	-0.0122
M5	14/03/25	09:38:11	1	7567	346	755.9	234	13.5	24.1	0	21	0	0	18.9	29.3	0	25	3	122	0.0191	-0.0106
M5	14/03/25	09:38:12	1	7568	345	755.9	234	13.5	24.1	0	21	0	0	18.9	29.3	0	25	3	123	0.0188	-0.0084
M5	14/03/25	09:38:13	1	7569	345	755.9	234	13.5	24.1	0	21	0	0	18.9	29.3	0	25	3	124	0.0186	-0.0065
M5	14/03/25	09:38:14	1	7570	346	755.9	234	13.5	24.1	0	21	0	0	18.9	29.3	0	25	3	125	0.0184	-0.005
M5	14/03/25	09:38:15	1	7571	346	755.9	234	13.5	24.1	0	21	0	0	18.9	29.3	0	25	3	126	0.0184	-0.0041
M5	14/03/25	09:38:16	1	7572	345	755.9	234	13.5	24.1	0	21	0	0	18.9	29.3	0	25	3	127	0.0182	-0.0024
M5	14/03/25	09:38:17	1	7573	345	755.9	234	13.5	24.1	0	21	0	0	18.9	29.3	0	25	2	128	0.0178	-0.0001
M5	14/03/25	09:38:18	1	7574	345	755.9	234	13.5	24.1	0	21	0	0	19	29.3	0	25	3	129	0.0175	0.0015
M5	14/03/25	09:38:19	1	7575	346	755.9	234	13.5	24.1	0	21	0	0	19	29.3	0	25	4	130	0.0175	0.0019
M5	14/03/25	09:38:20	1	7576	347	755.9	234	13.5	24.1	0	21	0	0	19	29.3	0	25	4	131	0.0176	0.0019
M5	14/03/25	09:38:21	1	7577	346	755.9	234	13.5	24.1	0	21	0	0	19	29.3	0	25	4	132	0.0176	0.0024
M5	14/03/25	09:38:22	1	7578	346	755.9	234	13.5	24.1	0	21	0	0	19	29.3	0	25	4	133	0.0176	0.0029
M5	14/03/25	09:38:23	1	7579	346	755.9	234	13.5	24.2	0	21	0	0	19	29.3	0	25	3	134	0.0176	0.0039
M5	14/03/25	09:38:24	1	7580	346	755.9	234	13.5	24.2	0	21	0	0	19	29.3	0	25	4	135	0.0175	0.0044
M5	14/03/25	09:38:25	1	7581	347	755.9	234	13.5	24.2	0	21	0	0	19	29.3	0	25	4	136	0.0177	0.004
M5	14/03/25	09:38:26	1	7582	347	755.9	234	13.5	24.2	0	21	0	0	19	29.3	0	25	4	137	0.0178	0.0041
M5	14/03/25	09:38:27	1	7583	346	755.9	234	13.5	24.2	0	21	0	0	19	29.3	0	25	3	138	0.0177	0.0049
M5	14/03/25	09:38:28	1	7584	346	755.9	234	13.5	24.2	0	21	0	0	19	29.3	0	25	4	139	0.0176	0.0055
M5	14/03/25	09:38:29	1	7585	346	755.9	234	13.5	24.2	0	21	0	0	19	29.3	0	25	4	140	0.0177	0.0059
M5	14/03/25	09:38:30	1	7586	347	755.9	234	13.5	24.2	0	21	0	0	19	29.3	0	25	4	141	0.0178	0.0057
M5	14/03/25	09:38:31	1	7587	347	755.9	234	13.5	24.2	0	21	0	0	19	29.3	0	25	4	142	0.0179	0.0057
M5	14/03/25	09:38:32	1	7588	347	755.9	234	13.5	24.2	0	21	0	0	19	29.3	0	25	4	143	0.018	0.0056
M5	14/03/25	09:38:33	1	7589	347	755.9	234	13.5	24.2	0	21	0	0	19	29.3	0	25	5	144	0.0182	0.0054
M5	14/03/25	09:38:34	1	7590	346	756	234	13.5	24.2	0	21	0	0	19	29.3	0	25	4	145	0.0181	0.006
M5	14/03/25	09:38:35	1	7591	346	755.9	234	13.5	24.2	0	21	0	0	19	29.3	0	25	3	146	0.018	0.0068
M5	14/03/25	09:38:36	1	7592	346	755.9	234	13.5	24.2	0	21	0	0	19	29.3	0	25	4	147	0.0179	0.0075
M5	14/03/25	09:38:37	1	7593	346	755.9	234	13.5	24.2	0	21	0	0	19	29.3	0	25	4	148	0.0178	0.0081
M5	14/03/25	09:38:38	1	7594	346	755.9	234	13.5	24.2	0	21	0	0	19	29.4	0	25	3	149	0.0176	0.0089
M5	14/03/25	09:38:39	1	7595	345	755.9	234	13.5	24.2	0	21	0	0	19	29.4	0	25	3	150	0.0173	0.0102
M5	14/03/25	09:38:41	1	7596	346	755.9	234	13.5	24.2	0	21	0	0	19	29.4	0	25	3	151	0.0171	0.0112
M5	14/03/25	09:38:42	1	7597	346	755.9	234	13.5	24.2	0	21	0	0	19	29.4	0	25	3	152	0.017	0.0121
M5	14/03/25	09:38:43	1	7598	346	756	234	13.5	24.2	0	0	0	0	19	29.4	0	25	3	153	0.0168	0.0129
M5	14/03/25	09:38:44	1	7599	346	755.9	234	13.5	24.2	0	0	0	0	19	29.4	0	25	3	154	0.0166	0.0137
M5	14/03/25	09:38:45	1	7600	346	755.9	234	13.5	24.2	0	0	0	0	19	29.4	0	25	4	155	0.0165	0.0141
M5	14/03/25	09:38:46	1	7601	346	756	234	13.5	24.2	0	0	0	0	19	29.4	0	25	4	156	0.0165	0.0144
M5	14/03/25	09:38:47	1	7602	346	755.9	234	13.5	24.2	0	0	0	0	19	29.4	0	25	4	157	0.0164	0.0146
M5	14/03/25	09:38:48	1	7603	348	755.9	234	13.5	24.2	0	0	0	0	19	29.4	0	25	5	158	0.0166	0.0138
M5	14/03/25	09:38:49	1	7604	348	756	234	13.5	24.2	0	0	0	0	19	29.4	0	25	6	159	0.0169	0.0128
M5	14/03/25	09:38:50	1	7605	347	755.9	234	13.5	24.3	0	0	0	0	19	29.4	0	25	5	160	0.017	0.0126
M5	14/03/25	09:38:51	1	7606	347	755.9	234	13.5	24.3	0	0	0	0	19	29.4	0	25	4	161	0.017	0.0129
M5	14/03/25	09:38:52	1	7607	346	755.9	234	13.5	24.2	0	0	0	0	19	29.4	0	25	3	162	0.0168	0.0136
M5	14/03/25	09:38:53	1	7608	345	755.9	234	13.5	24.2	0	0	0	0	19	29.4	0	25	2	163	0.0164	0.0151
M5	14/03/25	09:38:54	1	7609	344	755.9	234	13.5	24.3	0	0	0	0	19	29.4	0	25	2	164	0.016	0.0168
M5	14/03/25	09:38:55	1	7610	344	755.9	234	13.5	24.3	0	0	0	0	19	29.4	0	25	2	165	0.0155	0.0185
M5	14/03/25	09:38:56	1	7611	345	755.9	234	13.5	24.3	0	0	0	0	19	29.4	0	25	2	166	0.0152	0.0196
M5	14/03/25	09:38:57	1	7612	346	755.9	234	13.5	24.3	0	0	0	0	19	29.4	0	25	4	167	0.0152	0.0197
M5	14/03/25	09:38:58	1	7613	346	755.9	234	13.5	24.3	0	0	0	0	19	29.4	0	25	4	168	0.0151	0.0198
M5	14/03/25	09:38:59	1	7614	346	755.9	234	13.5	24.3	0	0	0	0	19	29.4	0	25	3	169	0.015	0.0203
M5	14/03/25	09:39:00	1	7615	345	755.9	234	13.5	24.2	0	0	0	0	19	29.4	0	25	3	170	0.0147	0.021
M5	14/03/25	09:39:01	1	7616	345	755.9	233	13.5	24.2	0	0	0	0	19	29.4	0	25	2	171	0.0144	0.022
M5	14/03/25	09:39:02	1	7617	345	755.9	234	13.5	24.3	0	0	0	0	19	29.4	0	25	3	172	0.0142	0.0226
M5	14/03/25	09:39:03	1	7618	346	755.9	234	13.5	24.3	0	0	0	0	19	29.4	0	25	3	173	0.014	0.0231
M5	14/03/25	09:39:04	1	7619	345	755.9	234	13.5	24.3	0	0	0	0	19	29.4	0	25	2	174	0.0137	0.024
M5	14/03/25	09:39:05	1	7620	344	755.9	234	13.5	24.3	0	0	0	0	19	29.4	0	25	1	175	0.0133	0.0254
M5	14/03/25	09:39:06	1	7621	344	755.9	234	13.5	24.3	0	0	0	0	19	29.4	0	25	1	176	0.0129	0.027
M5	14/03/25	09:39:07	1	7622	344	755.9	234	13.5	24.3	0	0	0	0	19	29.4	0	25	1	177	0.0125	0.0281
M5	14/03/25	09:39:08	1	7623	345	755.9	234	13.5	24.3	0	0	0	0	19	29.4	0	25	2	178	0.0123	0.0286
M5	14/03/25	09:39:09	1	7624	345	755.9	234	13.5	24.3	0	0	0	0	19	29.4	0	25	3	179	0.0121	0.0288
M5	14/03/25	09:39:10	1	7625	346	755.9	234	13.5	24.3	0	0	0	0	19	29.4	0	25	3	180	0.012	0.0289
M5	14/03/25	09:39:11	1	7626	346	755.9	234	13.5	24.3	0	0	0	0	19	29.4	0	25	3	181	0.0119	0.0288
M5	14/03/25	09:39:12	1	7627	346	756	234	13.5	24.3	0	0	0	0	19	29.4	0	25	3	182	0.0119	0.0289
M5	14/03/25	09:39:13	1	7628	345	756	234	13.5	24.3	0	0	0	0	19	29.4	0	25	2	183	0.0116	0.0295
M5	14/03/25	09:39:14	1	7629	342	756	234	13.4	24.3	0	0	0	0	19	29.4	0	25	-1	184	0.0109	0.0315
M5	14/03/25	09:39:15	1	7630	342	756	234	13.4	24.3	0	0	0	0	19	29.4	0	25	0	185	0.0103	0.0331
M5	14/03/25	09:39:16	1	7631	345	756	234	13.5	24.3	0	0	0	0	19	29.4	0	25	2	186	0.0102	0.0335
M5	14/03/25	09:39:17	1	7632	346	756	234	13.5	24.3	0	0	0	0	19	29.4	0	25	3	187	0.0101	0.0333
M5	14/03/25	09:39:18	1	7633	346	756	233	13.5	24.3	0	0	0	0	19	29.4	0	25	4	188	0.0101	0.0327
M5	14/03/25	09:39:19	1	7634	347	756	233	13.5	24.3	0	0	0	0	19	29.4	0	25	4	189	0.0101	0.0321
M5	14/03/25	09:39:20	1	7635	346	755.9	234	13.5	24.3	0	0	0	0	19	29.4	0	25	4	190	0.0101	0.0316
M5	14/03/25	09:39:21	1	7636	346	755.9	234	13.5	24.3	0	0	0	0	19	29.4	0	25	3	191	0.0101	0.0314
M5	14/03/25	09:39:22	1	7637	346	755.9	234	13.5	24.3	0	0	0	0	19	29.4	0	25	3	192	0.01	0.0311
M5	14/03/25	09:39:23	1	7638	346	756	234	13.5	24.3	0	0	0	0	19	29.4	0	25	3	193	0.0099	0.0308
M5	14/03/25	09:39:24	1	7639	345	755.9	234	13.5	24.4	0	0	0	0	19	29.4	0	25	3	194	0.0098	0.031
M5	14/03/25	09:39:25	1	7640	344	755.9	234	13.5	24.4	0	0	0	0	19	29.4	0	25	2	195	0.0096	0.0315
M5	14/03/25	09:39:26	1	7641	345	756	234	13.5	24.4	0	0	0	0	19	29.4	0	25	2	196	0.0094	0.0319
M5	14/03/25	09:39:27	1	7642	345	756	234	13.5	24.4	0	0	0	0	19	29.4	0	25	2	197	0.0092	0.0321
M5	14/03/25	09:39:28	1	7643	345	755.9	234	13.5	24.4	0	0	0	0	19	29.4	0	25	2	198	0.0091	0.0322
M5	14/03/25	09:39:29	1	7644	345	756	234	13.5	24.4	0	0	0	0	19	29.4	0	25	2	199	0.0089	0.0323
M5	14/03/25	09:39:30	1	7645	345	756	234	13.5	24.3	0	0	0	0	19	29.4	0	25	2	200	0.0087	0.0324
M5	14/03/25	09:39:31	1	7646	345	755.9	234	13.5	24.3	0	0	0	0	19	29.4	0	25	2	201	0.0085	0.0326
M5	14/03/25	09:39:32	1	7647	344	755.9	234	13.5	24.4	0	0	0	0	19	29.4	0	25	2	202	0.0083	0.033
M5	14/03/25	09:39:33	1	7648	345	755.9	234	13.5	24.4	0	0	0	0	19	29.4	0	25	2	203	0.0082	0.0331
M5	14/03/25	09:39:34	1	7649	345	755.9	234	13.5	24.4	0	0	0	0	19.1	29.4	0	25	2	204	0.008	0.0333
M5	14/03/25	09:39:35	1	7650	344	755.9	234	13.5	24.4	0	0	0	0	19.1	29.4	0	25	2	205	0.0078	0.0335
M5	14/03/25	09:39:36	1	7651	344	755.9	234	13.5	24.4	0	0	0	0	19.1	29.4	0	25	1	206	0.0076	0.0339
M5	14/03/25	09:39:37	1	7652	344	755.9	234	13.5	24.4	0	0	0	0	19.1	29.4	0	25	1	207	0.0073	0.0343
M5	14/03/25	09:39:38	1	7653	344	755.9	233	13.5	24.4	0	0	0	0	19.1	29.4	0	25	1	208	0.0071	0.0347
M5	14/03/25	09:39:39	1	7654	345	755.9	234	13.5	24.4	0	0	0	0	19.1	29.4	0	25	2	209	0.0069	0.0348
M5	14/03/25	09:39:40	1	7655	345	755.9	234	13.5	24.4	0	0	0	0	19.1	29.4	0	25	2	210	0.0069	0.0347
M5	14/03/25	09:39:41	1	7656	345	755.9	234	13.5	24.4	0	0	0	0	19.1	29.4	0	25	2	211	0.0068	0.0345
M5	14/03/25	09:39:42	1	7657	346	755.9	234	13.5	24.4	0	0	0	0	19.1	29.4	0	25	3	212	0.0067	0.0341
M5	14/03/25	09:39:43	1	7658	346	755.9	233	13.5	24.4	0	0	0	0	19.1	29.4	0	25	3	213	0.0067	0.0337
M5	14/03/25	09:39:44	1	7659	345	755.9	233	13.5	24.4	0	0	0	0	19.1	29.4	0	25	2	214	0.0066	0.0337
M5	14/03/25	09:39:45	1	7660	344	755.9	234	13.5	24.4	0	0	0	0	19.1	29.4	0	25	1	215	0.0064	0.0341
M5	14/03/25	09:39:46	1	7661	343	755.9	234	13.5	24.4	0	0	0	0	19.1	29.4	0	25	1	216	0.0061	0.0346
M5	14/03/25	09:39:47	1	7662	343	755.9	234	13.5	24.4	0	0	0	0	19.1	29.4	0	25	1	217	0.0058	0.035
M5	14/03/25	09:39:48	1	7663	344	755.9	234	13.5	24.4	0	0	0	0	19.1	29.4	0	25	1	218	0.0056	0.0354
M5	14/03/25	09:39:49	1	7664	344	755.9	234	13.5	24.4	0	0	0	0	19.1	29.4	0	25	1	219	0.0054	0.0357
M5	14/03/25	09:39:50	1	7665	343	756	234	13.5	24.4	0	0	0	0	19.1	29.4	0	25	1	220	0.0051	0.0359
M5	14/03/25	09:39:51	1	7666	344	756	234	13.5	24.4	0	0	0	0	19.1	29.4	0	25	1	221	0.005	0.0361
M5	14/03/25	09:39:52	1	7667	344	755.9	233	13.5	24.4	0	0	0	0	19.1	29.4	0	25	2	222	0.0049	0.036
M5	14/03/25	09:39:53	1	7668	344	756	233	13.5	24.4	0	0	0	0	19.1	29.4	0	25	2	223	0.0047	0.036
M5	14/03/25	09:39:54	1	7669	344	756	234	13.5	24.4	0	0	0	0	19.1	29.4	0	25	1	224	0.0045	0.036
M5	14/03/25	09:39:55	1	7670	344	756	234	13.5	24.4	0	0	0	0	19.1	29.4	0	25	2	225	0.0044	0.036
M5	14/03/25	09:39:57	1	7671	344	755.9	234	13.5	24.5	0	0	0	0	19.1	29.4	0	25	2	226	0.0043	0.0359
M5	14/03/25	09:39:58	1	7672	344	755.9	234	13.5	24.5	0	0	0	0	19.1	29.4	0	25	1	227	0.0042	0.0359
M5	14/03/25	09:39:59	1	7673	344	756	234	13.5	24.5	0	0	0	0	19.1	29.4	0	25	1	228	0.004	0.0359
M5	14/03/25	09:40:00	1	7674	344	755.9	234	13.5	24.5	0	0	0	0	19.1	29.4	0	25	1	229	0.0039	0.0359
M5	14/03/25	09:40:01	1	7675	343	755.9	234	13.5	24.4	0	0	0	0	19.1	29.4	0	25	1	230	0.0037	0.0361
M5	14/03/25	09:40:02	1	7676	343	756	234	13.5	24.4	0	0	0	0	19.1	29.4	0	25	1	231	0.0035	0.0363
M5	14/03/25	09:40:03	1	7677	344	756	234	13.5	24.5	0	0	0	0	19.1	29.4	0	25	2	232	0.0034	0.0361
M5	14/03/25	09:40:04	1	7678	344	756	234	13.5	24.5	0	0	0	0	19.1	29.4	0	25	1	233	0.0032	0.0361
M5	14/03/25	09:40:05	1	7679	343	756	234	13.5	24.5	0	0	0	0	19.1	29.4	0	25	1	234	0.0031	0.0362
M5	14/03/25	09:40:06	1	7680	343	756	234	13.5	24.5	0	0	0	0	19.1	29.4	0	25	0	235	0.0029	0.0364
M5	14/03/25	09:40:07	1	7681	344	756	234	13.5	24.5	0	0	0	0	19.1	29.4	0	25	1	236	0.0028	0.0363
M5	14/03/25	09:40:08	1	7682	344	756	234	13.5	24.5	0	0	0	0	19.1	29.4	0	25	2	237	0.0027	0.0361
M5	14/03/25	09:40:09	1	7683	344	756	234	13.5	24.5	0	0	0	0	19.1	29.4	0	25	1	238	0.0026	0.036
M5	14/03/25	09:40:10	1	7684	343	756	234	13.5	24.5	0	0	0	0	19.1	29.4	0	25	1	239	0.0024	0.036
M5	14/03/25	09:40:11	1	7685	343	756	234	13.5	24.5	0	0	0	0	19.1	29.4	0	25	1	240	0.0022	0.036
M5	14/03/25	09:40:12	1	7686	343	756	234	13.5	24.5	0	0	0	0	19.1	29.4	0	25	0	241	0.002	0.0362
M5	14/03/25	09:40:13	1	7687	344	756	234	13.5	24.5	0	0	0	0	19.1	29.4	0	25	1	242	0.0019	0.0361
M5	14/03/25	09:40:14	1	7688	344	756	233	13.5	24.5	0	0	0	0	19.1	29.4	0	25	1	243	0.0018	0.036
M5	14/03/25	09:40:15	1	7689	344	756	233	13.5	24.5	0	0	0	0	19.1	29.3	0	25	1	244	0.0017	0.0359
M5	14/03/25	09:40:16	1	7690	344	755.9	234	13.5	24.5	0	0	0	0	19.1	29.3	0	25	1	245	0.0015	0.0358
M5	14/03/25	09:40:17	1	7691	344	756	234	13.5	24.5	0	0	0	0	19.1	29.4	0	25	1	246	0.0014	0.0357
M5	14/03/25	09:40:18	1	7692	344	756	234	13.5	24.5	0	0	0	0	19.1	29.4	0	25	1	247	0.0014	0.0355
M5	14/03/25	09:40:19	1	7693	344	756	234	13.5	24.5	0	0	0	0	19.1	29.4	0	25	1	248	0.0012	0.0352
M5	14/03/25	09:40:20	1	7694	344	756	233	13.5	24.5	0	0	0	0	19.1	29.4	0	25	1	249	0.0011	0.035
M5	14/03/25	09:40:21	1	7695	344	756	233	13.6	24.5	0	0	0	0	19.1	29.4	0	25	1	250	0.0011	0.0348
M5	14/03/25	09:40:22	1	7696	343	756	233	13.6	24.5	0	0	0	0	19.1	29.4	0	25	1	251	0.001	0.0347
M5	14/03/25	09:40:23	1	7697	343	756	234	13.5	24.5	0	0	0	0	19.1	29.4	0	25	0	252	0.0008	0.0348
M5	14/03/25	09:40:24	1	7698	343	756	234	13.5	24.5	0	0	0	0	19.1	29.4	0	25	1	253	0.0007	0.0346
M5	14/03/25	09:40:25	1	7699	343	756	233	13.5	24.5	0	0	0	0	19.1	29.4	0	25	1	254	0.0006	0.0345
M5	14/03/25	09:40:26	1	7700	344	756	233	13.5	24.5	0	0	0	0	19.1	29.4	0	25	1	255	0.0005	0.0343
M5	14/03/25	09:40:27	1	7701	344	755.9	233	13.6	24.6	0	0	0	0	19.1	29.4	0	25	2	256	0.0005	0.034
M5	14/03/25	09:40:28	1	7702	344	755.9	233	13.6	24.6	0	0	0	0	19.1	29.4	0	25	1	257	0.0004	0.0338
M5	14/03/25	09:40:29	1	7703	343	756	233	13.5	24.5	0	0	0	0	19.1	29.4	0	25	1	258	0.0003	0.0336
M5	14/03/25	09:40:30	1	7704	344	755.9	233	13.5	24.5	0	0	0	0	19.1	29.4	0	25	1	259	0.0002	0.0334
M5	14/03/25	09:40:31	1	7705	344	755.9	233	13.5	24.5	0	0	0	0	19.1	29.4	0	25	1	260	0.0001	0.0331
M5	14/03/25	09:40:32	1	7706	344	755.9	233	13.5	24.5	0	0	0	0	19.1	29.4	0	25	2	261	0.0001	0.0326
M5	14/03/25	09:40:33	1	7707	344	755.9	233	13.5	24.6	0	0	0	0	19.1	29.4	0	25	2	262	0.0001	0.0323
M5	14/03/25	09:40:34	1	7708	344	755.9	233	13.5	24.6	0	0	0	0	19.1	29.3	0	25	1	263	0	0.0321
M5	14/03/25	09:40:35	1	7709	344	756	233	13.5	24.6	0	0	0	0	19.1	29.3	0	25	1	264	0	0.0318
M5	14/03/25	09:40:36	1	7710	345	756	233	13.5	24.6	0	0	0	0	19.1	29.3	0	25	2	265	0	0.0312
M5	14/03/25	09:40:37	1	7711	346	756	233	13.6	24.6	0	0	0	0	19.1	29.3	0	25	3	266	0.0001	0.0305
M5	14/03/25	09:40:38	1	7712	346	756	233	13.6	24.6	0	0	0	0	19.1	29.3	0	25	3	267	0.0001	0.0298
M5	14/03/25	09:40:39	1	7713	346	755.9	233	13.5	24.6	0	0	0	0	19.1	29.3	0	25	3	268	0.0002	0.029
M5	14/03/25	09:40:40	1	7714	346	756	233	13.5	24.6	0	0	0	0	19.1	29.3	0	25	3	269	0.0002	0.0284
M5	14/03/25	09:40:41	1	7715	345	756	233	13.6	24.6	0	0	0	0	19.1	29.3	0	25	3	270	0.0003	0.0278
M5	14/03/25	09:40:42	1	7716	345	756	233	13.6	24.6	0	0	0	0	19.1	29.3	0	25	3	271	0.0003	0.0273
M5	14/03/25	09:40:43	1	7717	345	756	233	13.5	24.6	0	0	0	0	19.1	29.3	0	25	2	272	0.0003	0.0269
M5	14/03/25	09:40:44	1	7718	344	755.9	233	13.5	24.6	0	0	0	0	19.1	29.3	0	25	2	273	0.0002	0.0266
M5	14/03/25	09:40:45	1	7719	344	755.9	232	13.6	24.6	0	0	0	0	19.1	29.3	0	25	2	274	0.0002	0.0263
M5	14/03/25	09:40:46	1	7720	344	755.9	232	13.6	24.6	0	0	0	0	19.1	29.3	0	25	1	275	0.0002	0.0261
M5	14/03/25	09:40:47	1	7721	344	755.9	232	13.5	24.6	0	0	0	0	19.1	29.3	0	25	1	276	0.0001	0.026
M5	14/03/25	09:40:48	1	7722	345	756	233	13.5	24.6	0	0	0	0	19.1	29.3	0	25	2	277	0.0001	0.0256
M5	14/03/25	09:40:49	1	7723	345	756	233	13.6	24.6	0	0	0	0	19.1	29.3	0	25	2	278	0.0001	0.0253
M5	14/03/25	09:40:50	1	7724	345	755.9	233	13.6	24.6	0	0	0	0	19.1	29.3	0	25	2	279	0.0001	0.0249
M5	14/03/25	09:40:51	1	7725	345	756	232	13.5	24.6	0	0	0	0	19.1	29.3	0	25	2	280	0.0001	0.0245
M5	14/03/25	09:40:52	1	7726	345	756	233	13.5	24.6	0	0	0	0	19.1	29.3	0	25	2	281	0.0001	0.0242
M5	14/03/25	09:40:53	1	7727	345	756	233	13.6	24.6	0	0	0	0	19.1	29.3	0	25	2	282	0.0002	0.0238
M5	14/03/25	09:40:54	1	7728	345	756	233	13.6	24.6	0	0	0	0	19.1	29.3	0	25	3	283	0.0002	0.0234
M5	14/03/25	09:40:55	1	7729	345	756	233	13.6	24.6	0	0	0	0	19.2	29.4	0	25	2	284	0.0002	0.0231
M5	14/03/25	09:40:56	1	7730	344	756	233	13.6	24.6	0	0	0	0	19.2	29.4	0	25	2	285	0.0001	0.0229
M5	14/03/25	09:40:57	1	7731	344	756	233	13.6	24.6	0	0	0	0	19.2	29.4	0	25	2	286	0.0001	0.0227
M5	14/03/25	09:40:58	1	7732	344	756	233	13.6	24.6	0	0	0	0	19.2	29.4	0	25	1	287	0.0001	0.0225
M5	14/03/25	09:40:59	1	7733	345	755.9	233	13.6	24.6	0	0	0	0	19.2	29.4	0	25	2	288	0	0.0222
M5	14/03/25	09:41:00	1	7734	345	755.9	233	13.6	24.6	0	0	0	0	19.2	29.4	0	25	2	289	0	0.0218
M5	14/03/25	09:41:01	1	7735	346	755.9	233	13.6	24.7	0	0	0	0	19.2	29.4	0	25	3	290	0.0001	0.0213
M5	14/03/25	09:41:02	1	7736	347	755.9	233	13.6	24.7	0	0	0	0	19.2	29.4	0	25	4	291	0.0002	0.0207
M5	14/03/25	09:41:03	1	7737	346	755.9	233	13.6	24.6	0	0	0	0	19.2	29.4	0	25	3	292	0.0002	0.0202
M5	14/03/25	09:41:04	1	7738	345	755.9	233	13.6	24.6	0	0	0	0	19.2	29.4	0	25	3	293	0.0003	0.0198
M5	14/03/25	09:41:05	1	7739	345	755.9	233	13.6	24.6	0	0	0	0	19.2	29.4	0	25	3	294	0.0003	0.0194
M5	14/03/25	09:41:06	1	7740	345	756	233	13.6	24.6	0	0	0	0	19.2	29.4	0	25	2	295	0.0003	0.0191
M5	14/03/25	09:41:07	1	7741	344	755.9	233	13.6	24.6	0	0	0	0	19.2	29.4	0	25	2	296	0.0003	0.0189
M5	14/03/25	09:41:08	1	7742	344	755.9	233	13.6	24.6	0	0	0	0	19.2	29.4	0	25	1	297	0.0002	0.0189
M5	14/03/25	09:41:09	1	7743	344	755.9	233	13.6	24.6	0	0	0	0	19.2	29.4	0	25	1	298	0.0002	0.0189
M5	14/03/25	09:41:10	1	7744	344	755.9	233	13.6	24.6	0	0	0	0	19.2	29.4	0	25	2	299	0.0002	0.0187
M5	14/03/25	09:41:11	1	7745	345	755.9	233	13.6	24.6	0	0	0	0	19.2	29.4	0	25	3	300	0.0002	0.0183
M5	14/03/25	09:41:13	1	7746	346	755.9	233	13.6	24.6	0	0	0	0	19.2	29.4	0	25	3	301	0.0002	0.0179
M5	14/03/25	09:41:14	1	7747	346	755.9	233	13.6	24.7	0	0	0	0	19.2	29.4	0	25	3	302	0.0003	0.0175
M5	14/03/25	09:41:15	1	7748	345	755.9	233	13.6	24.7	0	0	0	0	19.2	29.4	0	25	3	303	0.0003	0.0171
M5	14/03/25	09:41:16	1	7749	345	756	233	13.6	24.7	0	0	0	0	19.2	29.4	0	25	2	304	0.0003	0.0169
M5	14/03/25	09:41:17	1	7750	345	756	233	13.6	24.7	0	0	0	0	19.2	29.4	0	25	2	305	0.0003	0.0167
M5	14/03/25	09:41:18	1	7751	345	755.9	233	13.6	24.7	0	0	0	0	19.2	29.4	0	25	2	306	0.0004	0.0165
M5	14/03/25	09:41:19	1	7752	345	755.9	233	13.6	24.7	0	0	0	0	19.2	29.4	0	25	3	307	0.0004	0.0162
M5	14/03/25	09:41:20	1	7753	345	755.9	233	13.6	24.7	0	0	0	0	19.2	29.4	0	25	3	308	0.0004	0.0158
M5	14/03/25	09:41:21	1	7754	345	755.9	233	13.6	24.7	0	0	0	0	19.2	29.4	0	25	2	309	0.0004	0.0156
M5	14/03/25	09:41:22	1	7755	345	756	233	13.6	24.7	0	0	0	0	19.2	29.4	0	25	2	310	0.0004	0.0155
M5	14/03/25	09:41:23	1	7756	344	756	233	13.6	24.7	0	0	0	0	19.2	29.4	0	25	2	311	0.0004	0.0154
M5	14/03/25	09:41:24	1	7757	345	756	233	13.6	24.7	0	0	0	0	19.2	29.4	0	25	2	312	0.0004	0.0152
M5	14/03/25	09:41:25	1	7758	345	755.9	233	13.6	24.7	0	0	0	0	19.2	29.4	0	25	2	313	0.0004	0.015
M5	14/03/25	09:41:26	1	7759	345	755.9	233	13.6	24.7	0	0	0	0	19.2	29.4	0	25	3	314	0.0004	0.0146
M5	14/03/25	09:41:27	1	7760	345	755.9	233	13.6	24.7	0	0	0	0	19.2	29.4	0	25	3	315	0.0004	0.0144
M5	14/03/25	09:41:28	1	7761	346	755.9	233	13.7	24.7	0	0	0	0	19.2	29.4	0	25	3	316	0.0005	0.0141
M5	14/03/25	09:41:29	1	7762	345	755.9	233	13.7	24.7	0	0	0	0	19.2	29.4	0	25	3	317	0.0005	0.0139
M5	14/03/25	09:41:30	1	7763	345	755.9	233	13.6	24.7	0	0	0	0	19.2	29.4	0	25	2	318	0.0005	0.0137
M5	14/03/25	09:41:31	1	7764	344	755.9	233	13.6	24.7	0	0	0	0	19.2	29.4	0	25	2	319	0.0004	0.0136
M5	14/03/25	09:41:32	1	7765	344	755.9	233	13.6	24.7	0	0	0	0	19.2	29.4	0	25	2	320	0.0004	0.0135
M5	14/03/25	09:41:33	1	7766	345	756	233	13.6	24.7	0	0	0	0	0	29.5	0	25	2	321	0.0004	0.0134
M5	14/03/25	09:41:34	1	7767	344	755.9	232	13.6	24.7	0	0	0	0	0	29.5	0	25	1	322	0.0004	0.0134
M5	14/03/25	09:41:35	1	7768	343	755.9	233	13.6	24.7	0	0	0	0	0	29.5	0	25	0	323	0.0003	0.0136
M5	14/03/25	09:41:36	1	7769	343	756	233	13.6	24.7	0	0	0	0	0	29.5	0	25	1	324	0.0002	0.0137
M5	14/03/25	09:41:37	1	7770	343	756	233	13.6	24.7	0	0	0	0	0	29.5	0	25	1	325	0.0001	0.0138
M5	14/03/25	09:41:38	1	7771	344	755.9	233	13.6	24.7	0	0	0	0	0	29.5	0	25	1	326	0.0001	0.0138
M5	14/03/25	09:41:39	1	7772	343	755.9	233	13.6	24.7	0	0	0	0	19.2	29.5	0	25	1	327	0	0.0138
M5	14/03/25	09:41:40	1	7773	343	755.9	233	13.6	24.7	0	0	0	0	19.2	29.5	0	25	1	328	-0.0001	0.0139
M5	14/03/25	09:41:41	1	7774	344	755.9	233	13.6	24.7	0	0	0	0	19.2	29.5	0	25	1	329	-0.0001	0.0139
M5	14/03/25	09:41:42	1	7775	344	756	233	13.6	24.7	0	0	0	0	19.2	29.5	0	25	1	330	-0.0001	0.0139
M5	14/03/25	09:41:43	1	7776	344	756	233	13.6	24.7	0	0	0	0	19.2	29.5	0	25	1	331	-0.0001	0.0139
M5	14/03/25	09:41:44	1	7777	344	755.9	233	13.6	24.7	0	0	0	0	19.2	29.5	0	25	2	332	-0.0002	0.0137
M5	14/03/25	09:41:45	1	7778	344	756	233	13.6	24.7	0	0	0	0	19.2	29.5	0	25	2	333	-0.0002	0.0137
M5	14/03/25	09:41:46	1	7779	344	755.9	232	13.7	24.8	0	0	0	0	19.2	29.5	0	25	1	334	-0.0002	0.0137
M5	14/03/25	09:41:47	1	7780	344	755.9	232	13.7	24.8	0	0	0	0	19.2	29.5	0	25	1	335	-0.0002	0.0137
M5	14/03/25	09:41:48	1	7781	345	755.9	232	13.7	24.8	0	0	0	0	19.2	29.5	0	25	2	336	-0.0002	0.0135
M5	14/03/25	09:41:49	1	7782	346	755.9	233	13.7	24.8	0	0	0	0	19.2	29.5	0	25	4	337	-0.0002	0.0131
M5	14/03/25	09:41:50	1	7783	346	755.9	233	13.6	24.7	0	0	0	0	19.2	29.5	0	25	3	338	-0.0002	0.0127
M5	14/03/25	09:41:51	1	7784	345	755.9	232	13.6	24.7	0	0	0	0	19.2	29.5	0	25	2	339	-0.0001	0.0125
M5	14/03/25	09:41:52	1	7785	345	755.9	232	13.7	24.8	0	0	0	0	19.2	29.5	0	25	2	340	-0.0001	0.0124
M5	14/03/25	09:41:53	1	7786	345	755.9	232	13.7	24.8	0	0	0	0	19.2	29.5	0	25	2	341	-0.0001	0.0122
M5	14/03/25	09:41:54	1	7787	344	755.9	232	13.6	24.8	0	0	0	0	19.2	29.5	0	25	2	342	-0.0002	0.0121
M5	14/03/25	09:41:55	1	7788	344	755.9	232	13.6	24.8	0	0	0	0	19.2	29.5	0	25	2	343	-0.0002	0.012
M5	14/03/25	09:41:56	1	7789	345	755.9	232	13.7	24.8	0	0	0	0	19.2	29.5	0	25	2	344	-0.0001	0.0118
M5	14/03/25	09:41:57	1	7790	345	755.9	232	13.7	24.8	0	0	0	0	19.2	29.5	0	25	2	345	-0.0001	0.0116
M5	14/03/25	09:41:58	1	7791	344	755.9	232	13.7	24.8	0	0	0	0	19.2	29.5	0	25	2	346	-0.0001	0.0115
M5	14/03/25	09:41:59	1	7792	344	755.9	232	13.7	24.8	0	0	0	0	19.2	29.5	0	25	1	347	-0.0002	0.0115
M5	14/03/25	09:42:00	1	7793	344	755.9	232	13.6	24.8	0	0	0	0	19.2	29.5	0	25	2	348	-0.0002	0.0114
M5	14/03/25	09:42:01	1	7794	345	755.9	232	13.6	24.8	0	0	0	0	19.2	29.5	0	25	2	349	-0.0002	0.0113
M5	14/03/25	09:42:02	1	7795	344	755.9	232	13.6	24.8	0	0	0	0	19.2	29.5	0	25	2	350	-0.0002	0.0112
M5	14/03/25	09:42:03	1	7796	344	755.9	232	13.6	24.8	0	0	0	0	19.2	29.5	0	25	1	351	-0.0002	0.0112
M5	14/03/25	09:42:04	1	7797	344	755.9	232	13.6	24.8	0	0	0	0	19.2	29.5	0	25	2	352	-0.0003	0.0111
M5	14/03/25	09:42:05	1	7798	345	755.9	232	13.6	24.8	0	0	0	0	19.2	29.5	0	25	2	353	-0.0002	0.0109
M5	14/03/25	09:42:06	1	7799	345	755.9	232	13.7	24.8	0	0	0	0	19.2	29.5	0	25	2	354	-0.0002	0.0108
M5	14/03/25	09:42:07	1	7800	344	755.9	232	13.7	24.8	0	0	0	0	19.2	29.5	0	25	1	355	-0.0002	0.0108
M5	14/03/25	09:42:08	1	7801	344	755.9	232	13.7	24.8	0	0	0	0	19.2	29.5	0	25	1	356	-0.0003	0.0108
M5	14/03/25	09:42:09	1	7802	344	755.9	232	13.7	24.8	0	0	0	0	19.2	29.5	0	25	1	357	-0.0003	0.0108
M5	14/03/25	09:42:10	1	7803	344	755.9	232	13.7	24.8	0	0	0	0	19.2	29.5	0	25	1	358	-0.0003	0.0107
M5	14/03/25	09:42:11	1	7804	345	755.9	232	13.7	24.8	0	0	0	0	19.2	29.5	0	25	2	359	-0.0003	0.0106
M5	14/03/25	09:42:12	1	7805	345	755.9	232	13.7	24.8	0	0	0	0	19.2	29.5	0	25	3	360	-0.0003	0.0104
M5	14/03/25	09:42:13	1	7806	344	755.9	232	13.7	24.8	0	0	0	0	19.2	29.5	0	25	1	361	-0.0003	0.0104
M5	14/03/25	09:42:14	1	7807	344	755.9	232	13.7	24.8	0	0	0	0	19.2	29.5	0	25	1	362	-0.0004	0.0104
M5	14/03/25	09:42:15	1	7808	344	755.9	232	13.7	24.8	0	0	0	0	19.2	29.5	0	25	2	363	-0.0004	0.0103
M5	14/03/25	09:42:16	1	7809	343	755.9	232	13.6	24.8	0	0	0	0	19.2	29.5	0	25	1	364	-0.0005	0.0103
M5	14/03/25	09:42:17	1	7810	343	756	232	13.6	24.8	0	0	0	0	19.2	29.5	0	25	0	365	-0.0005	0.0105
M5	14/03/25	09:42:18	1	7811	343	755.9	232	13.6	24.8	0	0	0	0	19.2	29.5	0	25	0	366	-0.0006	0.0106
M5	14/03/25	09:42:19	1	7812	343	755.9	232	13.6	24.8	0	0	0	0	19.2	29.5	0	25	1	367	-0.0006	0.0106
M5	14/03/25	09:42:20	1	7813	344	755.9	232	13.7	24.8	0	0	0	0	19.2	29.5	0	25	1	368	-0.0006	0.0107
M5	14/03/25	09:42:21	1	7814	344	756	232	13.7	24.8	0	0	0	0	19.2	29.5	0	25	1	369	-0.0007	0.0107
M5	14/03/25	09:42:22	1	7815	343	755.9	232	13.7	24.9	0	0	0	0	19.2	29.5	0	25	1	370	-0.0007	0.0107
M5	14/03/25	09:42:23	1	7816	343	755.9	232	13.7	24.9	0	0	0	0	19.2	29.5	0	25	0	371	-0.0008	0.0108
M5	14/03/25	09:42:24	1	7817	343	756	232	13.6	24.8	0	0	0	0	19.2	29.5	0	25	1	372	-0.0008	0.0108
M5	14/03/25	09:42:25	1	7818	344	756	232	13.6	24.8	0	0	0	0	19.2	29.5	0	25	1	373	-0.0009	0.0108
M5	14/03/25	09:42:26	1	7819	343	756	233	13.6	24.8	0	0	0	0	19.2	29.5	0	25	1	374	-0.0009	0.0108
M5	14/03/25	09:42:27	1	7820	343	756	233	13.6	24.8	0	0	0	0	19.2	29.5	0	25	1	375	-0.0009	0.0108
M5	14/03/25	09:42:28	1	7821	343	756	233	13.7	24.9	0	0	0	0	19.2	29.5	0	25	1	376	-0.0009	0.0109
M5	14/03/25	09:42:30	1	7822	344	756	233	13.7	24.9	0	0	0	0	19.2	29.5	0	25	1	377	-0.001	0.0108
M5	14/03/25	09:42:31	1	7823	344	756	233	13.7	24.9	0	0	0	0	19.2	29.5	0	25	1	378	-0.001	0.0107
M5	14/03/25	09:42:32	1	7824	344	756.2	232	13.7	24.9	0	0	0	0	19.2	29.5	0	25	2	379	-0.001	0.0106
M5	14/03/25	09:42:33	1	7825	344	756.4	233	13.7	24.9	0	0	0	0	19.3	29.5	0	25	2	380	-0.001	0.0104
M5	14/03/25	09:42:34	1	7826	344	756	233	13.7	24.9	0	0	0	0	19.3	29.5	0	25	1	381	-0.001	0.0104
M5	14/03/25	09:42:35	1	7827	344	755.8	233	13.7	24.9	0	0	0	0	19.3	29.3	0	25	2	382	-0.001	0.0103
M5	14/03/25	09:42:36	1	7828	345	755.7	232	13.7	24.9	0	0	0	0	19.3	29	0	25	2	383	-0.001	0.01
M5	14/03/25	09:42:37	1	7829	344	755.6	232	13.7	24.9	0	0	0	0	19.3	28.8	0	25	2	384	-0.0009	0.0099
M5	14/03/25	09:42:38	1	7830	344	755.5	233	13.7	24.9	0	0	0	0	19.3	28.6	0	25	2	385	-0.0009	0.0099
M5	14/03/25	09:42:39	1	7831	345	755.5	232	13.7	24.9	0	0	0	0	19.3	28.4	0	25	3	386	-0.0009	0.0096
M5	14/03/25	09:42:40	1	7832	345	755.4	232	13.7	24.9	0	0	0	0	19.3	28	0	25	2	387	-0.0009	0.0095
M5	14/03/25	09:42:41	1	7833	345	755.4	232	13.7	24.9	0	0	0	0	19.3	27.7	0	25	3	388	-0.0009	0.0092
M5	14/03/25	09:42:42	1	7834	345	755.4	232	13.7	24.9	0	0	0	0	19.3	27.5	0	25	3	389	-0.0009	0.009
M5	14/03/25	09:42:43	1	7835	345	755.4	232	13.6	24.9	0	0	0	0	19.3	27.2	0	25	2	390	-0.0009	0.0088
M5	14/03/25	09:42:44	1	7836	344	755.4	232	13.6	24.9	0	0	0	0	19.3	26.9	0	25	2	391	-0.0009	0.0087
M5	14/03/25	09:42:45	1	7837	343	755.5	232	13.5	24.9	0	0	0	0	19.3	26.7	0	25	1	392	-0.001	0.0087
M5	14/03/25	09:42:46	1	7838	343	755.5	232	13.5	24.9	0	0	0	0	19.3	26.4	0	25	0	393	-0.0011	0.0088
M5	14/03/25	09:42:47	1	7839	343	755.5	233	13.4	24.9	0	0	0	0	19.3	26.2	0	25	0	394	-0.0012	0.0087
M5	14/03/25	09:42:48	1	7840	343	755.5	233	13.4	24.9	0	0	0	0	19.3	26.1	0	25	1	395	-0.0012	0.0087
M5	14/03/25	09:42:49	1	7841	343	755.5	233	13.3	24.9	0	0	0	0	19.3	26	0	25	1	396	-0.0013	0.0087
M5	14/03/25	09:42:50	1	7842	344	755.5	232	13.3	24.9	0	0	0	0	19.3	25.8	0	25	1	397	-0.0013	0.0087
M5	14/03/25	09:42:51	1	7843	344	755.5	233	13.2	24.9	0	0	0	0	19.3	25.7	0	25	2	398	-0.0014	0.0085
M5	14/03/25	09:42:52	1	7844	345	755.4	233	13.2	24.9	0	0	0	0	19.3	25.6	0	25	2	399	-0.0014	0.0084
M5	14/03/25	09:42:53	1	7845	345	755.4	233	13.2	25	0	0	0	0	19.3	25.5	0	25	2	400	-0.0014	0.0082
M5	14/03/25	09:42:54	1	7846	344	755.4	233	13.2	25	0	0	0	0	19.3	25.4	0	25	1	401	-0.0014	0.0082
M5	14/03/25	09:42:55	1	7847	344	755.5	233	13.2	25	0	0	0	0	19.3	25.3	0	25	1	402	-0.0015	0.0081
M5	14/03/25	09:42:56	1	7848	344	755.5	232	13.2	25	0	0	0	0	19.3	25.1	0	25	2	403	-0.0015	0.008
M5	14/03/25	09:42:57	1	7849	343	755.6	232	13.1	24.9	0	0	0	0	19.3	25.1	0	25	1	404	-0.0016	0.0079
M5	14/03/25	09:42:58	1	7850	343	755.8	232	13.1	24.9	0	0	0	0	19.3	25	0	25	0	405	-0.0016	0.008
M5	14/03/25	09:42:59	1	7851	343	755.9	233	13.1	25	0	0	0	0	19.3	24.9	0	25	0	406	-0.0017	0.008
M5	14/03/25	09:43:00	1	7852	343	756	232	13.1	25	0	0	0	0	19.2	24.9	0	25	0	407	-0.0017	0.0081
M5	14/03/25	09:43:01	1	7853	343	756	233	13.1	25	0	0	0	0	19.2	24.8	0	25	1	408	-0.0017	0.0081
M5	14/03/25	09:43:02	1	7854	344	756	233	13.1	25	0	0	0	0	19.2	24.7	0	25	1	409	-0.0018	0.008
M5	14/03/25	09:43:03	1	7855	344	756.1	232	13	25	0	0	0	0	19.2	24.6	0	25	1	410	-0.0018	0.008
M5	14/03/25	09:43:04	1	7856	344	756.2	232	13	25	0	0	0	0	19.2	24.6	0	25	2	411	-0.0018	0.0079
M5	14/03/25	09:43:05	1	7857	345	756.2	232	13	25	0	0	0	0	19.2	24.5	0	25	2	412	-0.0018	0.0077
M5	14/03/25	09:43:06	1	7858	345	756.1	232	13	25	0	0	0	0	19.2	24.4	0	25	2	413	-0.0018	0.0075
M5	14/03/25	09:43:07	1	7859	346	756.1	233	12.9	25	0	0	0	0	19.2	24.3	0	25	3	414	-0.0018	0.0072
M5	14/03/25	09:43:08	1	7860	346	756.2	233	12.9	25	0	0	0	0	19.2	24.2	0	25	3	415	-0.0018	0.007
M5	14/03/25	09:43:09	1	7861	345	756.4	233	12.9	25	0	0	0	0	19.2	24.1	0	25	3	416	-0.0018	0.0067
M5	14/03/25	09:43:10	1	7862	346	756.4	232	12.9	25	0	0	0	0	19.2	24	0	25	3	417	-0.0017	0.0065
M5	14/03/25	09:43:11	1	7863	346	756.5	232	12.8	25	0	0	0	0	19.2	23.9	0	25	3	418	-0.0018	0.0062
M5	14/03/25	09:43:12	1	7864	346	756.6	233	12.8	25	0	0	0	0	19.2	23.9	0	25	4	419	-0.0017	0.0059
M5	14/03/25	09:43:13	1	7865	346	756.6	233	12.8	25	0	0	0	0	19.2	23.8	0	25	3	420	-0.0017	0.0056
M5	14/03/25	09:43:14	1	7866	345	756.7	232	12.8	25	0	0	0	0	19.2	23.6	0	25	3	421	-0.0017	0.0055
M5	14/03/25	09:43:15	1	7867	346	756.8	232	12.7	25	0	0	0	0	19.2	23.4	0	25	3	422	-0.0017	0.0053
M5	14/03/25	09:43:16	1	7868	347	756.9	232	12.7	25	0	0	0	0	19.2	23.2	0	25	4	423	-0.0016	0.0049
M5	14/03/25	09:43:17	1	7869	347	757	232	12.7	25	0	0	0	0	19.2	23.2	0	25	4	424	-0.0015	0.0046
M5	14/03/25	09:43:18	1	7870	347	757.1	232	12.7	25	0	0	0	0	19.2	23.1	0	25	4	425	-0.0015	0.0043
M5	14/03/25	09:43:19	1	7871	347	757.1	232	12.7	25	0	0	0	0	19.2	23.1	0	25	4	426	-0.0014	0.004
M5	14/03/25	09:43:20	1	7872	347	757.2	232	12.7	25	0	0	0	0	19.2	23.1	0	25	4	427	-0.0014	0.0037
M5	14/03/25	09:43:21	1	7873	346	757.3	232	12.7	25	0	0	0	0	19.2	23.1	0	25	4	428	-0.0013	0.0035
M5	14/03/25	09:43:22	1	7874	347	757.4	232	12.7	25	0	0	0	0	19.2	23.1	0	25	4	429	-0.0013	0.0032
M5	14/03/25	09:43:23	1	7875	347	757.4	232	12.7	25	0	0	0	0	19.2	23.1	0	25	5	430	-0.0012	0.0028
M5	14/03/25	09:43:24	1	7876	347	757.5	232	12.7	25	0	0	0	0	19.2	23	0	25	4	431	-0.0012	0.0025
M5	14/03/25	09:43:25	1	7877	346	757.5	233	12.6	25	0	0	0	0	19.2	23	0	25	4	432	-0.0012	0.0023
M5	14/03/25	09:43:26	1	7878	346	757.6	233	12.6	25	0	0	0	0	19.2	22.9	0	25	4	433	-0.0011	0.0021
M5	14/03/25	09:43:27	1	7879	346	757.7	233	12.7	25	0	0	0	0	19.2	22.9	0	25	4	434	-0.001	0.002
M5	14/03/25	09:43:28	1	7880	346	757.7	233	12.7	25	0	0	0	0	19.2	22.8	0	25	4	435	-0.001	0.0018
M5	14/03/25	09:43:29	1	7881	346	757.7	233	12.7	25	0	0	0	0	19.2	22.7	0	25	3	436	-0.0009	0.0016
M5	14/03/25	09:43:30	1	7882	347	757.7	233	12.7	25	0	0	0	0	19.2	22.7	0	25	5	437	-0.0009	0.0014
M5	14/03/25	09:43:31	1	7883	347	757.7	232	12.7	25	0	0	0	0	19.2	22.6	0	25	5	438	-0.0008	0.0011
M5	14/03/25	09:43:32	1	7884	347	757.7	232	12.7	25	0	0	0	0	19.1	22.5	0	25	4	439	-0.0007	0.0009
M5	14/03/25	09:43:33	1	7885	347	757.8	232	12.7	25	0	0	0	0	19.1	22.4	0	25	4	440	-0.0007	0.0007
M5	14/03/25	09:43:34	1	7886	346	757.9	232	12.7	25	0	0	0	0	19.1	22.3	0	25	3	441	-0.0006	0.0006
M5	14/03/25	09:43:35	1	7887	345	757.9	232	12.7	25	0	0	0	0	19.1	22.2	0	25	3	442	-0.0006	0.0005
M5	14/03/25	09:43:36	1	7888	345	758	232	12.7	25	0	0	0	0	19.1	22.1	0	25	3	443	-0.0006	0.0004
M5	14/03/25	09:43:37	1	7889	345	758	232	12.7	25	0	0	0	0	19.1	22.1	0	25	2	444	-0.0006	0.0004
M5	14/03/25	09:43:38	1	7890	345	758.2	232	12.7	25	0	0	0	0	19.1	22.1	0	25	2	445	-0.0006	0.0004
M5	14/03/25	09:43:39	1	7891	345	758.3	233	12.8	25	0	0	0	0	19.1	22.1	0	25	2	446	-0.0005	0.0004
M5	14/03/25	09:43:40	1	7892	344	758.3	233	12.8	25	0	0	0	0	19.1	22.1	0	25	2	447	-0.0006	0.0005
M5	14/03/25	09:43:41	1	7893	344	758.4	234	12.8	25	0	0	0	0	19.1	22.1	0	25	1	448	-0.0006	0.0005
M5	14/03/25	09:43:42	1	7894	344	758.5	233	12.8	25	0	0	0	0	19.1	22	0	25	1	449	-0.0006	0.0006
M5	14/03/25	09:43:43	1	7895	343	758.6	233	12.8	25	0	0	0	0	19.1	21.9	0	25	0	450	-0.0007	0.0007
M5	14/03/25	09:43:44	1	7896	343	758.7	234	12.8	25	0	0	0	0	19.1	21.9	0	25	1	451	-0.0007	0.0008
M5	14/03/25	09:43:46	1	7897	344	758.8	234	12.7	25	0	0	0	0	19.1	21.9	0	25	2	452	-0.0008	0.0008
M5	14/03/25	09:43:47	1	7898	345	758.8	233	12.7	25	0	0	0	0	19.1	21.9	0	25	2	453	-0.0007	0.0007
M5	14/03/25	09:43:48	1	7899	345	758.9	233	12.7	25	0	0	0	0	19.1	21.9	0	25	3	454	-0.0007	0.0006
M5	14/03/25	09:43:49	1	7900	345	759	233	12.7	25	0	0	0	0	19.1	21.9	0	25	2	455	-0.0007	0.0006
M5	14/03/25	09:43:50	1	7901	345	759	233	12.7	25	0	0	0	0	19.1	22	0	25	2	456	-0.0007	0.0006
M5	14/03/25	09:43:51	1	7902	345	759.1	234	12.7	25	0	0	0	0	19.1	21.9	0	25	3	457	-0.0007	0.0006
M5	14/03/25	09:43:52	1	7903	346	759.2	233	12.7	25	0	0	0	0	19.1	21.9	0	25	3	458	-0.0007	0.0005
M5	14/03/25	09:43:53	1	7904	346	759.2	233	12.7	25	0	0	0	0	19.1	21.8	0	25	3	459	-0.0006	0.0004
M5	14/03/25	09:43:54	1	7905	346	759.3	233	12.7	25	0	0	0	0	19.1	21.8	0	25	3	460	-0.0006	0.0002
M5	14/03/25	09:43:55	1	7906	346	759.4	233	12.7	25	0	0	0	0	19.1	21.7	0	25	4	461	-0.0006	0.0001
M5	14/03/25	09:43:56	1	7907	346	759.5	233	12.6	25	0	0	0	0	19.1	21.6	0	25	4	462	-0.0006	-0.0001
M5	14/03/25	09:43:57	1	7908	346	759.5	233	12.6	25	0	0	0	0	19.1	21.5	0	25	3	463	-0.0006	-0.0002
M5	14/03/25	09:43:58	1	7909	345	759.6	233	12.7	25	0	0	0	0	19.1	21.5	0	25	3	464	-0.0005	-0.0002
M5	14/03/25	09:43:59	1	7910	345	759.6	233	12.7	25	0	0	0	0	19	21.5	0	25	2	465	-0.0005	-0.0002
M5	14/03/25	09:44:00	1	7911	345	759.7	233	12.8	25	0	0	0	0	19	21.5	0	25	2	466	-0.0004	-0.0001
M5	14/03/25	09:44:01	1	7912	344	759.7	233	12.8	25	0	0	0	0	19	21.5	0	25	1	467	-0.0005	0
M5	14/03/25	09:44:02	1	7913	344	759.8	234	12.9	25	0	0	0	0	19	21.5	0	25	1	468	-0.0004	0.0001
M5	14/03/25	09:44:03	1	7914	343	759.9	233	12.9	25	0	0	0	0	19	21.6	0	25	1	469	-0.0005	0.0002
M5	14/03/25	09:44:04	1	7915	343	760	233	12.9	25	0	0	0	0	19	21.7	0	25	1	470	-0.0005	0.0004
M5	14/03/25	09:44:05	1	7916	343	760.1	233	12.9	25	0	0	0	0	19	21.7	0	25	1	471	-0.0005	0.0005
M5	14/03/25	09:44:06	1	7917	344	760.1	233	12.9	24.9	0	0	0	0	19	21.7	0	25	1	472	-0.0005	0.0005
M5	14/03/25	09:44:07	1	7918	344	760.2	234	12.9	24.9	0	0	0	0	19	21.6	0	25	1	473	-0.0005	0.0006
M5	14/03/25	09:44:08	1	7919	344	760.3	234	12.9	24.9	0	0	0	0	19	21.5	0	25	1	474	-0.0005	0.0007
M5	14/03/25	09:44:09	1	7920	344	760.3	234	12.9	24.9	0	0	0	0	19	21.6	0	25	2	475	-0.0005	0.0007
M5	14/03/25	09:44:10	1	7921	345	760.4	234	12.8	24.9	0	0	0	0	19	21.6	0	25	2	476	-0.0006	0.0006
M5	14/03/25	09:44:11	1	7922	345	760.5	234	12.8	24.9	0	0	0	0	19	21.6	0	25	3	477	-0.0006	0.0005
M5	14/03/25	09:44:12	1	7923	345	760.5	234	12.8	24.9	0	0	0	0	19	21.6	0	25	3	478	-0.0006	0.0005
M5	14/03/25	09:44:13	1	7924	346	760.6	234	12.8	24.9	0	0	0	0	19	21.6	0	25	3	479	-0.0005	0.0004
M5	14/03/25	09:44:14	1	7925	345	760.7	234	12.8	24.9	0	0	0	0	19	21.5	0	25	3	480	-0.0006	0.0003
M5	14/03/25	09:44:15	1	7926	345	760.8	234	12.8	24.9	0	0	0	0	0	21.5	0	25	3	481	-0.0005	0.0002
M5	14/03/25	09:44:16	1	7927	345	760.8	234	12.8	24.9	0	0	0	0	0	21.5	0	25	2	482	-0.0005	0.0002
M5	14/03/25	09:44:17	1	7928	345	760.8	234	12.8	24.9	0	0	0	0	0	21.5	0	25	3	483	-0.0005	0.0002
M5	14/03/25	09:44:18	1	7929	345	760.9	234	12.8	24.9	0	0	0	0	0	21.5	0	25	2	484	-0.0005	0.0002
M5	14/03/25	09:44:19	1	7930	344	761	234	12.8	24.9	0	0	0	0	0	21.5	0	25	2	485	-0.0005	0.0002
M5	14/03/25	09:44:20	1	7931	344	761.1	234	12.8	24.9	0	0	0	0	0	21.5	0	25	1	486	-0.0005	0.0002
M5	14/03/25	09:44:21	1	7932	344	761.1	234	12.8	24.9	0	0	0	0	18.9	21.5	0	25	1	487	-0.0005	0.0003
M5	14/03/25	09:44:22	1	7933	344	761.2	234	12.9	24.9	0	0	0	0	18.9	21.5	0	25	2	488	-0.0005	0.0004
M5	14/03/25	09:44:23	1	7934	345	761.3	234	12.9	24.9	0	0	0	0	18.9	21.5	0	25	2	489	-0.0005	0.0003
M5	14/03/25	09:44:24	1	7935	345	761.3	234	12.8	24.9	0	0	0	0	18.9	21.5	0	25	2	490	-0.0005	0.0002
M5	14/03/25	09:44:25	1	7936	345	761.4	234	12.8	24.9	0	0	0	0	18.9	21.5	0	25	3	491	-0.0005	0.0002
M5	14/03/25	09:44:26	1	7937	346	761.5	234	12.7	24.9	0	0	0	0	18.9	21.5	0	25	4	492	-0.0006	0
M5	14/03/25	09:44:27	1	7938	347	761.5	234	12.7	24.9	0	0	0	0	18.9	21.5	0	25	4	493	-0.0005	-0.0002
M5	14/03/25	09:44:28	1	7939	347	761.6	234	12.7	24.9	0	0	0	0	18.9	21.5	0	25	4	494	-0.0005	-0.0003
M5	14/03/25	09:44:29	1	7940	347	761.7	234	12.7	24.9	0	21	0	0	18.9	21.4	0	25	4	495	-0.0005	-0.0005
M5	14/03/25	09:44:30	1	7941	347	761.7	234	12.6	24.9	0	21	0	0	18.9	21.4	0	25	4	496	-0.0005	-0.0007
M5	14/03/25	09:44:31	1	7942	346	761.8	234	12.6	24.9	0	21	0	0	18.9	21.3	0	25	4	497	-0.0004	-0.0008
M5	14/03/25	09:44:32	1	7943	346	761.9	234	12.6	24.9	0	21	0	0	18.9	21.3	0	25	3	498	-0.0004	-0.0008
M5	14/03/25	09:44:33	1	7944	345	761.9	234	12.6	24.9	0	21	0	0	18.9	21.3	0	25	3	499	-0.0004	-0.0009
M5	14/03/25	09:44:34	1	7945	345	762	234	12.7	24.9	0	21	0	0	18.9	21.2	0	25	2	500	-0.0003	-0.0008
M5	14/03/25	09:44:35	1	7946	346	762.1	234	12.7	24.9	0	21	0	0	18.9	21.2	0	25	3	501	-0.0003	-0.0009
M5	14/03/25	09:44:36	1	7947	345	762.2	234	12.8	24.9	0	21	0	0	18.9	21.1	0	25	3	502	-0.0003	-0.0009
M5	14/03/25	09:44:37	1	7948	345	762.2	234	12.8	24.9	0	21	0	0	18.9	21.1	0	25	2	503	-0.0003	-0.0008
M5	14/03/25	09:44:38	1	7949	344	762.3	234	12.8	24.9	0	21	0	0	18.9	21	0	25	2	504	-0.0002	-0.0007
M5	14/03/25	09:44:39	1	7950	343	762.3	234	12.8	24.9	0	21	0	0	18.9	21	0	25	1	505	-0.0003	-0.0006
M5	14/03/25	09:44:40	1	7951	343	762.4	234	12.9	24.9	0	21	0	0	18.9	21	0	25	1	506	-0.0002	-0.0005
M5	14/03/25	09:44:41	1	7952	344	762.5	234	12.9	24.9	0	21	0	0	18.9	21	0	25	1	507	-0.0003	-0.0004
M5	14/03/25	09:44:42	1	7953	344	762.5	234	12.9	24.8	0	21	0	0	18.8	21	0	25	1	508	-0.0003	-0.0004
M5	14/03/25	09:44:43	1	7954	343	762.6	234	12.9	24.8	0	0	0	0	18.8	21	0	25	1	509	-0.0003	-0.0002
M5	14/03/25	09:44:44	1	7955	343	762.6	235	13	24.9	0	0	0	0	18.8	21	0	25	0	510	-0.0003	-0.0001
M5	14/03/25	09:44:45	1	7956	343	762.7	234	13	24.9	0	0	0	0	18.8	20.9	0	25	1	511	-0.0003	0
M5	14/03/25	09:44:46	1	7957	344	762.8	234	13	24.8	0	0	0	0	18.8	20.9	0	25	1	512	-0.0003	0.0001
M5	14/03/25	09:44:47	1	7958	344	762.8	234	13	24.8	0	0	0	0	18.8	20.9	0	25	1	513	-0.0003	0.0002
M5	14/03/25	09:44:48	1	7959	343	762.9	234	13	24.9	0	0	0	0	18.8	20.9	0	25	1	514	-0.0003	0.0003
M5	14/03/25	09:44:49	1	7960	343	763	234	13	24.9	0	0	0	0	18.8	20.9	0	25	0	515	-0.0004	0.0004
M5	14/03/25	09:44:50	1	7961	343	763.1	235	13	24.9	0	0	0	0	18.8	20.8	0	25	1	516	-0.0004	0.0005
M5	14/03/25	09:44:51	1	7962	343	763.1	235	13	24.9	0	0	0	0	18.8	20.8	0	25	0	517	-0.0004	0.0006
M5	14/03/25	09:44:52	1	7963	342	763.2	234	13.1	24.9	0	0	0	0	18.8	20.8	0	25	0	518	-0.0004	0.0008
M5	14/03/25	09:44:53	1	7964	343	763.2	234	13.1	24.9	0	0	0	0	18.8	20.8	0	25	0	519	-0.0004	0.0009
M5	14/03/25	09:44:54	1	7965	344	763.3	234	13.1	24.8	0	0	0	0	18.8	20.8	0	25	1	520	-0.0005	0.0009
M5	14/03/25	09:44:55	1	7966	345	763.4	234	13.1	24.8	0	0	0	0	18.8	20.8	0	25	2	521	-0.0005	0.0009
M5	14/03/25	09:44:56	1	7967	345	763.5	234	13.1	24.8	0	0	0	0	18.8	20.8	0	25	2	522	-0.0004	0.0009
M5	14/03/25	09:44:57	1	7968	344	763.5	234	13.1	24.8	0	0	0	0	18.8	20.8	0	25	2	523	-0.0005	0.0009
M5	14/03/25	09:44:58	1	7969	344	763.6	235	13.1	24.8	0	0	0	0	18.8	20.8	0	25	1	524	-0.0005	0.001
M5	14/03/25	09:44:59	1	7970	344	763.7	234	13.1	24.8	0	0	0	0	18.8	20.8	0	25	1	525	-0.0005	0.0011
M5	14/03/25	09:45:01	1	7971	344	763.7	234	13.1	24.8	0	0	0	0	18.8	20.7	0	25	1	526	-0.0005	0.0011
M5	14/03/25	09:45:02	1	7972	345	763.8	234	13.1	24.8	0	0	0	0	18.8	20.7	0	25	2	527	-0.0005	0.0011
M5	14/03/25	09:45:03	1	7973	345	763.8	234	13.1	24.8	0	0	0	0	18.8	20.7	0	25	3	528	-0.0005	0.001
M5	14/03/25	09:45:04	1	7974	345	763.9	235	13.1	24.8	0	0	0	0	18.7	20.7	0	25	3	529	-0.0005	0.0009
M5	14/03/25	09:45:05	1	7975	346	764	235	13.1	24.8	0	0	0	0	18.7	20.7	0	25	3	530	-0.0005	0.0009
M5	14/03/25	09:45:06	1	7976	345	764	235	13.1	24.8	0	0	0	0	18.7	20.6	0	25	3	531	-0.0004	0.0008
M5	14/03/25	09:45:07	1	7977	344	764.1	235	13	24.8	0	0	0	0	18.7	20.6	0	25	2	532	-0.0005	0.0008
M5	14/03/25	09:45:08	1	7978	344	764.2	235	13	24.8	0	0	0	0	18.7	20.5	0	25	1	533	-0.0005	0.0008
M5	14/03/25	09:45:09	1	7979	344	764.3	235	13	24.8	0	0	0	0	18.7	20.4	0	25	2	534	-0.0005	0.0008
M5	14/03/25	09:45:10	1	7980	345	764.4	235	13	24.8	0	0	0	0	18.7	20.4	0	25	2	535	-0.0005	0.0008
M5	14/03/25	09:45:11	1	7981	345	764.4	235	13	24.8	0	0	0	0	18.7	20.4	0	25	2	536	-0.0005	0.0008
M5	14/03/25	09:45:12	1	7982	345	764.5	235	13	24.8	0	0	0	0	18.7	20.3	0	25	2	537	-0.0005	0.0008
M5	14/03/25	09:45:13	1	7983	344	764.5	234	13	24.8	0	0	0	0	18.7	20.3	0	25	2	538	-0.0005	0.0008
M5	14/03/25	09:45:14	1	7984	345	764.6	234	13	24.8	0	0	0	0	18.7	20.2	0	25	2	539	-0.0005	0.0007
M5	14/03/25	09:45:15	1	7985	345	764.7	235	13	24.8	0	0	0	0	18.7	20.3	0	25	3	540	-0.0005	0.0007
M5	14/03/25	09:45:16	1	7986	344	764.7	235	13	24.8	0	0	0	0	18.7	20.3	0	25	2	541	-0.0005	0.0007
M5	14/03/25	09:45:17	1	7987	345	764.7	235	13	24.8	0	0	0	0	18.7	20.3	0	25	2	542	-0.0005	0.0007
M5	14/03/25	09:45:18	1	7988	345	764.8	235	13	24.8	0	0	0	0	18.7	20.2	0	25	3	543	-0.0005	0.0006
M5	14/03/25	09:45:19	1	7989	345	764.9	235	13	24.8	0	0	0	0	18.7	20.2	0	25	3	544	-0.0005	0.0006
M5	14/03/25	09:45:20	1	7990	345	765	235	13	24.8	0	0	0	0	18.7	20.2	0	25	3	545	-0.0004	0.0006
M5	14/03/25	09:45:21	1	7991	345	765	235	13	24.8	0	0	0	0	18.7	20.2	0	25	3	546	-0.0004	0.0005
M5	14/03/25	09:45:22	1	7992	346	765.1	235	13	24.8	0	0	0	0	18.7	20.2	0	25	3	547	-0.0004	0.0004
M5	14/03/25	09:45:23	1	7993	345	765.1	235	13	24.8	0	0	0	0	18.7	20.2	0	25	3	548	-0.0004	0.0004
M5	14/03/25	09:45:24	1	7994	345	765.2	235	13	24.8	0	0	0	0	18.7	20.1	0	25	2	549	-0.0004	0.0004
M5	14/03/25	09:45:25	1	7995	345	765.3	235	13	24.8	0	0	0	0	18.7	20.2	0	25	2	550	-0.0004	0.0004
M5	14/03/25	09:45:26	1	7996	345	765.4	235	13	24.8	0	0	0	0	18.6	20.2	0	25	3	551	-0.0004	0.0003
M5	14/03/25	09:45:27	1	7997	346	765.4	235	13.1	24.8	0	0	0	0	18.6	20.1	0	25	3	552	-0.0004	0.0003
M5	14/03/25	09:45:28	1	7998	346	765.5	234	13.1	24.8	0	0	0	0	18.6	20	0	25	3	553	-0.0003	0.0002
M5	14/03/25	09:45:29	1	7999	346	765.5	235	13.1	24.8	0	0	0	0	18.6	19.9	0	25	3	554	-0.0003	0.0002
M5	14/03/25	09:45:30	1	8000	345	765.6	235	13.1	24.8	0	0	0	0	18.6	19.8	0	25	2	555	-0.0003	0.0002
M5	14/03/25	09:45:31	1	8001	344	765.7	235	13.1	24.8	0	0	0	0	18.6	19.7	0	25	1	556	-0.0003	0.0002
M5	14/03/25	09:45:32	1	8002	344	765.7	235	13.1	24.8	0	0	0	0	18.6	19.7	0	25	1	557	-0.0003	0.0003
M5	14/03/25	09:45:33	1	8003	345	765.8	234	13.1	24.8	0	0	0	0	18.6	19.7	0	25	2	558	-0.0003	0.0003
M5	14/03/25	09:45:34	1	8004	345	765.8	234	13.1	24.8	0	0	0	0	18.6	19.6	0	25	2	559	-0.0003	0.0002
M5	14/03/25	09:45:35	1	8005	344	765.9	235	13.2	24.7	0	0	0	0	18.6	19.6	0	25	2	560	-0.0003	0.0003
M5	14/03/25	09:45:36	1	8006	344	766	235	13.2	24.7	0	0	0	0	18.6	19.5	0	25	1	561	-0.0003	0.0003
M5	14/03/25	09:45:37	1	8007	344	766.1	235	13.2	24.7	0	0	0	0	18.6	19.4	0	25	1	562	-0.0003	0.0004
M5	14/03/25	09:45:38	1	8008	343	766.2	235	13.2	24.7	0	0	0	0	18.6	19.4	0	25	1	563	-0.0003	0.0005
M5	14/03/25	09:45:39	1	8009	343	766.3	235	13.2	24.8	0	0	0	0	18.6	19.4	0	25	0	564	-0.0003	0.0006
M5	14/03/25	09:45:40	1	8010	343	766.4	235	13.2	24.8	0	0	0	0	18.6	19.4	0	25	1	565	-0.0003	0.0007
M5	14/03/25	09:45:41	1	8011	344	766.4	235	13.2	24.7	0	0	0	0	18.6	19.4	0	25	1	566	-0.0004	0.0007
M5	14/03/25	09:45:42	1	8012	344	766.5	235	13.2	24.7	0	0	0	0	18.6	19.4	0	25	1	567	-0.0004	0.0007
M5	14/03/25	09:45:43	1	8013	343	766.5	235	13.2	24.8	0	0	0	0	18.6	19.5	0	25	1	568	-0.0004	0.0008
M5	14/03/25	09:45:44	1	8014	343	766.6	235	13.2	24.8	0	0	0	0	18.6	19.6	0	25	0	569	-0.0004	0.0009
M5	14/03/25	09:45:45	1	8015	343	766.7	235	13.2	24.7	0	0	0	0	18.6	19.6	0	25	1	570	-0.0004	0.001
M5	14/03/25	09:45:46	1	8016	344	766.7	235	13.2	24.7	0	0	0	0	18.6	19.6	0	25	1	571	-0.0004	0.001
M5	14/03/25	09:45:47	1	8017	344	766.8	235	13.2	24.7	0	0	0	0	18.5	19.5	0	25	1	572	-0.0004	0.001
M5	14/03/25	09:45:48	1	8018	344	766.9	235	13.2	24.7	0	0	0	0	18.5	19.5	0	25	1	573	-0.0004	0.001
M5	14/03/25	09:45:49	1	8019	344	766.9	235	13.2	24.7	0	0	0	0	18.5	19.4	0	25	2	574	-0.0004	0.0011
M5	14/03/25	09:45:50	1	8020	344	767	235	13.2	24.7	0	0	0	0	18.5	19.4	0	25	2	575	-0.0004	0.0011
M5	14/03/25	09:45:51	1	8021	343	767.1	236	13.2	24.7	0	0	0	0	18.5	19.4	0	25	1	576	-0.0005	0.0011
M5	14/03/25	09:45:52	1	8022	343	767.1	236	13.2	24.7	0	0	0	0	18.5	19.4	0	25	1	577	-0.0005	0.0012
M5	14/03/25	09:45:53	1	8023	343	767.2	236	13.2	24.7	0	0	0	0	18.5	19.4	0	25	0	578	-0.0005	0.0012
M5	14/03/25	09:45:54	1	8024	343	767.3	236	13.2	24.7	0	0	0	0	18.5	19.4	0	25	0	579	-0.0005	0.0013
M5	14/03/25	09:45:55	1	8025	343	767.4	236	13.2	24.7	0	0	0	0	18.5	19.3	0	25	1	580	-0.0005	0.0014
M5	14/03/25	09:45:56	1	8026	344	767.5	236	13.2	24.7	0	0	0	0	18.5	19.3	0	25	1	581	-0.0006	0.0014
M5	14/03/25	09:45:57	1	8027	344	767.5	236	13.2	24.7	0	0	0	0	18.5	19.3	0	25	1	582	-0.0006	0.0014
M5	14/03/25	09:45:58	1	8028	345	767.6	236	13.2	24.7	0	0	0	0	18.5	19.3	0	25	2	583	-0.0006	0.0014
M5	14/03/25	09:45:59	1	8029	345	767.7	235	13.2	24.7	0	0	0	0	18.5	19.3	0	25	2	584	-0.0006	0.0013
M5	14/03/25	09:46:00	1	8030	345	767.7	235	13.2	24.7	0	0	0	0	18.5	19.3	0	25	3	585	-0.0006	0.0013
M5	14/03/25	09:46:01	1	8031	345	767.8	236	13.2	24.7	0	0	0	0	18.5	19.3	0	25	3	586	-0.0005	0.0012
M5	14/03/25	09:46:02	1	8032	345	767.8	236	13.2	24.7	0	0	0	0	18.5	19.4	0	25	2	587	-0.0005	0.0012
M5	14/03/25	09:46:03	1	8033	344	767.9	236	13.2	24.7	0	0	0	0	18.5	19.3	0	25	1	588	-0.0006	0.0012
M5	14/03/25	09:46:04	1	8034	343	768	236	13.2	24.7	0	0	0	0	18.5	19.3	0	25	1	589	-0.0006	0.0013
M5	14/03/25	09:46:05	1	8035	344	768	236	13.2	24.7	0	0	0	0	18.5	19.3	0	25	1	590	-0.0006	0.0013
M5	14/03/25	09:46:06	1	8036	345	768.1	236	13.2	24.7	0	0	0	0	18.5	19.3	0	25	2	591	-0.0006	0.0013
M5	14/03/25	09:46:07	1	8037	345	768.1	236	13.2	24.7	0	0	0	0	18.5	19.3	0	25	2	592	-0.0006	0.0013
M5	14/03/25	09:46:08	1	8038	344	768.2	236	13.2	24.7	0	0	0	0	18.4	19.3	0	25	1	593	-0.0006	0.0013
M5	14/03/25	09:46:09	1	8039	344	768.3	236	13.2	24.7	0	0	0	0	18.4	19.4	0	25	1	594	-0.0006	0.0014
M5	14/03/25	09:46:10	1	8040	344	768.3	235	13.2	24.7	0	0	0	0	18.4	19.4	0	25	1	595	-0.0006	0.0014
M5	14/03/25	09:46:11	1	8041	344	768.4	236	13.3	24.7	0	0	0	0	18.4	19.4	0	25	1	596	-0.0006	0.0014
M5	14/03/25	09:46:12	1	8042	344	768.5	236	13.3	24.7	0	0	0	0	18.4	19.4	0	25	1	597	-0.0006	0.0014
M5	14/03/25	09:46:13	1	8043	343	768.5	237	13.3	24.7	0	0	0	0	18.4	19.3	0	25	1	598	-0.0006	0.0015
M5	14/03/25	09:46:14	1	8044	343	768.6	236	13.3	24.7	0	0	0	0	18.4	19.2	0	25	1	599	-0.0006	0.0015
M5	14/03/25	09:46:15	1	8045	343	768.6	236	13.3	24.7	0	0	0	0	18.4	19.2	0	25	1	600	-0.0006	0.0016
M5	14/03/25	09:46:17	1	8046	343	768.6	236	13.3	24.7	0	0	0	0	18.4	19.2	0	25	1	601	-0.0006	0.0016
M5	14/03/25	09:46:18	1	8047	343	768.7	236	13.3	24.7	0	0	0	0	18.4	19.2	0	25	0	602	-0.0006	0.0017
M5	14/03/25	09:46:19	1	8048	343	768.8	236	13.3	24.7	0	0	0	0	18.4	19.2	0	25	0	603	-0.0007	0.0017
M5	14/03/25	09:46:20	1	8049	343	768.9	236	13.3	24.7	0	0	0	0	18.4	19.1	0	25	1	604	-0.0007	0.0018
M5	14/03/25	09:46:21	1	8050	344	769	236	13.3	24.7	0	0	0	0	18.4	19.1	0	25	1	605	-0.0007	0.0018
M5	14/03/25	09:46:22	1	8051	344	769	236	13.3	24.7	0	0	0	0	18.4	19	0	25	2	606	-0.0007	0.0018
M5	14/03/25	09:46:23	1	8052	345	769.1	236	13.3	24.7	0	0	0	0	18.4	19	0	25	2	607	-0.0007	0.0018
M5	14/03/25	09:46:24	1	8053	344	769.2	236	13.3	24.7	0	0	0	0	18.4	19	0	25	2	608	-0.0007	0.0018
M5	14/03/25	09:46:25	1	8054	345	769.2	236	13.3	24.7	0	0	0	0	18.4	18.9	0	25	2	609	-0.0007	0.0017
M5	14/03/25	09:46:26	1	8055	345	769.3	236	13.3	24.6	0	0	0	0	18.4	18.9	0	25	2	610	-0.0007	0.0017
M5	14/03/25	09:46:27	1	8056	344	769.4	236	13.3	24.6	0	0	0	0	18.4	18.9	0	25	2	611	-0.0007	0.0017
M5	14/03/25	09:46:28	1	8057	344	769.5	236	13.4	24.7	0	0	0	0	18.4	19	0	25	2	612	-0.0006	0.0017
M5	14/03/25	09:46:29	1	8058	345	769.6	236	13.4	24.7	0	0	0	0	18.4	19	0	25	2	613	-0.0006	0.0017
M5	14/03/25	09:46:30	1	8059	345	769.6	236	13.3	24.6	0	0	0	0	18.4	19	0	25	2	614	-0.0006	0.0016
M5	14/03/25	09:46:31	1	8060	345	769.6	236	13.3	24.6	0	0	0	0	18.4	18.9	0	25	2	615	-0.0006	0.0016
M5	14/03/25	09:46:32	1	8061	346	769.7	236	13.3	24.6	0	0	0	0	18.4	18.9	0	25	3	616	-0.0006	0.0015
M5	14/03/25	09:46:33	1	8062	346	769.8	236	13.3	24.6	0	0	0	0	18.4	18.9	0	25	3	617	-0.0006	0.0014
M5	14/03/25	09:46:34	1	8063	345	769.9	236	13.4	24.7	0	0	0	0	18.4	18.8	0	25	2	618	-0.0006	0.0014
M5	14/03/25	09:46:35	1	8064	345	769.9	236	13.4	24.7	0	0	0	0	18.4	18.8	0	25	2	619	-0.0006	0.0014
M5	14/03/25	09:46:36	1	8065	345	770	236	13.3	24.6	0	0	0	0	18.3	18.8	0	25	2	620	-0.0006	0.0013
M5	14/03/25	09:46:37	1	8066	345	770.1	236	13.3	24.6	0	0	0	0	18.3	18.9	0	25	2	621	-0.0006	0.0013
M5	14/03/25	09:46:38	1	8067	345	770.1	236	13.3	24.6	0	0	0	0	18.3	18.9	0	25	2	622	-0.0006	0.0013
M5	14/03/25	09:46:39	1	8068	345	770.2	237	13.3	24.6	0	0	0	0	18.3	18.8	0	25	2	623	-0.0006	0.0012
M5	14/03/25	09:46:40	1	8069	345	770.3	237	13.3	24.6	0	0	0	0	18.3	18.8	0	25	2	624	-0.0006	0.0012
M5	14/03/25	09:46:41	1	8070	344	770.4	237	13.3	24.6	0	0	0	0	18.3	18.8	0	25	1	625	-0.0006	0.0012
M5	14/03/25	09:46:42	1	8071	344	770.4	237	13.3	24.6	0	0	0	0	18.3	18.8	0	25	1	626	-0.0006	0.0012
M5	14/03/25	09:46:43	1	8072	344	770.5	237	13.3	24.6	0	0	0	0	18.3	18.8	0	25	2	627	-0.0006	0.0012
M5	14/03/25	09:46:44	1	8073	345	770.6	237	13.3	24.6	0	0	0	0	18.3	18.8	0	25	2	628	-0.0006	0.0011
M5	14/03/25	09:46:45	1	8074	345	770.6	237	13.3	24.6	0	0	0	0	18.3	18.8	0	25	2	629	-0.0006	0.0011
M5	14/03/25	09:46:46	1	8075	344	770.7	237	13.3	24.6	0	0	0	0	18.3	18.8	0	25	1	630	-0.0006	0.0011
M5	14/03/25	09:46:47	1	8076	344	770.8	237	13.3	24.6	0	0	0	0	18.3	18.8	0	25	1	631	-0.0006	0.0012
M5	14/03/25	09:46:48	1	8077	344	770.9	237	13.3	24.6	0	0	0	0	18.3	18.8	0	25	2	632	-0.0006	0.0012
M5	14/03/25	09:46:49	1	8078	344	770.9	237	13.3	24.6	0	0	0	0	18.3	18.8	0	25	1	633	-0.0006	0.0012
M5	14/03/25	09:46:50	1	8079	344	771	237	13.3	24.6	0	0	0	0	18.3	18.8	0	25	1	634	-0.0006	0.0012
M5	14/03/25	09:46:51	1	8080	344	771	237	13.3	24.6	0	0	0	0	18.3	18.8	0	25	1	635	-0.0006	0.0012
M5	14/03/25	09:46:52	1	8081	344	771.1	237	13.3	24.6	0	0	0	0	18.3	18.8	0	25	1	636	-0.0006	0.0012
M5	14/03/25	09:46:53	1	8082	345	771.2	237	13.3	24.6	0	0	0	0	18.3	18.8	0	25	2	637	-0.0006	0.0012
M5	14/03/25	09:46:54	1	8083	345	771.3	237	13.3	24.6	0	0	0	0	18.3	18.8	0	25	2	638	-0.0006	0.0011
M5	14/03/25	09:46:55	1	8084	344	771.4	237	13.3	24.6	0	0	0	0	18.3	18.7	0	25	2	639	-0.0006	0.0011
M5	14/03/25	09:46:56	1	8085	344	771.4	237	13.3	24.6	0	0	0	0	18.3	18.7	0	25	2	640	-0.0006	0.0011
M5	14/03/25	09:46:57	1	8086	345	771.5	237	13.3	24.6	0	0	0	0	0	18.8	0	25	3	641	-0.0006	0.0011
M5	14/03/25	09:46:58	1	8087	346	771.5	237	13.3	24.6	0	0	0	0	0	18.8	0	25	3	642	-0.0006	0.001
M5	14/03/25	09:46:59	1	8088	345	771.6	237	13.3	24.6	0	0	0	0	0	18.8	0	25	3	643	-0.0006	0.001
M5	14/03/25	09:47:00	1	8089	345	771.6	237	13.4	24.6	0	0	0	0	0	18.8	0	25	3	644	-0.0005	0.0009
M5	14/03/25	09:47:01	1	8090	344	771.6	237	13.4	24.6	0	0	0	0	0	18.7	0	25	2	645	-0.0005	0.0009
M5	14/03/25	09:47:02	1	8091	344	771.8	237	13.4	24.5	0	0	0	0	0	18.7	0	25	1	646	-0.0005	0.0009
M5	14/03/25	09:47:03	1	8092	344	771.9	237	13.4	24.5	0	0	0	0	18.2	18.7	0	25	2	647	-0.0005	0.0009
M5	14/03/25	09:47:04	1	8093	344	771.9	237	13.4	24.5	0	0	0	0	18.2	18.7	0	25	2	648	-0.0005	0.0009
M5	14/03/25	09:47:05	1	8094	344	772	238	13.4	24.5	0	0	0	0	18.2	18.7	0	25	1	649	-0.0005	0.0009
M5	14/03/25	09:47:06	1	8095	344	772.1	237	13.4	24.5	0	0	0	0	18.2	18.7	0	25	1	650	-0.0005	0.001
M5	14/03/25	09:47:07	1	8096	344	772.1	238	13.4	24.5	0	0	0	0	18.2	18.6	0	25	2	651	-0.0005	0.0009
M5	14/03/25	09:47:08	1	8097	345	772.2	237	13.4	24.5	0	0	0	0	18.2	18.6	0	25	3	652	-0.0005	0.0009
M5	14/03/25	09:47:09	1	8098	345	772.2	237	13.4	24.5	0	0	0	0	18.2	18.6	0	25	2	653	-0.0005	0.0009
M5	14/03/25	09:47:10	1	8099	344	772.3	238	13.4	24.5	0	0	0	0	18.2	18.6	0	25	1	654	-0.0005	0.0009
M5	14/03/25	09:47:11	1	8100	343	772.4	238	13.4	24.5	0	0	0	0	18.2	18.6	0	25	0	655	-0.0005	0.0009
M5	14/03/25	09:47:12	1	8101	343	772.4	238	13.4	24.5	0	0	0	0	18.2	18.7	0	25	1	656	-0.0005	0.001
M5	14/03/25	09:47:13	1	8102	344	772.5	238	13.4	24.5	0	0	0	0	18.2	18.7	0	25	1	657	-0.0005	0.001
M5	14/03/25	09:47:14	1	8103	344	772.6	238	13.4	24.5	0	0	0	0	18.2	18.7	0	25	1	658	-0.0005	0.001
M5	14/03/25	09:47:15	1	8104	344	772.6	237	13.4	24.5	0	0	0	0	18.2	18.7	0	25	1	659	-0.0006	0.001
M5	14/03/25	09:47:16	1	8105	343	772.7	237	13.5	24.5	0	0	0	0	18.2	18.6	0	25	1	660	-0.0006	0.0011
M5	14/03/25	09:47:17	1	8106	343	772.8	237	13.5	24.5	0	0	0	0	18.2	18.6	0	25	1	661	-0.0006	0.0011
M5	14/03/25	09:47:18	1	8107	343	772.8	237	13.5	24.5	0	0	0	0	18.2	18.6	0	25	0	662	-0.0006	0.0012
M5	14/03/25	09:47:19	1	8108	343	772.9	237	13.5	24.5	0	0	0	0	18.2	18.6	0	25	1	663	-0.0006	0.0012
M5	14/03/25	09:47:20	1	8109	344	773	237	13.5	24.5	0	0	0	0	18.2	18.6	0	25	1	664	-0.0006	0.0012
M5	14/03/25	09:47:21	1	8110	344	773.1	237	13.5	24.5	0	0	0	0	18.2	18.6	0	25	2	665	-0.0006	0.0012
M5	14/03/25	09:47:22	1	8111	345	773	238	13.4	24.5	0	0	0	0	18.2	18.6	0	25	2	666	-0.0006	0.0012
M5	14/03/25	09:47:23	1	8112	344	773.1	238	13.4	24.5	0	0	0	0	18.2	18.6	0	25	1	667	-0.0006	0.0012
M5	14/03/25	09:47:24	1	8113	344	773.1	237	13.5	24.5	0	0	0	0	18.2	18.6	0	25	1	668	-0.0006	0.0012
M5	14/03/25	09:47:25	1	8114	344	773.2	238	13.5	24.5	0	0	0	0	18.2	18.6	0	25	1	669	-0.0006	0.0012
M5	14/03/25	09:47:26	1	8115	344	773.3	238	13.5	24.5	0	0	0	0	18.2	18.5	0	25	1	670	-0.0006	0.0012
M5	14/03/25	09:47:27	1	8116	344	773.4	237	13.5	24.5	0	0	0	0	18.2	18.5	0	25	1	671	-0.0006	0.0012
M5	14/03/25	09:47:28	1	8117	344	773.4	237	13.5	24.5	0	0	0	0	18.2	18.5	0	25	1	672	-0.0006	0.0012
M5	14/03/25	09:47:29	1	8118	344	773.5	238	13.5	24.5	0	0	0	0	18.2	18.5	0	25	1	673	-0.0006	0.0013
M5	14/03/25	09:47:30	1	8119	344	773.5	238	13.5	24.5	0	0	0	0	18.2	18.5	0	25	1	674	-0.0006	0.0013
M5	14/03/25	09:47:32	1	8120	344	773.6	238	13.5	24.5	0	0	0	0	18.2	18.5	0	25	1	675	-0.0006	0.0013
M5	14/03/25	09:47:33	1	8121	344	773.7	238	13.5	24.5	0	0	0	0	18.2	18.6	0	25	1	676	-0.0006	0.0013
M5	14/03/25	09:47:34	1	8122	343	773.8	237	13.5	24.5	0	0	0	0	18.2	18.6	0	25	1	677	-0.0006	0.0013
M5	14/03/25	09:47:35	1	8123	343	773.8	238	13.5	24.4	0	0	0	0	18.2	18.6	0	25	0	678	-0.0007	0.0014
M5	14/03/25	09:47:36	1	8124	343	773.9	238	13.5	24.4	0	0	0	0	18.1	18.5	0	25	0	679	-0.0007	0.0014
M5	14/03/25	09:47:37	1	8125	343	774	238	13.5	24.4	0	0	0	0	18.1	18.5	0	25	0	680	-0.0007	0.0015
M5	14/03/25	09:47:38	1	8126	344	774	238	13.5	24.4	0	0	0	0	18.1	18.6	0	25	1	681	-0.0007	0.0015
M5	14/03/25	09:47:39	1	8127	345	774.1	238	13.5	24.5	0	0	0	0	18.1	18.6	0	25	2	682	-0.0007	0.0015
M5	14/03/25	09:47:40	1	8128	345	774.2	238	13.5	24.5	0	0	0	0	18.1	18.6	0	25	2	683	-0.0007	0.0014
M5	14/03/25	09:47:41	1	8129	345	774.2	238	13.5	24.4	0	0	0	0	18.1	18.6	0	25	2	684	-0.0007	0.0014
M5	14/03/25	09:47:42	1	8130	344	774.2	238	13.5	24.4	0	0	0	0	18.1	18.6	0	25	2	685	-0.0007	0.0014
M5	14/03/25	09:47:43	1	8131	344	774.3	238	13.5	24.5	0	0	0	0	18.1	18.6	0	25	1	686	-0.0007	0.0014
M5	14/03/25	09:47:44	1	8132	344	774.4	237	13.5	24.5	0	0	0	0	18.1	18.7	0	25	2	687	-0.0007	0.0014
M5	14/03/25	09:47:45	1	8133	345	774.4	237	13.6	24.4	0	0	0	0	18.1	18.7	0	25	2	688	-0.0006	0.0014
M5	14/03/25	09:47:46	1	8134	345	774.6	238	13.6	24.4	0	0	0	0	18.1	18.7	0	25	2	689	-0.0006	0.0013
M5	14/03/25	09:47:47	1	8135	345	774.7	238	13.6	24.4	0	0	0	0	18.1	18.6	0	25	2	690	-0.0006	0.0013
M5	14/03/25	09:47:48	1	8136	344	774.8	238	13.6	24.4	0	0	0	0	18.1	18.6	0	25	2	691	-0.0006	0.0013
M5	14/03/25	09:47:49	1	8137	344	774.8	238	13.6	24.4	0	0	0	0	18.1	18.7	0	25	1	692	-0.0006	0.0013
M5	14/03/25	09:47:50	1	8138	344	774.9	238	13.6	24.4	0	0	0	0	18.1	18.7	0	25	1	693	-0.0006	0.0013
M5	14/03/25	09:47:51	1	8139	344	775	238	13.6	24.4	0	0	0	0	18.1	18.7	0	25	1	694	-0.0006	0.0014
M5	14/03/25	09:47:52	1	8140	344	775	238	13.6	24.4	0	0	0	0	18.1	18.7	0	25	1	695	-0.0006	0.0013
M5	14/03/25	09:47:53	1	8141	344	775	238	13.6	24.4	0	0	0	0	18.1	18.7	0	25	1	696	-0.0006	0.0014
M5	14/03/25	09:47:54	1	8142	343	775.1	238	13.6	24.4	0	0	0	0	18.1	18.7	0	25	0	697	-0.0007	0.0014
M5	14/03/25	09:47:55	1	8143	343	775.2	238	13.6	24.4	0	0	0	0	18.1	18.7	0	25	1	698	-0.0006	0.0014
M5	14/03/25	09:47:56	1	8144	343	775.2	238	13.6	24.4	0	0	0	0	18.1	18.7	0	25	1	699	-0.0006	0.0015
M5	14/03/25	09:47:57	1	8145	344	775.3	238	13.7	24.4	0	0	0	0	18.1	18.7	0	25	1	700	-0.0006	0.0015
M5	14/03/25	09:47:58	1	8146	344	775.3	238	13.7	24.4	0	0	0	0	18.1	18.7	0	25	1	701	-0.0006	0.0015
M5	14/03/25	09:47:59	1	8147	344	775.4	238	13.7	24.4	0	0	0	0	18.1	18.8	0	25	1	702	-0.0006	0.0015
M5	14/03/25	09:48:00	1	8148	343	775.5	238	13.7	24.4	0	0	0	0	18.1	18.8	0	25	0	703	-0.0006	0.0016
M5	14/03/25	09:48:01	1	8149	342	775.6	238	13.7	24.4	0	0	0	0	18.1	18.8	0	25	0	704	-0.0007	0.0016
M5	14/03/25	09:48:02	1	8150	342	775.7	238	13.7	24.4	0	0	0	0	18.1	18.8	0	25	0	705	-0.0007	0.0017
M5	14/03/25	09:48:03	1	8151	343	775.8	238	13.8	24.4	0	0	0	0	18.1	18.7	0	25	0	706	-0.0007	0.0017
M5	14/03/25	09:48:04	1	8152	344	775.8	238	13.8	24.4	0	0	0	0	18.1	18.8	0	25	1	707	-0.0007	0.0017
M5	14/03/25	09:48:05	1	8153	345	775.8	238	13.8	24.4	0	0	0	0	18.1	18.8	0	25	2	708	-0.0006	0.0017
M5	14/03/25	09:48:06	1	8154	345	775.8	238	13.8	24.4	0	0	0	0	18.1	18.8	0	25	2	709	-0.0006	0.0017
M5	14/03/25	09:48:07	1	8155	345	775.9	238	13.8	24.4	0	0	0	0	18.1	18.8	0	25	2	710	-0.0007	0.0016
M5	14/03/25	09:48:08	1	8156	346	775.8	238	13.8	24.4	0	0	0	0	18.1	18.8	0	25	3	711	-0.0006	0.0016
M5	14/03/25	09:48:09	1	8157	345	775.8	237	13.7	24.4	0	0	0	0	18.1	18.8	0	25	2	712	-0.0006	0.0015
M5	14/03/25	09:48:10	1	8158	345	775.8	238	13.7	24.4	0	0	0	0	18.1	18.7	0	25	2	713	-0.0006	0.0015
M5	14/03/25	09:48:11	1	8159	344	775.9	238	13.7	24.4	0	0	0	0	18.1	18.7	0	25	2	714	-0.0006	0.0015
M5	14/03/25	09:48:12	1	8160	344	775.9	238	13.7	24.4	0	0	0	0	18.1	18.7	0	25	1	715	-0.0006	0.0015
M5	14/03/25	09:48:13	1	8161	343	775.8	238	13.7	24.4	0	0	0	0	18.1	18.7	0	25	0	716	-0.0007	0.0015
M5	14/03/25	09:48:14	1	8162	343	775.8	238	13.7	24.4	0	0	0	0	18.1	18.6	0	25	0	717	-0.0007	0.0015
M5	14/03/25	09:48:15	1	8163	343	775.8	238	13.7	24.4	0	0	0	0	18.1	18.7	0	25	0	718	-0.0007	0.0015
M5	14/03/25	09:48:16	1	8164	344	775.8	238	13.7	24.4	0	0	0	0	18.1	18.6	0	25	1	719	-0.0007	0.0015
M5	14/03/25	09:48:17	1	8165	344	775.8	238	13.6	24.3	0	0	0	0	18.1	18.6	0	25	1	720	-0.0007	0.0015
M5	14/03/25	09:48:18	1	8166	344	775.8	238	13.6	24.3	0	0	0	0	0	18.7	0	25	1	721	-0.0007	0.0015
M5	14/03/25	09:48:19	1	8167	344	775.8	238	13.7	24.3	0	0	0	0	0	18.7	0	25	1	722	-0.0007	0.0015
M5	14/03/25	09:48:20	1	8168	343	775.8	237	13.7	24.3	0	0	0	0	0	18.7	0	25	1	723	-0.0007	0.0015
M5	14/03/25	09:48:21	1	8169	344	775.8	237	13.7	24.4	0	0	0	0	0	18.7	0	25	1	724	-0.0007	0.0015
M5	14/03/25	09:48:22	1	8170	345	775.8	238	13.7	24.4	0	0	0	0	0	18.8	0	25	2	725	-0.0007	0.0015
M5	14/03/25	09:48:23	1	8171	344	775.8	238	13.7	24.3	0	0	0	0	0	18.8	0	25	2	726	-0.0007	0.0015
M5	14/03/25	09:48:24	1	8172	344	775.8	238	13.7	24.3	0	0	0	0	18.1	18.8	0	25	1	727	-0.0007	0.0015
M5	14/03/25	09:48:25	1	8173	344	775.8	238	13.7	24.3	0	0	0	0	18.1	18.8	0	25	1	728	-0.0007	0.0015
M5	14/03/25	09:48:26	1	8174	344	775.8	238	13.7	24.3	0	0	0	0	18.1	18.8	0	25	1	729	-0.0007	0.0015
M5	14/03/25	09:48:27	1	8175	344	775.8	238	13.7	24.3	0	0	0	0	18.1	18.8	0	25	2	730	-0.0007	0.0015
M5	14/03/25	09:48:28	1	8176	344	775.7	238	13.7	24.3	0	0	0	0	18.1	18.8	0	25	2	731	-0.0007	0.0015
M5	14/03/25	09:48:29	1	8177	344	775.8	238	13.8	24.3	0	0	0	0	18	18.8	0	25	1	732	-0.0007	0.0015
M5	14/03/25	09:48:30	1	8178	344	775.8	238	13.8	24.3	0	0	0	0	18	18.8	0	25	1	733	-0.0007	0.0015
M5	14/03/25	09:48:31	1	8179	343	775.9	238	13.8	24.3	0	0	0	0	18	18.8	0	25	1	734	-0.0007	0.0015
M5	14/03/25	09:48:32	1	8180	344	775.9	238	13.8	24.3	0	0	0	0	18	18.8	0	25	1	735	-0.0007	0.0015
M5	14/03/25	09:48:33	1	8181	344	775.9	238	13.8	24.3	0	0	0	0	18	18.8	0	25	2	736	-0.0007	0.0015
M5	14/03/25	09:48:34	1	8182	344	775.9	238	13.8	24.3	0	0	0	0	18	18.7	0	25	2	737	-0.0007	0.0015
M5	14/03/25	09:48:35	1	8183	344	775.9	238	13.8	24.3	0	0	0	0	18	18.7	0	25	1	738	-0.0007	0.0015
M5	14/03/25	09:48:36	1	8184	344	775.9	238	13.8	24.3	0	0	0	0	18	18.7	0	25	1	739	-0.0007	0.0015
M5	14/03/25	09:48:37	1	8185	344	775.9	238	13.8	24.3	0	0	0	0	18	18.7	0	25	1	740	-0.0007	0.0015
M5	14/03/25	09:48:38	1	8186	344	775.8	238	13.8	24.3	0	0	0	0	18	18.7	0	25	2	741	-0.0007	0.0014
M5	14/03/25	09:48:39	1	8187	344	775.8	238	13.8	24.3	0	0	0	0	18	18.7	0	25	2	742	-0.0007	0.0014
M5	14/03/25	09:48:40	1	8188	344	775.8	238	13.8	24.3	0	0	0	0	18	18.7	0	25	1	743	-0.0007	0.0014
M5	14/03/25	09:48:41	1	8189	344	775.8	238	13.8	24.3	0	0	0	0	18	18.7	0	25	2	744	-0.0007	0.0014
M5	14/03/25	09:48:42	1	8190	345	775.8	238	13.8	24.3	0	0	0	0	18	18.7	0	25	2	745	-0.0007	0.0014
M5	14/03/25	09:48:43	1	8191	345	775.8	238	13.8	24.3	0	0	0	0	18	18.7	0	25	2	746	-0.0007	0.0014
M5	14/03/25	09:48:44	1	8192	345	775.8	238	13.8	24.3	0	0	0	0	18	18.7	0	25	2	747	-0.0007	0.0013
M5	14/03/25	09:48:45	1	8193	345	775.8	238	13.8	24.3	0	0	0	0	18	18.7	0	25	2	748	-0.0007	0.0013
M5	14/03/25	09:48:46	1	8194	344	775.8	238	13.8	24.3	0	0	0	0	18	18.6	0	25	2	749	-0.0007	0.0013
M5	14/03/25	09:48:48	1	8195	344	775.8	238	13.8	24.3	0	0	0	0	18	18.6	0	25	1	750	-0.0007	0.0013
M5	14/03/25	09:48:49	1	8196	344	775.8	238	13.8	24.3	0	0	0	0	18	18.6	0	25	1	751	-0.0007	0.0013
M5	14/03/25	09:48:50	1	8197	344	775.9	238	13.8	24.3	0	0	0	0	18	18.6	0	25	2	752	-0.0007	0.0013
M5	14/03/25	09:48:51	1	8198	344	775.9	238	13.8	24.3	0	0	0	0	0	18.7	0	25	1	753	-0.0007	0.0013
M5	14/03/25	09:48:52	1	8199	344	775.8	238	13.8	24.2	0	0	0	0	0	18.7	0	25	1	754	-0.0007	0.0013
M5	14/03/25	09:48:53	1	8200	344	775.8	238	13.8	24.2	0	0	0	0	0	18.6	0	25	2	755	-0.0007	0.0012
M5	14/03/25	09:48:54	1	8201	344	775.8	238	13.8	24.2	0	0	0	0	0	18.7	0	25	2	756	-0.0007	0.0012
M5	14/03/25	09:48:55	1	8202	344	775.8	238	13.8	24.2	0	0	0	0	0	18.6	0	25	2	757	-0.0007	0.0012
M5	14/03/25	09:48:56	1	8203	343	775.7	238	13.8	24.3	0	0	0	0	0	18.6	0	25	1	758	-0.0007	0.0012
M5	14/03/25	09:48:57	1	8204	343	775.8	238	13.8	24.3	0	0	0	0	18	18.7	0	25	0	759	-0.0007	0.0012
M5	14/03/25	09:48:58	1	8205	344	775.8	238	13.8	24.2	0	0	0	0	18	18.7	0	25	1	760	-0.0007	0.0012
M5	14/03/25	09:48:59	1	8206	343	775.9	239	13.8	24.2	0	0	0	0	18	18.7	0	25	1	761	-0.0007	0.0013
M5	14/03/25	09:49:00	1	8207	343	775.9	239	13.8	24.2	0	0	0	0	18	18.7	0	25	0	762	-0.0007	0.0013
M5	14/03/25	09:49:01	1	8208	343	775.9	238	13.8	24.2	0	0	0	0	18	18.7	0	25	0	763	-0.0007	0.0013
M5	14/03/25	09:49:02	1	8209	344	775.8	238	13.8	24.2	0	0	0	0	18	18.7	0	25	1	764	-0.0007	0.0013
M5	14/03/25	09:49:03	1	8210	345	775.9	238	13.8	24.2	0	0	0	0	18	18.7	0	25	2	765	-0.0007	0.0013
M5	14/03/25	09:49:04	1	8211	345	776	238	13.8	24.2	0	0	0	0	18	18.8	0	25	2	766	-0.0007	0.0012
M5	14/03/25	09:49:05	1	8212	345	776	238	13.8	24.2	0	0	0	0	18	18.8	0	25	2	767	-0.0007	0.0012
M5	14/03/25	09:49:06	1	8213	345	776	238	13.8	24.2	0	0	0	0	18	18.8	0	25	2	768	-0.0007	0.0012
M5	14/03/25	09:49:07	1	8214	344	776.1	239	13.8	24.2	0	0	0	0	0	18.8	0	25	2	769	-0.0007	0.0012
M5	14/03/25	09:49:08	1	8215	344	776.1	239	13.8	24.2	0	0	0	0	0	18.8	0	25	2	770	-0.0007	0.0011
M5	14/03/25	09:49:09	1	8216	345	776.1	239	13.8	24.2	0	0	0	0	0	18.8	0	25	2	771	-0.0007	0.0011
M5	14/03/25	09:49:10	1	8217	345	776.1	238	13.8	24.2	0	0	0	0	0	18.8	0	25	3	772	-0.0007	0.001
M5	14/03/25	09:49:11	1	8218	345	776.1	238	13.8	24.2	0	0	0	0	0	18.8	0	25	3	773	-0.0007	0.001
M5	14/03/25	09:49:12	1	8219	345	776.1	238	13.8	24.2	0	0	0	0	0	18.8	0	25	3	774	-0.0006	0.001
M5	14/03/25	09:49:13	1	8220	345	776.1	238	13.8	24.2	0	0	0	0	18	18.8	0	25	3	775	-0.0006	0.0009
M5	14/03/25	09:49:14	1	8221	345	776.1	238	13.8	24.2	0	0	0	0	18	18.9	0	25	2	776	-0.0006	0.0009
M5	14/03/25	09:49:15	1	8222	344	776.2	238	13.8	24.2	0	0	0	0	18	18.9	0	25	2	777	-0.0006	0.0009
M5	14/03/25	09:49:16	1	8223	344	776.1	239	13.9	24.2	0	0	0	0	18	18.9	0	25	1	778	-0.0006	0.0009
M5	14/03/25	09:49:17	1	8224	344	776.2	238	13.9	24.2	0	0	0	0	18	18.9	0	25	1	779	-0.0006	0.0009
M5	14/03/25	09:49:18	1	8225	344	776.2	238	13.9	24.2	0	0	0	0	18	18.9	0	25	2	780	-0.0006	0.0009
M5	14/03/25	09:49:19	1	8226	344	776.3	238	13.9	24.2	0	0	0	0	18	18.9	0	25	2	781	-0.0006	0.0008
M5	14/03/25	09:49:20	1	8227	344	776.3	238	13.9	24.2	0	0	0	0	18	18.9	0	25	1	782	-0.0006	0.0008
M5	14/03/25	09:49:21	1	8228	344	776.3	238	13.9	24.2	0	0	0	0	18	18.9	0	25	1	783	-0.0006	0.0008
M5	14/03/25	09:49:22	1	8229	344	776.3	238	13.9	24.1	0	0	0	0	18	18.9	0	25	2	784	-0.0006	0.0008
M5	14/03/25	09:49:23	1	8230	344	776.4	238	13.9	24.1	0	0	0	0	18	19	0	25	2	785	-0.0006	0.0008
M5	14/03/25	09:49:24	1	8231	344	776.4	238	13.9	24.1	0	0	0	0	18	19	0	25	1	786	-0.0006	0.0008
M5	14/03/25	09:49:25	1	8232	343	776.4	238	13.9	24.1	0	0	0	0	18	19	0	25	1	787	-0.0006	0.0008
M5	14/03/25	09:49:26	1	8233	342	776.4	238	13.9	24.1	0	0	0	0	18	19	0	25	0	788	-0.0006	0.0009
M5	14/03/25	09:49:27	1	8234	342	776.4	238	13.9	24.1	0	0	0	0	18	19	0	25	0	789	-0.0006	0.0009
M5	14/03/25	09:49:28	1	8235	343	776.3	238	13.9	24.1	0	0	0	0	18	19	0	25	0	790	-0.0007	0.0009
M5	14/03/25	09:49:29	1	8236	344	776.4	238	13.9	24.1	0	0	0	0	18	19	0	25	1	791	-0.0007	0.0009
M5	14/03/25	09:49:30	1	8237	345	776.4	238	13.9	24.1	0	0	0	0	18	19	0	25	2	792	-0.0006	0.0009
M5	14/03/25	09:49:31	1	8238	345	776.4	238	13.9	24.1	0	0	0	0	18	19	0	25	2	793	-0.0006	0.0009
M5	14/03/25	09:49:32	1	8239	345	776.4	238	13.9	24.1	0	0	0	0	18	19	0	25	2	794	-0.0006	0.0008
M5	14/03/25	09:49:33	1	8240	345	776.4	238	13.9	24.1	0	0	0	0	18	19	0	25	2	795	-0.0006	0.0008
M5	14/03/25	09:49:34	1	8241	345	776.3	239	13.9	24.1	0	0	0	0	18	19	0	25	2	796	-0.0006	0.0008
M5	14/03/25	09:49:35	1	8242	345	776.4	239	13.9	24.1	0	0	0	0	18	19	0	25	2	797	-0.0006	0.0008
M5	14/03/25	09:49:36	1	8243	344	776.3	238	13.8	24.1	0	0	0	0	18	19	0	25	2	798	-0.0006	0.0007
M5	14/03/25	09:49:37	1	8244	344	776.3	238	13.8	24.1	0	0	0	0	18	19	0	25	1	799	-0.0006	0.0007
M5	14/03/25	09:49:38	1	8245	344	776.4	239	13.8	24.1	0	0	0	0	18	19	0	25	1	800	-0.0006	0.0007
M5	14/03/25	09:49:39	1	8246	344	776.4	238	13.8	24.1	0	0	0	0	18	19.1	0	25	1	801	-0.0006	0.0007
M5	14/03/25	09:49:40	1	8247	343	776.4	238	13.9	24.1	0	0	0	0	18	19.1	0	25	1	802	-0.0006	0.0008
M5	14/03/25	09:49:41	1	8248	343	776.4	238	13.9	24.1	0	0	0	0	18	19.1	0	25	1	803	-0.0007	0.0008
M5	14/03/25	09:49:42	1	8249	343	776.4	238	13.9	24.1	0	0	0	0	18	19.1	0	25	1	804	-0.0007	0.0008
M5	14/03/25	09:49:43	1	8250	344	776.4	238	13.9	24.1	0	0	0	0	18	19	0	25	1	805	-0.0007	0.0008
M5	14/03/25	09:49:44	1	8251	344	776.4	238	13.9	24.1	0	0	0	0	18	19	0	25	2	806	-0.0006	0.0008
M5	14/03/25	09:49:45	1	8252	345	776.5	238	13.9	24.1	0	0	0	0	18	19	0	25	2	807	-0.0006	0.0008
M5	14/03/25	09:49:46	1	8253	346	776.5	238	13.9	24.1	0	0	0	0	18	19	0	25	3	808	-0.0006	0.0007
M5	14/03/25	09:49:47	1	8254	346	776.5	238	13.9	24.1	0	0	0	0	18	19	0	25	3	809	-0.0006	0.0007
M5	14/03/25	09:49:48	1	8255	345	776.5	238	13.8	24.1	0	0	0	0	18	19	0	25	2	810	-0.0006	0.0006
M5	14/03/25	09:49:49	1	8256	345	776.5	238	13.8	24.1	0	0	0	0	18	19	0	25	2	811	-0.0006	0.0006
M5	14/03/25	09:49:50	1	8257	345	776.5	238	13.8	24.1	0	0	0	0	18	19	0	25	3	812	-0.0006	0.0005
M5	14/03/25	09:49:51	1	8258	346	776.6	238	13.8	24.1	0	0	0	0	18	19	0	25	3	813	-0.0006	0.0005
M5	14/03/25	09:49:52	1	8259	346	776.6	238	13.8	24.1	0	0	0	0	18	19	0	25	4	814	-0.0006	0.0004
M5	14/03/25	09:49:53	1	8260	346	776.6	238	13.8	24.1	0	0	0	0	18	19	0	25	3	815	-0.0006	0.0004
M5	14/03/25	09:49:54	1	8261	345	776.6	238	13.7	24	0	0	0	0	18	19	0	25	2	816	-0.0006	0.0003
M5	14/03/25	09:49:55	1	8262	344	776.7	238	13.7	24	0	0	0	0	18	19	0	25	2	817	-0.0006	0.0003
M5	14/03/25	09:49:56	1	8263	344	776.7	238	13.7	24	0	0	0	0	18	19	0	25	2	818	-0.0006	0.0003
M5	14/03/25	09:49:57	1	8264	344	776.7	238	13.7	24	0	0	0	0	18	19	0	25	1	819	-0.0006	0.0003
M5	14/03/25	09:49:58	1	8265	344	776.8	238	13.7	24	0	0	0	0	18	19.1	0	25	1	820	-0.0006	0.0003
M5	14/03/25	09:49:59	1	8266	344	776.8	238	13.7	24	0	0	0	0	18	19.1	0	25	2	821	-0.0006	0.0003
M5	14/03/25	09:50:00	1	8267	344	776.9	238	13.7	24	0	0	0	0	18	19.1	0	25	2	822	-0.0006	0.0003
M5	14/03/25	09:50:01	1	8268	344	777	238	13.7	24	0	0	0	0	18	19.1	0	25	1	823	-0.0006	0.0003
M5	14/03/25	09:50:03	1	8269	344	777.1	238	13.7	24	0	0	0	0	18	19.1	0	25	1	824	-0.0006	0.0003
M5	14/03/25	09:50:04	1	8270	344	777.3	238	13.7	24	0	0	0	0	18	19.1	0	25	1	825	-0.0006	0.0003
M5	14/03/25	09:50:05	1	8271	344	777.5	238	13.7	24	0	0	0	0	18	19.1	0	25	1	826	-0.0006	0.0003
M5	14/03/25	09:50:06	1	8272	345	777.6	239	13.7	24	0	0	0	0	18	19.2	0	25	2	827	-0.0006	0.0003
M5	14/03/25	09:50:07	1	8273	345	777.3	241	13.7	24	0	0	0	0	18	19.2	0	25	2	828	-0.0006	0.0003
M5	14/03/25	09:50:08	1	8274	345	777.1	239	13.7	24	0	0	0	0	18	19.4	0	25	2	829	-0.0006	0.0002
M5	14/03/25	09:50:09	1	8275	344	777	238	13.8	24	0	0	0	0	18	19.5	0	25	2	830	-0.0006	0.0002
M5	14/03/25	09:50:10	1	8276	344	777	238	13.8	24	0	0	0	0	18	19.6	0	25	2	831	-0.0006	0.0002
M5	14/03/25	09:50:11	1	8277	344	777	238	13.8	24	0	0	0	0	18	19.6	0	25	2	832	-0.0006	0.0002
M5	14/03/25	09:50:12	1	8278	344	777	238	13.8	24	0	0	0	0	18	19.7	0	25	1	833	-0.0006	0.0002
M5	14/03/25	09:50:13	1	8279	344	777	238	13.8	24	0	0	0	0	18	19.8	0	25	1	834	-0.0006	0.0002
M5	14/03/25	09:50:14	1	8280	344	777	238	13.8	24	0	0	0	0	18	19.8	0	25	2	835	-0.0006	0.0002
M5	14/03/25	09:50:15	1	8281	345	777	238	13.9	24	0	0	0	0	18	19.9	0	25	2	836	-0.0006	0.0002
M5	14/03/25	09:50:16	1	8282	345	777	238	13.9	24	0	0	0	0	18	19.9	0	25	2	837	-0.0006	0.0002
M5	14/03/25	09:50:17	1	8283	344	777	238	13.9	24	0	0	0	0	18	20	0	25	2	838	-0.0005	0.0002
M5	14/03/25	09:50:18	1	8284	344	777	238	13.9	24	0	0	0	0	18	20.1	0	25	2	839	-0.0005	0.0002
M5	14/03/25	09:50:19	1	8285	345	777	238	13.9	24	0	0	0	0	18	20.1	0	25	2	840	-0.0005	0.0002
M5	14/03/25	09:50:20	1	8286	345	777	238	13.9	24	0	0	0	0	18	20.2	0	25	2	841	-0.0005	0.0002
M5	14/03/25	09:50:21	1	8287	345	776.9	238	13.9	24	0	0	0	0	18	20.2	0	25	2	842	-0.0005	0.0001
M5	14/03/25	09:50:22	1	8288	345	776.9	238	13.9	24	0	0	0	0	18	20.3	0	25	2	843	-0.0005	0.0001
M5	14/03/25	09:50:23	1	8289	345	776.9	238	13.9	23.9	0	0	0	0	18	20.3	0	25	3	844	-0.0005	0.0001
M5	14/03/25	09:50:24	1	8290	345	776.9	238	13.9	23.9	0	0	0	0	18	20.4	0	25	3	845	-0.0005	0
M5	14/03/25	09:50:25	1	8291	345	776.9	238	13.9	24	0	0	0	0	18	20.4	0	25	2	846	-0.0005	0
M5	14/03/25	09:50:26	1	8292	344	776.9	239	13.9	24	0	0	0	0	18	20.5	0	25	2	847	-0.0005	0
M5	14/03/25	09:50:27	1	8293	345	776.9	239	14	24	0	0	0	0	18	20.5	0	25	2	848	-0.0005	0
M5	14/03/25	09:50:28	1	8294	345	776.9	239	14	24	0	0	0	0	18.1	20.5	0	25	2	849	-0.0005	0
M5	14/03/25	09:50:29	1	8295	345	776.9	238	14	23.9	0	0	0	0	18.1	20.6	0	25	2	850	-0.0005	0
M5	14/03/25	09:50:30	1	8296	345	776.9	238	14	23.9	0	0	0	0	18.1	20.6	0	25	3	851	-0.0004	-0.0001
M5	14/03/25	09:50:31	1	8297	345	776.9	238	14	24	0	0	0	0	18.1	20.7	0	25	3	852	-0.0004	-0.0001
M5	14/03/25	09:50:32	1	8298	345	777	239	14	24	0	0	0	0	18.1	20.7	0	25	2	853	-0.0004	-0.0001
M5	14/03/25	09:50:33	1	8299	346	776.9	239	13.9	23.9	0	0	0	0	18.1	20.7	0	25	3	854	-0.0004	-0.0002
M5	14/03/25	09:50:34	1	8300	346	777	239	13.9	23.9	0	0	0	0	18.1	20.8	0	25	3	855	-0.0004	-0.0002
M5	14/03/25	09:50:35	1	8301	345	777	239	14	23.9	0	21	0	0	18.1	20.8	0	25	3	856	-0.0004	-0.0002
M5	14/03/25	09:50:36	1	8302	345	777	238	14	23.9	0	21	0	0	18.1	20.8	0	25	2	857	-0.0004	-0.0003
M5	14/03/25	09:50:37	1	8303	344	776.9	239	14	23.9	0	21	0	0	18.1	20.9	0	25	1	858	-0.0004	-0.0002
M5	14/03/25	09:50:38	1	8304	344	776.9	239	14	23.9	0	21	0	0	18.1	20.9	0	25	1	859	-0.0004	-0.0002
M5	14/03/25	09:50:39	1	8305	344	776.9	239	13.9	23.9	0	21	0	0	18.1	20.9	0	25	2	860	-0.0004	-0.0002
M5	14/03/25	09:50:40	1	8306	345	776.9	238	13.9	23.9	0	21	0	0	18.1	21	0	25	3	861	-0.0004	-0.0003
M5	14/03/25	09:50:41	1	8307	346	776.9	238	14	23.9	0	21	0	0	18.1	21	0	25	3	862	-0.0004	-0.0003
M5	14/03/25	09:50:42	1	8308	346	776.9	238	14	23.9	0	21	0	0	18.1	21	0	25	3	863	-0.0004	-0.0004
M5	14/03/25	09:50:43	1	8309	346	777	239	14	23.9	0	21	0	0	18.1	21	0	25	4	864	-0.0004	-0.0004
M5	14/03/25	09:50:44	1	8310	346	776.9	239	14	23.9	0	21	0	0	18.1	21.1	0	25	3	865	-0.0004	-0.0004
M5	14/03/25	09:50:45	1	8311	345	776.9	238	14	23.9	0	21	0	0	18.1	21.1	0	25	3	866	-0.0004	-0.0005
M5	14/03/25	09:50:46	1	8312	346	776.9	238	14	23.9	0	21	0	0	18.1	21.1	0	25	3	867	-0.0003	-0.0005
M5	14/03/25	09:50:47	1	8313	346	776.9	238	14	23.9	0	21	0	0	18.1	21.1	0	25	4	868	-0.0003	-0.0005
M5	14/03/25	09:50:48	1	8314	346	776.9	239	14	23.9	0	21	0	0	18.1	21.2	0	25	4	869	-0.0003	-0.0006
M5	14/03/25	09:50:49	1	8315	346	776.9	239	14	23.9	0	21	0	0	18.1	21.2	0	25	4	870	-0.0003	-0.0006
M5	14/03/25	09:50:50	1	8316	346	776.9	238	14	23.9	0	21	0	0	18.1	21.2	0	25	4	871	-0.0003	-0.0007
M5	14/03/25	09:50:51	1	8317	346	776.9	238	14	23.9	0	21	0	0	18.1	21.2	0	25	3	872	-0.0003	-0.0007
M5	14/03/25	09:50:52	1	8318	346	776.9	238	14	23.9	0	21	0	0	18.1	21.3	0	25	3	873	-0.0003	-0.0008
M5	14/03/25	09:50:53	1	8319	346	776.9	238	13.9	23.9	0	21	0	0	18.1	21.3	0	25	3	874	-0.0003	-0.0008
M5	14/03/25	09:50:54	1	8320	345	776.9	238	13.9	23.9	0	21	0	0	18.1	21.3	0	25	3	875	-0.0003	-0.0008
M5	14/03/25	09:50:55	1	8321	345	776.9	238	14	23.9	0	21	0	0	18.1	21.3	0	25	2	876	-0.0003	-0.0008
M5	14/03/25	09:50:56	1	8322	345	776.9	238	14	23.9	0	21	0	0	18.1	21.3	0	25	2	877	-0.0003	-0.0009
M5	14/03/25	09:50:57	1	8323	345	776.9	238	13.9	23.9	0	21	0	0	18.1	21.4	0	25	2	878	-0.0003	-0.0009
M5	14/03/25	09:50:58	1	8324	345	776.9	238	13.9	23.9	0	21	0	0	18.1	21.4	0	25	3	879	-0.0003	-0.0009
M5	14/03/25	09:50:59	1	8325	346	776.9	238	13.9	23.8	0	21	0	0	18.1	21.4	0	25	3	880	-0.0003	-0.0009
M5	14/03/25	09:51:00	1	8326	347	776.9	238	13.9	23.8	0	21	0	0	0	21.4	0	25	4	881	-0.0003	-0.001
M5	14/03/25	09:51:01	1	8327	347	776.9	238	13.9	23.9	0	21	0	0	0	21.4	0	25	4	882	-0.0002	-0.001
M5	14/03/25	09:51:02	1	8328	346	776.9	238	13.9	23.9	0	21	0	0	0	21.5	0	25	3	883	-0.0002	-0.0011
M5	14/03/25	09:51:03	1	8329	345	776.9	238	13.9	23.9	0	21	0	0	0	21.5	0	25	3	884	-0.0002	-0.0011
M5	14/03/25	09:51:04	1	8330	346	776.9	238	13.9	23.9	0	21	0	0	0	21.5	0	25	3	885	-0.0002	-0.0011
M5	14/03/25	09:51:05	1	8331	347	776.9	238	13.9	23.9	0	21	0	0	0	21.5	0	25	4	886	-0.0002	-0.0012
M5	14/03/25	09:51:06	1	8332	347	776.9	238	13.9	23.9	0	21	0	0	18.1	21.5	0	25	5	887	-0.0002	-0.0012
M5	14/03/25	09:51:07	1	8333	347	776.9	238	13.9	23.8	0	21	0	0	18.1	21.5	0	25	4	888	-0.0002	-0.0013
M5	14/03/25	09:51:08	1	8334	347	776.9	238	13.9	23.8	0	21	0	0	18.1	21.6	0	25	4	889	-0.0001	-0.0014
M5	14/03/25	09:51:09	1	8335	347	776.9	238	13.9	23.8	0	21	0	0	18.1	21.6	0	25	4	890	-0.0001	-0.0014
M5	14/03/25	09:51:10	1	8336	346	776.9	238	13.9	23.8	0	21	0	0	18.1	21.6	0	25	4	891	-0.0001	-0.0015
M5	14/03/25	09:51:11	1	8337	346	776.9	238	14	23.9	0	21	0	0	18.1	21.6	0	25	4	892	-0.0001	-0.0015
M5	14/03/25	09:51:12	1	8338	347	776.9	238	14	23.9	0	21	0	0	18.1	21.6	0	25	4	893	-0.0001	-0.0015
M5	14/03/25	09:51:13	1	8339	346	776.9	238	13.9	23.8	0	21	0	0	18.1	21.6	0	25	4	894	-0.0001	-0.0016
M5	14/03/25	09:51:14	1	8340	346	776.9	238	13.9	23.8	0	21	0	0	18.1	21.6	0	25	4	895	-0.0001	-0.0016
M5	14/03/25	09:51:15	1	8341	346	776.9	238	14	23.8	0	21	0	0	18.1	21.7	0	25	4	896	0	-0.0016
M5	14/03/25	09:51:16	1	8342	347	776.9	238	14	23.8	0	21	0	0	18.1	21.7	0	25	4	897	0	-0.0017
M5	14/03/25	09:51:18	1	8343	346	776.9	238	14	23.8	0	21	0	0	18.1	21.7	0	25	4	898	0	-0.0017
M5	14/03/25	09:51:19	1	8344	345	776.9	238	14	23.8	0	21	0	0	18.1	21.7	0	25	3	899	0	-0.0017
M5	14/03/25	09:51:20	1	8345	345	776.9	238	14	23.8	0	21	0	0	18.1	21.7	0	25	2	900	0	-0.0017
M5	14/03/25	09:51:21	1	8346	346	776.9	238	14	23.8	0	21	0	0	18.1	21.7	0	25	3	901	0	-0.0017
M5	14/03/25	09:51:22	1	8347	345	776.9	238	14	23.8	0	21	0	0	18.1	21.8	0	25	3	902	0	-0.0017
M5	14/03/25	09:51:23	1	8348	344	776.9	238	14	23.8	0	21	0	0	18.1	21.8	0	25	2	903	0	-0.0017
M5	14/03/25	09:51:24	1	8349	344	776.9	238	14	23.8	0	21	0	0	18.1	21.8	0	25	2	904	0	-0.0017
M5	14/03/25	09:51:25	1	8350	344	776.9	238	14	23.8	0	21	0	0	18.1	21.8	0	25	2	905	0	-0.0017
M5	14/03/25	09:51:26	1	8351	344	776.9	238	14	23.8	0	21	0	0	18.1	21.8	0	25	2	906	0	-0.0017
M5	14/03/25	09:51:27	1	8352	345	776.9	238	14	23.8	0	21	0	0	18.1	21.8	0	25	2	907	0	-0.0017
M5	14/03/25	09:51:28	1	8353	345	776.9	238	14	23.8	0	21	0	0	18.2	21.8	0	25	3	908	0	-0.0017
M5	14/03/25	09:51:29	1	8354	346	776.9	238	14	23.8	0	21	0	0	18.2	21.9	0	25	3	909	0	-0.0017
M5	14/03/25	09:51:30	1	8355	346	776.9	238	14	23.8	0	21	0	0	18.2	21.9	0	25	3	910	0	-0.0017
M5	14/03/25	09:51:31	1	8356	346	777	238	14	23.8	0	21	0	0	18.2	21.9	0	25	3	911	0	-0.0018
M5	14/03/25	09:51:32	1	8357	345	777	238	14	23.8	0	21	0	0	18.2	21.9	0	25	3	912	0	-0.0018
M5	14/03/25	09:51:33	1	8358	346	777	238	14	23.8	0	21	0	0	18.2	21.9	0	25	3	913	0	-0.0018
M5	14/03/25	09:51:34	1	8359	346	777	237	14	23.8	0	21	0	0	18.2	21.9	0	25	4	914	0.0001	-0.0018
M5	14/03/25	09:51:35	1	8360	346	777	238	14	23.8	0	21	0	0	18.2	21.9	0	25	3	915	0.0001	-0.0018
M5	14/03/25	09:51:36	1	8361	346	777	238	14	23.7	0	21	0	0	18.2	22	0	25	3	916	0.0001	-0.0019
M5	14/03/25	09:51:37	1	8362	346	777	238	14	23.7	0	21	0	0	18.2	22	0	25	3	917	0.0001	-0.0019
M5	14/03/25	09:51:38	1	8363	345	777	238	14	23.8	0	21	0	0	18.2	22	0	25	3	918	0.0001	-0.0019
M5	14/03/25	09:51:39	1	8364	345	777	238	14	23.8	0	21	0	0	18.2	22	0	25	2	919	0.0001	-0.0019
M5	14/03/25	09:51:40	1	8365	345	777	238	14	23.8	0	21	0	0	18.2	22	0	25	2	920	0.0001	-0.0019
M5	14/03/25	09:51:41	1	8366	345	777	238	14	23.8	0	21	0	0	18.2	22	0	25	3	921	0.0001	-0.0019
M5	14/03/25	09:51:42	1	8367	345	777	238	14	23.7	0	21	0	0	18.2	22	0	25	3	922	0.0001	-0.0019
M5	14/03/25	09:51:43	1	8368	345	777	238	14	23.7	0	21	0	0	18.2	22	0	25	3	923	0.0001	-0.0019
M5	14/03/25	09:51:44	1	8369	344	777	238	14	23.7	0	21	0	0	18.2	22	0	25	2	924	0.0001	-0.0019
M5	14/03/25	09:51:45	1	8370	344	777	237	14	23.7	0	21	0	0	18.2	22.1	0	25	1	925	0.0001	-0.0019
M5	14/03/25	09:51:46	1	8371	344	777	238	14	23.7	0	21	0	0	18.2	22.1	0	25	1	926	0.0001	-0.0018
M5	14/03/25	09:51:47	1	8372	345	777	238	14	23.7	0	21	0	0	18.2	22.1	0	25	2	927	0.0001	-0.0018
M5	14/03/25	09:51:48	1	8373	345	777	238	14	23.7	0	21	0	0	18.2	22.1	0	25	3	928	0.0001	-0.0018
M5	14/03/25	09:51:49	1	8374	346	777	238	14	23.7	0	21	0	0	18.2	22.1	0	25	3	929	0.0001	-0.0019
M5	14/03/25	09:51:50	1	8375	346	777	238	14	23.7	0	21	0	0	18.2	22.1	0	25	3	930	0.0001	-0.0019
M5	14/03/25	09:51:51	1	8376	346	777	238	14	23.7	0	21	0	0	18.2	22.1	0	25	3	931	0.0001	-0.0019
M5	14/03/25	09:51:52	1	8377	346	777	238	14	23.7	0	21	0	0	18.2	22.1	0	25	3	932	0.0001	-0.0019
M5	14/03/25	09:51:53	1	8378	346	777	238	14	23.7	0	21	0	0	18.2	22.2	0	25	3	933	0.0001	-0.0019
M5	14/03/25	09:51:54	1	8379	346	777	238	14.1	23.7	0	21	0	0	18.2	22.2	0	25	3	934	0.0002	-0.002
M5	14/03/25	09:51:55	1	8380	346	777	238	14.1	23.7	0	21	0	0	18.2	22.2	0	25	3	935	0.0002	-0.002
M5	14/03/25	09:51:56	1	8381	346	777	239	14.1	23.7	0	21	0	0	18.2	22.2	0	25	3	936	0.0002	-0.002
M5	14/03/25	09:51:57	1	8382	346	777	239	14.1	23.7	0	21	0	0	18.2	22.2	0	25	3	937	0.0002	-0.002
M5	14/03/25	09:51:58	1	8383	346	777	239	14.1	23.7	0	21	0	0	18.2	22.2	0	25	3	938	0.0002	-0.002
M5	14/03/25	09:51:59	1	8384	346	777	239	14.1	23.7	0	21	0	0	18.2	22.2	0	25	3	939	0.0002	-0.002
M5	14/03/25	09:52:00	1	8385	346	777	239	14.1	23.7	0	21	0	0	18.2	22.3	0	25	3	940	0.0002	-0.002
M5	14/03/25	09:52:01	1	8386	345	777	239	14.1	23.7	0	21	0	0	18.2	22.3	0	25	3	941	0.0002	-0.002
M5	14/03/25	09:52:02	1	8387	345	777	239	14.1	23.7	0	21	0	0	18.2	22.3	0	25	2	942	0.0002	-0.002
M5	14/03/25	09:52:03	1	8388	346	777	239	14.1	23.7	0	21	0	0	18.2	22.3	0	25	3	943	0.0002	-0.002
M5	14/03/25	09:52:04	1	8389	346	777	239	14.1	23.7	0	21	0	0	18.2	22.3	0	25	3	944	0.0002	-0.0021
M5	14/03/25	09:52:05	1	8390	345	777	239	14.1	23.7	0	21	0	0	18.2	22.3	0	25	2	945	0.0002	-0.0021
M5	14/03/25	09:52:06	1	8391	344	777	239	14.1	23.7	0	21	0	0	18.2	22.3	0	25	2	946	0.0002	-0.0021
M5	14/03/25	09:52:07	1	8392	345	777	239	14.1	23.7	0	21	0	0	18.2	22.3	0	25	2	947	0.0002	-0.002
M5	14/03/25	09:52:08	1	8393	345	777	239	14.1	23.7	0	21	0	0	18.2	22.4	0	25	3	948	0.0002	-0.002
M5	14/03/25	09:52:09	1	8394	346	777	238	14.1	23.7	0	21	0	0	18.2	22.4	0	25	3	949	0.0002	-0.0021
M5	14/03/25	09:52:10	1	8395	346	777	239	14.1	23.7	0	21	0	0	18.2	22.4	0	25	3	950	0.0002	-0.0021
M5	14/03/25	09:52:11	1	8396	346	777	238	14.1	23.7	0	21	0	0	18.2	22.4	0	25	4	951	0.0002	-0.0021
M5	14/03/25	09:52:12	1	8397	347	777	239	14.1	23.7	0	21	0	0	18.2	22.4	0	25	4	952	0.0002	-0.0021
M5	14/03/25	09:52:13	1	8398	347	777	238	14.1	23.7	0	21	0	0	18.2	22.4	0	25	4	953	0.0003	-0.0022
M5	14/03/25	09:52:14	1	8399	347	776.9	238	14.1	23.7	0	21	0	0	18.2	22.4	0	25	4	954	0.0003	-0.0022
M5	14/03/25	09:52:15	1	8400	347	777	238	14.1	23.7	0	21	0	0	18.2	22.4	0	25	4	955	0.0003	-0.0022
M5	14/03/25	09:52:16	1	8401	346	777	238	14.1	23.7	0	21	0	0	18.2	22.5	0	25	3	956	0.0003	-0.0022
M5	14/03/25	09:52:17	1	8402	345	777	238	14.1	23.7	0	21	0	0	18.2	22.5	0	25	3	957	0.0003	-0.0022
M5	14/03/25	09:52:18	1	8403	346	777	238	14.1	23.7	0	21	0	0	18.2	22.5	0	25	3	958	0.0003	-0.0022
M5	14/03/25	09:52:19	1	8404	346	777	238	14.1	23.7	0	21	0	0	18.2	22.5	0	25	3	959	0.0003	-0.0023
M5	14/03/25	09:52:20	1	8405	346	777	238	14.1	23.7	0	21	0	0	18.2	22.5	0	25	3	960	0.0003	-0.0023
M5	14/03/25	09:52:21	1	8406	346	777	238	14.1	23.7	0	21	0	0	18.3	22.5	0	25	4	961	0.0003	-0.0023
M5	14/03/25	09:52:22	1	8407	346	777	238	14.1	23.7	0	21	0	0	18.3	22.5	0	25	3	962	0.0003	-0.0023
M5	14/03/25	09:52:23	1	8408	346	776.9	238	14.1	23.7	0	21	0	0	18.3	22.5	0	25	4	963	0.0003	-0.0023
M5	14/03/25	09:52:24	1	8409	347	777	238	14.1	23.7	0	21	0	0	18.3	22.5	0	25	4	964	0.0003	-0.0023
M5	14/03/25	09:52:25	1	8410	346	776.9	238	14.1	23.7	0	21	0	0	18.3	22.6	0	25	4	965	0.0003	-0.0024
M5	14/03/25	09:52:26	1	8411	346	777	238	14.1	23.6	0	21	0	0	18.3	22.6	0	25	3	966	0.0003	-0.0024
M5	14/03/25	09:52:27	1	8412	345	776.9	238	14.1	23.6	0	21	0	0	18.3	22.6	0	25	3	967	0.0003	-0.0024
M5	14/03/25	09:52:28	1	8413	345	777	238	14.1	23.7	0	21	0	0	18.3	22.6	0	25	3	968	0.0003	-0.0024
M5	14/03/25	09:52:29	1	8414	345	777	238	14.1	23.7	0	21	0	0	18.3	22.6	0	25	3	969	0.0003	-0.0024
M5	14/03/25	09:52:30	1	8415	345	777	238	14.1	23.6	0	21	0	0	18.3	22.6	0	25	2	970	0.0003	-0.0024
M5	14/03/25	09:52:31	1	8416	344	777	238	14.1	23.6	0	21	0	0	18.3	22.6	0	25	2	971	0.0003	-0.0024
M5	14/03/25	09:52:33	1	8417	344	777	238	14.1	23.6	0	21	0	0	18.3	22.6	0	25	1	972	0.0003	-0.0023
M5	14/03/25	09:52:34	1	8418	344	776.9	238	14.1	23.6	0	21	0	0	18.3	22.6	0	25	2	973	0.0003	-0.0023
M5	14/03/25	09:52:35	1	8419	345	777	238	14.1	23.6	0	21	0	0	18.3	22.6	0	25	3	974	0.0003	-0.0023
M5	14/03/25	09:52:36	1	8420	346	777	238	14.1	23.6	0	21	0	0	18.3	22.7	0	25	3	975	0.0003	-0.0023
M5	14/03/25	09:52:37	1	8421	346	776.9	238	14.1	23.6	0	21	0	0	18.3	22.7	0	25	3	976	0.0003	-0.0023
M5	14/03/25	09:52:38	1	8422	346	777	238	14.1	23.6	0	21	0	0	18.3	22.7	0	25	3	977	0.0003	-0.0023
M5	14/03/25	09:52:39	1	8423	345	777	238	14.1	23.6	0	21	0	0	18.3	22.7	0	25	3	978	0.0003	-0.0023
M5	14/03/25	09:52:40	1	8424	345	777	238	14.1	23.6	0	21	0	0	18.3	22.7	0	25	3	979	0.0003	-0.0023
M5	14/03/25	09:52:41	1	8425	345	777	238	14	23.6	0	21	0	0	18.3	22.7	0	25	3	980	0.0003	-0.0023
M5	14/03/25	09:52:42	1	8426	345	777	238	14	23.6	0	21	0	0	18.3	22.7	0	25	3	981	0.0003	-0.0023
M5	14/03/25	09:52:43	1	8427	345	777	238	14	23.6	0	21	0	0	18.3	22.7	0	25	3	982	0.0003	-0.0023
M5	14/03/25	09:52:44	1	8428	346	777	238	14	23.6	0	21	0	0	18.3	22.7	0	25	3	983	0.0004	-0.0023
M5	14/03/25	09:52:45	1	8429	346	777	238	14	23.6	0	21	0	0	18.3	22.7	0	25	3	984	0.0004	-0.0023
M5	14/03/25	09:52:46	1	8430	346	776.9	238	14	23.6	0	21	0	0	18.3	22.8	0	25	4	985	0.0004	-0.0024
M5	14/03/25	09:52:47	1	8431	346	776.9	238	14.1	23.6	0	21	0	0	18.3	22.8	0	25	3	986	0.0004	-0.0024
M5	14/03/25	09:52:48	1	8432	345	776.9	238	14.1	23.6	0	21	0	0	18.3	22.8	0	25	3	987	0.0004	-0.0024
M5	14/03/25	09:52:49	1	8433	344	777	238	14.1	23.6	0	21	0	0	18.3	22.8	0	25	2	988	0.0004	-0.0023
M5	14/03/25	09:52:50	1	8434	344	777	238	14.1	23.6	0	21	0	0	18.3	22.8	0	25	1	989	0.0004	-0.0023
M5	14/03/25	09:52:51	1	8435	345	777	238	14	23.6	0	21	0	0	18.3	22.8	0	25	2	990	0.0004	-0.0023
M5	14/03/25	09:52:52	1	8436	345	777	238	14	23.6	0	21	0	0	18.3	22.8	0	25	2	991	0.0004	-0.0023
M5	14/03/25	09:52:53	1	8437	345	776.9	238	14	23.6	0	21	0	0	18.3	22.8	0	25	2	992	0.0004	-0.0023
M5	14/03/25	09:52:54	1	8438	345	776.9	238	14	23.6	0	21	0	0	18.3	22.8	0	25	3	993	0.0004	-0.0023
M5	14/03/25	09:52:55	1	8439	345	777	238	14	23.6	0	21	0	0	18.3	22.9	0	25	2	994	0.0004	-0.0023
M5	14/03/25	09:52:56	1	8440	345	777	238	14	23.6	0	21	0	0	18.3	22.9	0	25	2	995	0.0004	-0.0023
M5	14/03/25	09:52:57	1	8441	344	777	238	14	23.6	0	21	0	0	18.3	22.9	0	25	2	996	0.0003	-0.0023
M5	14/03/25	09:52:58	1	8442	344	777	238	14	23.6	0	21	0	0	18.3	22.9	0	25	1	997	0.0003	-0.0022
M5	14/03/25	09:52:59	1	8443	344	777	238	14	23.6	0	21	0	0	18.3	22.9	0	25	2	998	0.0003	-0.0022
M5	14/03/25	09:53:00	1	8444	345	777	238	14	23.6	0	21	0	0	18.3	22.9	0	25	2	999	0.0003	-0.0022
M5	14/03/25	09:53:01	1	8445	345	777	238	14	23.6	0	21	0	0	18.3	22.9	0	25	2	1000	0.0003	-0.0022
M5	14/03/25	09:53:02	1	8446	345	777	238	14	23.6	0	21	0	0	18.3	22.9	0	25	2	1001	0.0003	-0.0022
M5	14/03/25	09:53:03	1	8447	344	777	238	14	23.6	0	21	0	0	18.3	22.9	0	25	2	1002	0.0003	-0.0022
M5	14/03/25	09:53:04	1	8448	345	777	238	14	23.6	0	21	0	0	18.3	22.9	0	25	2	1003	0.0003	-0.0022
M5	14/03/25	09:53:05	1	8449	345	777	238	14	23.6	0	21	0	0	18.3	22.9	0	25	3	1004	0.0003	-0.0022
M5	14/03/25	09:53:06	1	8450	345	776.9	238	14	23.6	0	21	0	0	18.3	22.9	0	25	3	1005	0.0003	-0.0022
M5	14/03/25	09:53:07	1	8451	345	777	238	14.1	23.6	0	21	0	0	18.3	22.9	0	25	3	1006	0.0004	-0.0021
M5	14/03/25	09:53:08	1	8452	345	777	238	14.1	23.6	0	21	0	0	18.3	22.9	0	25	2	1007	0.0004	-0.0021
M5	14/03/25	09:53:09	1	8453	345	777	238	14	23.6	0	21	0	0	18.3	22.9	0	25	2	1008	0.0003	-0.0021
M5	14/03/25	09:53:10	1	8454	345	777	238	14	23.6	0	21	0	0	18.3	23	0	25	2	1009	0.0003	-0.0021
M5	14/03/25	09:53:11	1	8455	345	777	238	14	23.6	0	21	0	0	18.3	23	0	25	2	1010	0.0003	-0.0021
M5	14/03/25	09:53:12	1	8456	344	776.9	238	14	23.6	0	21	0	0	18.3	23	0	25	2	1011	0.0003	-0.0021
M5	14/03/25	09:53:13	1	8457	345	776.9	238	14	23.6	0	21	0	0	18.3	23	0	25	2	1012	0.0003	-0.0021
M5	14/03/25	09:53:14	1	8458	345	776.9	238	14	23.6	0	21	0	0	18.3	23	0	25	3	1013	0.0003	-0.0021
M5	14/03/25	09:53:15	1	8459	345	776.9	238	14	23.6	0	21	0	0	18.3	23	0	25	2	1014	0.0003	-0.0021
M5	14/03/25	09:53:16	1	8460	346	776.9	238	14	23.6	0	21	0	0	18.3	23	0	25	3	1015	0.0004	-0.0021
M5	14/03/25	09:53:17	1	8461	346	777	238	14	23.5	0	21	0	0	18.3	23	0	25	4	1016	0.0004	-0.0021
M5	14/03/25	09:53:18	1	8462	347	776.9	238	14	23.5	0	21	0	0	18.3	23	0	25	4	1017	0.0004	-0.0021
M5	14/03/25	09:53:19	1	8463	346	777	238	14	23.5	0	21	0	0	18.3	23	0	25	4	1018	0.0004	-0.0021
M5	14/03/25	09:53:20	1	8464	346	777	238	14	23.5	0	21	0	0	18.3	23	0	25	3	1019	0.0004	-0.0022
M5	14/03/25	09:53:21	1	8465	346	777	238	14	23.6	0	21	0	0	18.4	23	0	25	4	1020	0.0004	-0.0022
M5	14/03/25	09:53:22	1	8466	346	776.9	238	14	23.6	0	21	0	0	18.4	23.1	0	25	4	1021	0.0004	-0.0022
M5	14/03/25	09:53:23	1	8467	346	776.9	238	14	23.5	0	21	0	0	18.4	23.1	0	25	4	1022	0.0004	-0.0022
M5	14/03/25	09:53:24	1	8468	346	777	238	14	23.5	0	21	0	0	18.4	23.1	0	25	3	1023	0.0004	-0.0022
M5	14/03/25	09:53:25	1	8469	346	776.9	238	14	23.5	0	21	0	0	18.4	23.1	0	25	4	1024	0.0004	-0.0022
M5	14/03/25	09:53:26	1	8470	346	777	238	14	23.5	0	21	0	0	18.4	23.1	0	25	4	1025	0.0004	-0.0023
M5	14/03/25	09:53:27	1	8471	346	777	238	14	23.5	0	21	0	0	18.4	23.1	0	25	4	1026	0.0004	-0.0023
M5	14/03/25	09:53:28	1	8472	347	776.9	238	14	23.5	0	21	0	0	18.4	23.1	0	25	4	1027	0.0004	-0.0023
M5	14/03/25	09:53:29	1	8473	346	776.9	238	14	23.5	0	21	0	0	18.4	23.1	0	25	4	1028	0.0004	-0.0023
M5	14/03/25	09:53:30	1	8474	346	777	237	14	23.5	0	21	0	0	18.4	23.1	0	25	3	1029	0.0004	-0.0023
M5	14/03/25	09:53:31	1	8475	346	776.9	237	14	23.5	0	21	0	0	18.4	23.2	0	25	3	1030	0.0005	-0.0023
M5	14/03/25	09:53:32	1	8476	345	777	238	14	23.5	0	21	0	0	18.4	23.2	0	25	3	1031	0.0005	-0.0023
M5	14/03/25	09:53:33	1	8477	345	777	238	14	23.5	0	21	0	0	18.4	23.2	0	25	3	1032	0.0005	-0.0023
M5	14/03/25	09:53:34	1	8478	346	777	238	14	23.5	0	21	0	0	18.4	23.2	0	25	3	1033	0.0005	-0.0023
M5	14/03/25	09:53:35	1	8479	346	777	238	14.1	23.5	0	21	0	0	18.4	23.2	0	25	3	1034	0.0005	-0.0023
M5	14/03/25	09:53:36	1	8480	346	777	238	14.1	23.5	0	21	0	0	18.4	23.2	0	25	3	1035	0.0005	-0.0023
M5	14/03/25	09:53:37	1	8481	346	777	238	14	23.5	0	21	0	0	18.4	23.2	0	25	3	1036	0.0005	-0.0023
M5	14/03/25	09:53:38	1	8482	346	777	238	14	23.5	0	21	0	0	18.4	23.2	0	25	3	1037	0.0005	-0.0023
M5	14/03/25	09:53:39	1	8483	346	777	238	14	23.5	0	21	0	0	18.4	23.2	0	25	4	1038	0.0005	-0.0024
M5	14/03/25	09:53:40	1	8484	346	777	238	14	23.5	0	21	0	0	18.4	23.2	0	25	4	1039	0.0005	-0.0024
M5	14/03/25	09:53:41	1	8485	346	777	238	14	23.5	0	21	0	0	18.4	23.2	0	25	3	1040	0.0005	-0.0024
M5	14/03/25	09:53:42	1	8486	346	777	238	14	23.5	0	21	0	0	18.4	23.2	0	25	3	1041	0.0005	-0.0024
M5	14/03/25	09:53:43	1	8487	345	777	237	14	23.5	0	21	0	0	18.4	23.2	0	25	3	1042	0.0005	-0.0024
M5	14/03/25	09:53:44	1	8488	345	777	238	14	23.5	0	21	0	0	18.4	23.3	0	25	2	1043	0.0005	-0.0024
M5	14/03/25	09:53:45	1	8489	346	777	238	14	23.5	0	21	0	0	18.4	23.3	0	25	3	1044	0.0005	-0.0024
M5	14/03/25	09:53:46	1	8490	346	777	238	14	23.5	0	21	0	0	18.4	23.3	0	25	4	1045	0.0005	-0.0024
M5	14/03/25	09:53:48	1	8491	347	777	238	14.1	23.5	0	21	0	0	18.4	23.3	0	25	4	1046	0.0005	-0.0024
M5	14/03/25	09:53:49	1	8492	346	777	238	14.1	23.5	0	21	0	0	18.4	23.3	0	25	4	1047	0.0005	-0.0024
M5	14/03/25	09:53:50	1	8493	346	777	238	14.1	23.5	0	21	0	0	18.4	23.3	0	25	3	1048	0.0005	-0.0024
M5	14/03/25	09:53:51	1	8494	345	776.9	238	14.1	23.5	0	21	0	0	18.4	23.3	0	25	2	1049	0.0005	-0.0024
M5	14/03/25	09:53:52	1	8495	345	777	238	14.1	23.5	0	21	0	0	18.4	23.3	0	25	2	1050	0.0005	-0.0024
M5	14/03/25	09:53:53	1	8496	345	776.9	238	14.1	23.5	0	21	0	0	18.4	23.3	0	25	3	1051	0.0005	-0.0024
M5	14/03/25	09:53:54	1	8497	345	777	238	14.1	23.5	0	21	0	0	18.4	23.3	0	25	3	1052	0.0005	-0.0023
M5	14/03/25	09:53:55	1	8498	346	777	238	14.1	23.5	0	21	0	0	18.4	23.3	0	25	3	1053	0.0005	-0.0023
M5	14/03/25	09:53:56	1	8499	346	777	238	14.1	23.5	0	21	0	0	18.4	23.3	0	25	3	1054	0.0005	-0.0024
M5	14/03/25	09:53:57	1	8500	345	777	238	14.1	23.5	0	21	0	0	18.4	23.3	0	25	2	1055	0.0005	-0.0023
M5	14/03/25	09:53:58	1	8501	344	776.9	238	14.1	23.5	0	21	0	0	18.4	23.4	0	25	2	1056	0.0005	-0.0023
M5	14/03/25	09:53:59	1	8502	345	777	238	14.1	23.5	0	21	0	0	18.4	23.4	0	25	2	1057	0.0005	-0.0023
M5	14/03/25	09:54:00	1	8503	345	777	238	14.1	23.5	0	21	0	0	18.4	23.4	0	25	3	1058	0.0005	-0.0023
M5	14/03/25	09:54:01	1	8504	346	777	238	14.1	23.5	0	21	0	0	18.4	23.4	0	25	3	1059	0.0005	-0.0023
M5	14/03/25	09:54:02	1	8505	346	777	239	14.1	23.5	0	21	0	0	18.4	23.4	0	25	3	1060	0.0005	-0.0023
M5	14/03/25	09:54:03	1	8506	345	777	239	14.1	23.5	0	21	0	0	18.4	23.4	0	25	3	1061	0.0005	-0.0023
M5	14/03/25	09:54:04	1	8507	345	776.9	239	14.1	23.5	0	21	0	0	18.4	23.4	0	25	3	1062	0.0006	-0.0023
M5	14/03/25	09:54:05	1	8508	345	777	238	14.1	23.5	0	21	0	0	18.4	23.4	0	25	3	1063	0.0006	-0.0023
M5	14/03/25	09:54:06	1	8509	346	777	238	14.1	23.5	0	21	0	0	18.4	23.4	0	25	3	1064	0.0006	-0.0023
M5	14/03/25	09:54:07	1	8510	346	777	238	14.1	23.5	0	21	0	0	18.4	23.4	0	25	3	1065	0.0006	-0.0023
M5	14/03/25	09:54:08	1	8511	346	777	238	14.1	23.5	0	21	0	0	18.4	23.5	0	25	3	1066	0.0006	-0.0023
M5	14/03/25	09:54:09	1	8512	345	776.9	238	14.1	23.5	0	21	0	0	18.4	23.5	0	25	2	1067	0.0006	-0.0023
M5	14/03/25	09:54:10	1	8513	345	777	238	14.1	23.5	0	21	0	0	18.4	23.5	0	25	2	1068	0.0005	-0.0023
M5	14/03/25	09:54:11	1	8514	346	777	238	14.1	23.5	0	21	0	0	18.4	23.5	0	25	3	1069	0.0006	-0.0023
M5	14/03/25	09:54:12	1	8515	347	776.9	238	14.1	23.5	0	21	0	0	18.4	23.5	0	25	4	1070	0.0006	-0.0023
M5	14/03/25	09:54:13	1	8516	347	776.9	238	14.1	23.5	0	21	0	0	18.4	23.5	0	25	4	1071	0.0006	-0.0023
M5	14/03/25	09:54:14	1	8517	346	777	238	14.1	23.5	0	21	0	0	18.4	23.5	0	25	3	1072	0.0006	-0.0023
M5	14/03/25	09:54:15	1	8518	345	776.9	238	14.1	23.5	0	21	0	0	18.4	23.5	0	25	3	1073	0.0006	-0.0023
M5	14/03/25	09:54:16	1	8519	345	776.9	238	14.1	23.5	0	21	0	0	18.4	23.5	0	25	2	1074	0.0006	-0.0023
M5	14/03/25	09:54:17	1	8520	345	776.9	239	14.1	23.5	0	21	0	0	18.4	23.5	0	25	3	1075	0.0006	-0.0023
M5	14/03/25	09:54:18	1	8521	346	776.9	238	14.1	23.4	0	21	0	0	18.4	23.5	0	25	3	1076	0.0006	-0.0023
M5	14/03/25	09:54:19	1	8522	345	777	238	14.1	23.4	0	21	0	0	18.4	23.5	0	25	3	1077	0.0006	-0.0023
M5	14/03/25	09:54:20	1	8523	345	776.9	238	14.1	23.5	0	21	0	0	18.4	23.5	0	25	2	1078	0.0006	-0.0023
M5	14/03/25	09:54:21	1	8524	345	777	238	14.1	23.5	0	21	0	0	18.5	23.5	0	25	3	1079	0.0006	-0.0022
M5	14/03/25	09:54:22	1	8525	346	777	239	14.1	23.4	0	21	0	0	18.5	23.6	0	25	3	1080	0.0006	-0.0023
M5	14/03/25	09:54:23	1	8526	346	776.9	238	14.1	23.4	0	21	0	0	18.5	23.6	0	25	3	1081	0.0006	-0.0023
M5	14/03/25	09:54:24	1	8527	346	777	238	14.1	23.4	0	21	0	0	18.5	23.6	0	25	3	1082	0.0006	-0.0022
M5	14/03/25	09:54:25	1	8528	345	776.9	238	14.1	23.4	0	21	0	0	18.5	23.6	0	25	3	1083	0.0006	-0.0022
M5	14/03/25	09:54:26	1	8529	345	776.9	238	14.1	23.5	0	21	0	0	18.5	23.6	0	25	2	1084	0.0006	-0.0022
M5	14/03/25	09:54:27	1	8530	344	776.9	238	14.1	23.5	0	21	0	0	18.5	23.6	0	25	2	1085	0.0006	-0.0022
M5	14/03/25	09:54:28	1	8531	344	776.8	238	14.1	23.4	0	21	0	0	18.5	23.6	0	25	1	1086	0.0006	-0.0022
M5	14/03/25	09:54:29	1	8532	344	776.8	238	14.1	23.4	0	21	0	0	18.5	23.6	0	25	1	1087	0.0006	-0.0022
M5	14/03/25	09:54:30	1	8533	344	776.9	239	14.1	23.4	0	21	0	0	18.5	23.6	0	25	2	1088	0.0006	-0.0021
M5	14/03/25	09:54:31	1	8534	345	776.9	239	14.1	23.4	0	21	0	0	18.5	23.6	0	25	2	1089	0.0006	-0.0021
M5	14/03/25	09:54:32	1	8535	345	776.8	239	14.1	23.4	0	21	0	0	18.5	23.7	0	25	3	1090	0.0006	-0.0021
M5	14/03/25	09:54:33	1	8536	346	776.8	238	14.1	23.4	0	21	0	0	18.5	23.7	0	25	3	1091	0.0006	-0.0021
M5	14/03/25	09:54:34	1	8537	346	776.9	238	14.1	23.4	0	21	0	0	18.5	23.7	0	25	4	1092	0.0006	-0.0021
M5	14/03/25	09:54:35	1	8538	347	776.9	238	14.1	23.4	0	21	0	0	18.5	23.7	0	25	4	1093	0.0006	-0.0021
M5	14/03/25	09:54:36	1	8539	346	776.9	238	14.2	23.4	0	21	0	0	18.5	23.7	0	25	4	1094	0.0006	-0.0021
M5	14/03/25	09:54:37	1	8540	346	776.9	238	14.2	23.4	0	21	0	0	18.5	23.7	0	25	3	1095	0.0006	-0.0021
M5	14/03/25	09:54:38	1	8541	346	776.9	238	14.2	23.4	0	21	0	0	18.5	23.7	0	25	3	1096	0.0006	-0.0021
M5	14/03/25	09:54:39	1	8542	345	776.9	238	14.2	23.4	0	21	0	0	18.5	23.7	0	25	3	1097	0.0006	-0.0021
M5	14/03/25	09:54:40	1	8543	345	776.9	238	14.2	23.4	0	21	0	0	18.5	23.7	0	25	2	1098	0.0006	-0.0021
M5	14/03/25	09:54:41	1	8544	345	777	238	14.2	23.4	0	21	0	0	18.5	23.7	0	25	2	1099	0.0006	-0.0021
M5	14/03/25	09:54:42	1	8545	345	777	238	14.2	23.4	0	21	0	0	18.5	23.7	0	25	2	1100	0.0006	-0.0021
M5	14/03/25	09:54:43	1	8546	344	777	238	14.2	23.4	0	21	0	0	18.5	23.7	0	25	1	1101	0.0006	-0.0021
M5	14/03/25	09:54:44	1	8547	344	777	238	14.3	23.4	0	21	0	0	18.5	23.7	0	25	1	1102	0.0006	-0.002
M5	14/03/25	09:54:45	1	8548	344	777	238	14.3	23.4	0	21	0	0	18.5	23.7	0	25	2	1103	0.0006	-0.002
M5	14/03/25	09:54:46	1	8549	345	777	238	14.3	23.4	0	21	0	0	18.5	23.8	0	25	2	1104	0.0006	-0.002
M5	14/03/25	09:54:47	1	8550	345	777	238	14.3	23.4	0	21	0	0	18.5	23.8	0	25	3	1105	0.0006	-0.002
M5	14/03/25	09:54:48	1	8551	346	777	238	14.3	23.4	0	21	0	0	18.5	23.8	0	25	3	1106	0.0006	-0.002
M5	14/03/25	09:54:49	1	8552	346	777	238	14.3	23.4	0	21	0	0	18.5	23.8	0	25	3	1107	0.0007	-0.002
M5	14/03/25	09:54:50	1	8553	346	777	238	14.3	23.4	0	21	0	0	18.5	23.8	0	25	3	1108	0.0006	-0.002
M5	14/03/25	09:54:51	1	8554	346	777	238	14.3	23.4	0	21	0	0	18.5	23.8	0	25	3	1109	0.0006	-0.002
M5	14/03/25	09:54:52	1	8555	346	777	238	14.2	23.4	0	21	0	0	18.5	23.8	0	25	3	1110	0.0006	-0.002
M5	14/03/25	09:54:53	1	8556	346	776.9	238	14.2	23.4	0	21	0	0	18.5	23.8	0	25	3	1111	0.0006	-0.002
M5	14/03/25	09:54:54	1	8557	345	777	238	14.2	23.4	0	21	0	0	18.5	23.8	0	25	2	1112	0.0006	-0.002
M5	14/03/25	09:54:55	1	8558	345	777	238	14.2	23.4	0	21	0	0	18.5	23.8	0	25	2	1113	0.0006	-0.002
M5	14/03/25	09:54:56	1	8559	345	777	238	14.2	23.4	0	21	0	0	18.5	23.8	0	25	2	1114	0.0006	-0.002
M5	14/03/25	09:54:57	1	8560	346	777	238	14.2	23.4	0	21	0	0	18.5	23.8	0	25	3	1115	0.0006	-0.002
M5	14/03/25	09:54:58	1	8561	346	776.9	238	14.2	23.4	0	21	0	0	18.5	23.8	0	25	3	1116	0.0006	-0.002
M5	14/03/25	09:54:59	1	8562	345	777	239	14.2	23.4	0	21	0	0	18.5	23.8	0	25	2	1117	0.0006	-0.002
M5	14/03/25	09:55:00	1	8563	345	777	239	14.2	23.4	0	21	0	0	18.5	23.8	0	25	3	1118	0.0006	-0.0019
M5	14/03/25	09:55:01	1	8564	346	777	239	14.2	23.4	0	21	0	0	18.5	23.8	0	25	3	1119	0.0006	-0.0019
M5	14/03/25	09:55:02	1	8565	346	777	239	14.2	23.4	0	21	0	0	18.5	23.8	0	25	3	1120	0.0006	-0.002
M5	14/03/25	09:55:04	1	8566	345	776.9	239	14.2	23.4	0	21	0	0	0	23.8	0	25	3	1121	0.0006	-0.0019
M5	14/03/25	09:55:05	1	8567	346	777	239	14.2	23.4	0	21	0	0	0	23.8	0	25	3	1122	0.0006	-0.002
M5	14/03/25	09:55:06	1	8568	346	776.9	239	14.2	23.4	0	21	0	0	0	23.8	0	25	3	1123	0.0006	-0.002
M5	14/03/25	09:55:07	1	8569	346	777	239	14.2	23.4	0	21	0	0	0	23.8	0	25	3	1124	0.0006	-0.002
M5	14/03/25	09:55:08	1	8570	346	776.9	238	14.2	23.4	0	21	0	0	0	23.8	0	25	3	1125	0.0006	-0.002
M5	14/03/25	09:55:09	1	8571	346	776.9	238	14.1	23.4	0	21	0	0	0	23.8	0	25	3	1126	0.0006	-0.002
M5	14/03/25	09:55:10	1	8572	346	776.9	238	14.1	23.4	0	21	0	0	18.6	23.8	0	25	3	1127	0.0006	-0.002
M5	14/03/25	09:55:11	1	8573	345	776.9	238	14.1	23.4	0	21	0	0	18.6	23.8	0	25	3	1128	0.0006	-0.002
M5	14/03/25	09:55:12	1	8574	345	777	238	14.1	23.4	0	21	0	0	18.6	23.8	0	25	2	1129	0.0006	-0.002
M5	14/03/25	09:55:13	1	8575	345	776.9	238	14.1	23.4	0	21	0	0	18.6	23.8	0	25	2	1130	0.0006	-0.002
M5	14/03/25	09:55:14	1	8576	344	777	238	14.1	23.4	0	21	0	0	18.6	23.8	0	25	2	1131	0.0006	-0.0019
M5	14/03/25	09:55:15	1	8577	344	776.9	238	14.1	23.4	0	21	0	0	18.6	23.8	0	25	1	1132	0.0006	-0.0019
M5	14/03/25	09:55:16	1	8578	345	776.9	238	14.1	23.4	0	21	0	0	18.6	23.8	0	25	2	1133	0.0006	-0.0019
M5	14/03/25	09:55:17	1	8579	346	777	238	14	23.4	0	21	0	0	18.6	23.8	0	25	3	1134	0.0006	-0.0019
M5	14/03/25	09:55:18	1	8580	346	777	238	14	23.4	0	21	0	0	18.6	23.8	0	25	3	1135	0.0006	-0.0019
M5	14/03/25	09:55:19	1	8581	346	777	238	14.1	23.4	0	21	0	0	18.6	23.8	0	25	3	1136	0.0006	-0.0019
M5	14/03/25	09:55:20	1	8582	346	777	238	14.1	23.4	0	21	0	0	18.6	23.8	0	25	3	1137	0.0006	-0.0019
M5	14/03/25	09:55:21	1	8583	346	777	238	14	23.4	0	21	0	0	18.6	23.8	0	25	3	1138	0.0006	-0.0019
M5	14/03/25	09:55:22	1	8584	346	777	238	14	23.4	0	21	0	0	18.6	23.8	0	25	3	1139	0.0006	-0.0019
M5	14/03/25	09:55:23	1	8585	346	777	238	14	23.4	0	21	0	0	18.6	23.8	0	25	3	1140	0.0006	-0.0019
M5	14/03/25	09:55:24	1	8586	346	777	238	14	23.4	0	21	0	0	18.6	23.8	0	25	3	1141	0.0006	-0.0019
M5	14/03/25	09:55:25	1	8587	346	777	238	14	23.4	0	21	0	0	18.6	23.8	0	25	3	1142	0.0006	-0.0019
M5	14/03/25	09:55:26	1	8588	347	777	237	14	23.4	0	21	0	0	18.6	23.8	0	25	4	1143	0.0006	-0.0019
M5	14/03/25	09:55:27	1	8589	347	776.9	238	14	23.3	0	21	0	0	18.6	23.8	0	25	4	1144	0.0006	-0.002
M5	14/03/25	09:55:28	1	8590	347	777	238	14	23.3	0	21	0	0	18.6	23.8	0	25	4	1145	0.0006	-0.002
M5	14/03/25	09:55:29	1	8591	347	776.9	238	14	23.4	0	21	0	0	18.6	23.8	0	25	4	1146	0.0006	-0.002
M5	14/03/25	09:55:30	1	8592	346	777	238	14	23.4	0	21	0	0	18.6	23.8	0	25	4	1147	0.0006	-0.002
M5	14/03/25	09:55:31	1	8593	347	777	238	14	23.4	0	21	0	0	18.6	23.8	0	25	4	1148	0.0006	-0.002
M5	14/03/25	09:55:32	1	8594	347	777	238	14	23.4	0	21	0	0	18.6	23.8	0	25	5	1149	0.0006	-0.0021
M5	14/03/25	09:55:33	1	8595	347	777	238	13.9	23.4	0	21	0	0	18.6	23.8	0	25	4	1150	0.0006	-0.0021
M5	14/03/25	09:55:34	1	8596	347	777	237	13.9	23.4	0	21	0	0	18.6	23.8	0	25	4	1151	0.0006	-0.0021
M5	14/03/25	09:55:35	1	8597	346	777	237	13.9	23.3	0	21	0	0	18.6	23.8	0	25	4	1152	0.0006	-0.0021
M5	14/03/25	09:55:36	1	8598	346	777	238	13.9	23.3	0	21	0	0	18.6	23.8	0	25	3	1153	0.0006	-0.0021
M5	14/03/25	09:55:37	1	8599	345	776.9	238	13.9	23.3	0	21	0	0	18.6	23.8	0	25	3	1154	0.0006	-0.0021
M5	14/03/25	09:55:38	1	8600	345	777	238	13.9	23.3	0	21	0	0	18.6	23.8	0	25	2	1155	0.0006	-0.0021
M5	14/03/25	09:55:39	1	8601	346	777	238	13.9	23.3	0	21	0	0	18.6	23.8	0	25	3	1156	0.0006	-0.0021
M5	14/03/25	09:55:40	1	8602	346	777	238	13.9	23.3	0	21	0	0	18.6	23.8	0	25	3	1157	0.0006	-0.0021
M5	14/03/25	09:55:41	1	8603	345	777	238	13.9	23.3	0	21	0	0	18.6	23.8	0	25	3	1158	0.0006	-0.0021
M5	14/03/25	09:55:42	1	8604	345	777	238	13.9	23.3	0	21	0	0	18.6	23.8	0	25	2	1159	0.0006	-0.0021
M5	14/03/25	09:55:43	1	8605	345	777	238	13.9	23.3	0	21	0	0	18.6	23.8	0	25	3	1160	0.0006	-0.0021
M5	14/03/25	09:55:44	1	8606	346	777	237	13.9	23.3	0	21	0	0	18.6	23.8	0	25	3	1161	0.0006	-0.0021
M5	14/03/25	09:55:45	1	8607	346	777	237	13.8	23.3	0	21	0	0	18.6	23.8	0	25	3	1162	0.0006	-0.0021
M5	14/03/25	09:55:46	1	8608	345	777	238	13.8	23.3	0	21	0	0	18.6	23.8	0	25	3	1163	0.0006	-0.0021
M5	14/03/25	09:55:47	1	8609	345	777	238	13.9	23.3	0	21	0	0	18.6	23.8	0	25	3	1164	0.0006	-0.002
M5	14/03/25	09:55:48	1	8610	345	777	237	13.9	23.3	0	21	0	0	18.6	23.8	0	25	3	1165	0.0006	-0.002
M5	14/03/25	09:55:49	1	8611	345	777	238	13.8	23.3	0	21	0	0	18.6	23.8	0	25	3	1166	0.0006	-0.002
M5	14/03/25	09:55:50	1	8612	345	777	238	13.8	23.3	0	21	0	0	18.6	23.8	0	25	2	1167	0.0006	-0.002
M5	14/03/25	09:55:51	1	8613	345	777	238	13.9	23.3	0	21	0	0	18.6	23.8	0	25	2	1168	0.0006	-0.002
M5	14/03/25	09:55:52	1	8614	345	777	237	13.9	23.3	0	21	0	0	18.6	23.9	0	25	2	1169	0.0006	-0.002
M5	14/03/25	09:55:53	1	8615	345	777	238	13.9	23.3	0	21	0	0	18.6	23.9	0	25	2	1170	0.0006	-0.002
M5	14/03/25	09:55:54	1	8616	346	777	238	13.9	23.3	0	21	0	0	18.6	23.9	0	25	3	1171	0.0006	-0.002
M5	14/03/25	09:55:55	1	8617	346	777	238	13.9	23.3	0	21	0	0	18.6	23.9	0	25	3	1172	0.0006	-0.002
M5	14/03/25	09:55:56	1	8618	346	777	238	13.9	23.3	0	21	0	0	18.6	23.9	0	25	3	1173	0.0006	-0.002
M5	14/03/25	09:55:57	1	8619	346	777	237	13.9	23.3	0	21	0	0	18.6	23.9	0	25	4	1174	0.0006	-0.002
M5	14/03/25	09:55:58	1	8620	347	777	237	13.9	23.3	0	21	0	0	18.6	23.9	0	25	4	1175	0.0006	-0.002
M5	14/03/25	09:55:59	1	8621	347	777	238	13.9	23.3	0	21	0	0	18.6	23.9	0	25	4	1176	0.0006	-0.002
M5	14/03/25	09:56:00	1	8622	347	777	238	13.9	23.3	0	21	0	0	18.6	23.9	0	25	4	1177	0.0007	-0.002
M5	14/03/25	09:56:01	1	8623	347	777	238	13.9	23.3	0	21	0	0	18.6	23.9	0	25	4	1178	0.0007	-0.002
M5	14/03/25	09:56:02	1	8624	346	777	238	13.9	23.3	0	21	0	0	18.6	23.9	0	25	4	1179	0.0007	-0.002
M5	14/03/25	09:56:03	1	8625	346	777	238	13.9	23.3	0	21	0	0	18.6	23.9	0	25	3	1180	0.0007	-0.002
M5	14/03/25	09:56:04	1	8626	346	777	238	13.9	23.3	0	21	0	0	18.6	23.9	0	25	3	1181	0.0007	-0.002
M5	14/03/25	09:56:05	1	8627	347	777	238	13.9	23.3	0	21	0	0	18.6	23.9	0	25	4	1182	0.0007	-0.002
M5	14/03/25	09:56:06	1	8628	347	776.9	238	13.9	23.3	0	21	0	0	18.6	23.9	0	25	4	1183	0.0007	-0.002
M5	14/03/25	09:56:07	1	8629	346	777	238	13.9	23.3	0	21	0	0	18.6	23.9	0	25	4	1184	0.0007	-0.002
M5	14/03/25	09:56:08	1	8630	346	776.9	238	13.9	23.3	0	21	0	0	18.6	23.9	0	25	3	1185	0.0007	-0.002
M5	14/03/25	09:56:09	1	8631	345	777	238	13.9	23.3	0	21	0	0	18.6	23.9	0	25	2	1186	0.0007	-0.002
M5	14/03/25	09:56:10	1	8632	344	777	237	13.9	23.3	0	21	0	0	18.6	23.9	0	25	2	1187	0.0007	-0.002
M5	14/03/25	09:56:11	1	8633	345	776.9	237	13.9	23.3	0	21	0	0	18.6	23.9	0	25	2	1188	0.0007	-0.002
M5	14/03/25	09:56:12	1	8634	345	777	237	13.9	23.3	0	21	0	0	18.6	23.9	0	25	3	1189	0.0007	-0.002
M5	14/03/25	09:56:13	1	8635	346	777	237	13.9	23.3	0	21	0	0	18.6	24	0	25	3	1190	0.0007	-0.002
M5	14/03/25	09:56:14	1	8636	346	777	237	13.9	23.3	0	21	0	0	18.6	24	0	25	4	1191	0.0007	-0.002
M5	14/03/25	09:56:15	1	8637	346	777	237	13.9	23.3	0	21	0	0	18.6	24	0	25	4	1192	0.0007	-0.002
M5	14/03/25	09:56:16	1	8638	347	777	238	13.9	23.3	0	21	0	0	18.6	24	0	25	4	1193	0.0007	-0.002
M5	14/03/25	09:56:17	1	8639	347	777	238	13.9	23.3	0	21	0	0	18.6	24	0	25	4	1194	0.0007	-0.002
M5	14/03/25	09:56:19	1	8640	347	776.9	238	13.9	23.3	0	21	0	0	18.6	24	0	25	4	1195	0.0007	-0.002
M5	14/03/25	09:56:20	1	8641	346	777	237	14	23.3	0	21	0	0	18.6	24	0	25	3	1196	0.0007	-0.002
M5	14/03/25	09:56:21	1	8642	346	777	237	14	23.3	0	21	0	0	18.6	24	0	25	3	1197	0.0007	-0.002
M5	14/03/25	09:56:22	1	8643	346	776.9	238	14	23.3	0	21	0	0	18.6	24	0	25	3	1198	0.0007	-0.002
M5	14/03/25	09:56:23	1	8644	346	776.9	238	14	23.3	0	21	0	0	18.6	24	0	25	3	1199	0.0007	-0.002
M5	14/03/25	09:56:24	1	8645	345	776.9	238	14	23.3	0	21	0	0	18.6	24	0	25	3	1200	0.0007	-0.002
M5	14/03/25	09:56:25	1	8646	345	777	237	14	23.3	0	21	0	0	18.6	24	0	25	2	1201	0.0007	-0.002
M5	14/03/25	09:56:26	1	8647	345	777	238	14	23.3	0	21	0	0	18.6	24	0	25	2	1202	0.0007	-0.002
M5	14/03/25	09:56:27	1	8648	346	777	238	14	23.3	0	21	0	0	18.6	24	0	25	3	1203	0.0007	-0.0019
M5	14/03/25	09:56:28	1	8649	346	777	238	14	23.3	0	21	0	0	18.6	24	0	25	3	1204	0.0007	-0.0019
M5	14/03/25	09:56:29	1	8650	346	777	238	14	23.3	0	21	0	0	18.6	24	0	25	3	1205	0.0007	-0.0019
M5	14/03/25	09:56:30	1	8651	346	776.9	237	14	23.3	0	21	0	0	18.6	24	0	25	3	1206	0.0007	-0.0019
M5	14/03/25	09:56:31	1	8652	346	777	237	14	23.3	0	21	0	0	18.6	24.1	0	25	3	1207	0.0007	-0.0019
M5	14/03/25	09:56:32	1	8653	346	776.9	238	14	23.3	0	21	0	0	18.6	24.1	0	25	3	1208	0.0007	-0.0019
M5	14/03/25	09:56:33	1	8654	346	777	238	14	23.3	0	21	0	0	18.6	24.1	0	25	3	1209	0.0007	-0.0019
M5	14/03/25	09:56:34	1	8655	345	776.9	238	14	23.3	0	21	0	0	18.6	24.1	0	25	3	1210	0.0007	-0.0019
M5	14/03/25	09:56:35	1	8656	345	777	237	14	23.3	0	21	0	0	18.6	24.1	0	25	3	1211	0.0007	-0.0019
M5	14/03/25	09:56:36	1	8657	345	777	238	14	23.3	0	21	0	0	18.6	24.1	0	25	2	1212	0.0007	-0.0019
M5	14/03/25	09:56:37	1	8658	345	776.9	237	14	23.3	0	21	0	0	18.6	24.1	0	25	2	1213	0.0007	-0.0019
M5	14/03/25	09:56:38	1	8659	345	776.9	237	14	23.3	0	21	0	0	18.6	24.1	0	25	2	1214	0.0007	-0.0019
M5	14/03/25	09:56:39	1	8660	345	777	237	14	23.3	0	21	0	0	18.6	24.1	0	25	3	1215	0.0007	-0.0018
M5	14/03/25	09:56:40	1	8661	345	777	238	14	23.3	0	21	0	0	18.6	24.1	0	25	3	1216	0.0007	-0.0018
M5	14/03/25	09:56:41	1	8662	345	777	238	14	23.3	0	21	0	0	18.6	24.1	0	25	2	1217	0.0007	-0.0018
M5	14/03/25	09:56:42	1	8663	345	777	238	14	23.3	0	21	0	0	18.6	24.1	0	25	2	1218	0.0007	-0.0018
M5	14/03/25	09:56:43	1	8664	346	777	237	14	23.3	0	21	0	0	18.6	24.1	0	25	3	1219	0.0007	-0.0018
M5	14/03/25	09:56:44	1	8665	346	777	237	14.1	23.3	0	21	0	0	18.6	24.1	0	25	3	1220	0.0008	-0.0018
M5	14/03/25	09:56:45	1	8666	346	776.9	237	14.1	23.3	0	21	0	0	18.6	24.1	0	25	4	1221	0.0008	-0.0018
M5	14/03/25	09:56:46	1	8667	346	777	237	14.1	23.3	0	21	0	0	18.6	24.1	0	25	3	1222	0.0008	-0.0018
M5	14/03/25	09:56:47	1	8668	346	777	238	14.1	23.3	0	21	0	0	18.6	24.1	0	25	3	1223	0.0008	-0.0018
M5	14/03/25	09:56:48	1	8669	346	776.9	238	14.1	23.3	0	21	0	0	18.6	24.1	0	25	4	1224	0.0008	-0.0018
M5	14/03/25	09:56:49	1	8670	347	776.9	238	14.1	23.3	0	21	0	0	18.6	24.2	0	25	4	1225	0.0008	-0.0018
M5	14/03/25	09:56:50	1	8671	346	776.9	238	14.1	23.3	0	21	0	0	18.6	24.2	0	25	4	1226	0.0008	-0.0018
M5	14/03/25	09:56:51	1	8672	346	777	238	14.1	23.3	0	21	0	0	18.6	24.2	0	25	4	1227	0.0008	-0.0018
M5	14/03/25	09:56:52	1	8673	347	777	237	14.1	23.3	0	21	0	0	18.7	24.2	0	25	4	1228	0.0008	-0.0018
M5	14/03/25	09:56:53	1	8674	348	777	237	14.1	23.3	0	21	0	0	18.7	24.2	0	25	5	1229	0.0008	-0.0018
M5	14/03/25	09:56:54	1	8675	348	777	238	14.1	23.3	0	21	0	0	18.7	24.2	0	25	5	1230	0.0008	-0.0018
M5	14/03/25	09:56:55	1	8676	347	776.9	237	14.1	23.3	0	21	0	0	18.7	24.2	0	25	5	1231	0.0008	-0.0019
M5	14/03/25	09:56:56	1	8677	347	776.9	238	14.2	23.3	0	21	0	0	18.7	24.2	0	25	4	1232	0.0008	-0.0019
M5	14/03/25	09:56:57	1	8678	347	776.9	238	14.2	23.3	0	21	0	0	18.7	24.2	0	25	4	1233	0.0008	-0.0019
M5	14/03/25	09:56:58	1	8679	348	776.9	238	14.2	23.3	0	21	0	0	18.7	24.2	0	25	5	1234	0.0008	-0.0019
M5	14/03/25	09:56:59	1	8680	348	776.9	237	14.2	23.3	0	21	0	0	18.7	24.2	0	25	5	1235	0.0008	-0.0019
M5	14/03/25	09:57:00	1	8681	348	776.9	237	14.1	23.3	0	21	0	0	18.7	24.2	0	25	5	1236	0.0009	-0.0019
M5	14/03/25	09:57:01	1	8682	348	776.9	238	14.1	23.3	0	21	0	0	18.7	24.2	0	25	5	1237	0.0009	-0.002
M5	14/03/25	09:57:02	1	8683	347	776.9	237	14.1	23.2	0	21	0	0	18.7	24.2	0	25	5	1238	0.0009	-0.002
M5	14/03/25	09:57:03	1	8684	347	776.9	237	14.1	23.2	0	21	0	0	18.7	24.2	0	25	4	1239	0.0009	-0.002
M5	14/03/25	09:57:04	1	8685	347	776.9	237	14.1	23.2	0	21	0	0	18.7	24.3	0	25	4	1240	0.0009	-0.002
M5	14/03/25	09:57:05	1	8686	346	776.9	237	14.1	23.2	0	21	0	0	18.7	24.3	0	25	4	1241	0.0009	-0.002
M5	14/03/25	09:57:06	1	8687	347	777	237	14.1	23.3	0	21	0	0	18.7	24.3	0	25	4	1242	0.0009	-0.002
M5	14/03/25	09:57:07	1	8688	347	776.9	237	14.1	23.3	0	21	0	0	18.7	24.3	0	25	5	1243	0.0009	-0.002
M5	14/03/25	09:57:08	1	8689	348	776.9	237	14.2	23.3	0	21	0	0	18.7	24.3	0	25	5	1244	0.0009	-0.002
M5	14/03/25	09:57:09	1	8690	348	776.9	237	14.2	23.3	0	21	0	0	18.7	24.3	0	25	5	1245	0.0009	-0.002
M5	14/03/25	09:57:10	1	8691	347	776.9	237	14.2	23.2	0	21	0	0	18.7	24.3	0	25	4	1246	0.0009	-0.0021
M5	14/03/25	09:57:11	1	8692	347	776.9	237	14.2	23.2	0	21	0	0	18.7	24.3	0	25	4	1247	0.0009	-0.0021
M5	14/03/25	09:57:12	1	8693	347	776.9	237	14.1	23.2	0	21	0	0	18.7	24.3	0	25	4	1248	0.0009	-0.0021
M5	14/03/25	09:57:13	1	8694	347	776.9	237	14.1	23.2	0	21	0	0	18.7	24.3	0	25	4	1249	0.0009	-0.0021
M5	14/03/25	09:57:14	1	8695	347	777	238	14.1	23.2	0	21	0	0	18.7	24.3	0	25	5	1250	0.0009	-0.0021
M5	14/03/25	09:57:15	1	8696	348	777	238	14.1	23.2	0	21	0	0	18.7	24.3	0	25	5	1251	0.0009	-0.0021
M5	14/03/25	09:57:16	1	8697	347	777	238	14.2	23.2	0	21	0	0	18.7	24.3	0	25	5	1252	0.0009	-0.0021
M5	14/03/25	09:57:17	1	8698	348	777	239	14.2	23.2	0	21	0	0	18.7	24.3	0	25	5	1253	0.0009	-0.0021
M5	14/03/25	09:57:18	1	8699	347	777	239	14.2	23.2	0	21	0	0	18.7	24.3	0	25	5	1254	0.0009	-0.0021
M5	14/03/25	09:57:19	1	8700	347	777	239	14.2	23.2	0	21	0	0	18.7	24.3	0	25	4	1255	0.001	-0.0022
M5	14/03/25	09:57:20	1	8701	347	777	239	14.2	23.2	0	21	0	0	18.7	24.3	0	25	4	1256	0.001	-0.0022
M5	14/03/25	09:57:21	1	8702	346	777	239	14.2	23.2	0	21	0	0	18.7	24.3	0	25	4	1257	0.001	-0.0022
M5	14/03/25	09:57:22	1	8703	346	777	239	14.1	23.2	0	21	0	0	18.7	24.3	0	25	3	1258	0.001	-0.0022
M5	14/03/25	09:57:23	1	8704	347	777	238	14.1	23.2	0	21	0	0	18.7	24.3	0	25	4	1259	0.001	-0.0022
M5	14/03/25	09:57:24	1	8705	348	777	238	14.1	23.2	0	21	0	0	18.7	24.3	0	25	5	1260	0.001	-0.0022
M5	14/03/25	09:57:25	1	8706	348	777	238	14.1	23.2	0	21	0	0	18.7	24.3	0	25	6	1261	0.001	-0.0022
M5	14/03/25	09:57:26	1	8707	348	776.9	238	14.1	23.2	0	21	0	0	18.7	24.3	0	25	6	1262	0.001	-0.0022
M5	14/03/25	09:57:27	1	8708	348	777	238	14.1	23.2	0	21	0	0	18.7	24.3	0	25	5	1263	0.001	-0.0022
M5	14/03/25	09:57:28	1	8709	348	777	238	14.1	23.2	0	21	0	0	18.7	24.3	0	25	5	1264	0.001	-0.0023
M5	14/03/25	09:57:29	1	8710	348	777	238	14.1	23.2	0	21	0	0	18.7	24.3	0	25	6	1265	0.001	-0.0023
M5	14/03/25	09:57:30	1	8711	348	777	238	14.1	23.2	0	21	0	0	18.7	24.3	0	25	6	1266	0.001	-0.0023
M5	14/03/25	09:57:31	1	8712	348	776.9	238	14.1	23.2	0	21	0	0	18.7	24.3	0	25	5	1267	0.001	-0.0023
M5	14/03/25	09:57:33	1	8713	348	776.9	238	14.1	23.2	0	21	0	0	18.7	24.3	0	25	5	1268	0.001	-0.0023
M5	14/03/25	09:57:34	1	8714	348	776.9	237	14.1	23.2	0	21	0	0	18.7	24.3	0	25	6	1269	0.001	-0.0024
M5	14/03/25	09:57:35	1	8715	349	776.9	237	14.1	23.2	0	21	0	0	18.7	24.4	0	25	6	1270	0.001	-0.0024
M5	14/03/25	09:57:36	1	8716	350	776.9	238	14.1	23.2	0	21	0	0	18.7	24.4	0	25	7	1271	0.001	-0.0024
M5	14/03/25	09:57:37	1	8717	350	777	237	14.1	23.2	0	21	0	0	18.7	24.4	0	25	7	1272	0.001	-0.0025
M5	14/03/25	09:57:38	1	8718	349	776.9	237	14.1	23.2	0	21	0	0	18.7	24.4	0	25	7	1273	0.0011	-0.0025
M5	14/03/25	09:57:39	1	8719	349	776.9	237	14.1	23.2	0	21	0	0	18.7	24.4	0	25	6	1274	0.0011	-0.0025
M5	14/03/25	09:57:40	1	8720	349	776.9	238	14.1	23.2	0	21	0	0	18.7	24.4	0	25	7	1275	0.0011	-0.0025
M5	14/03/25	09:57:41	1	8721	350	776.9	237	14.1	23.2	0	21	0	0	18.7	24.4	0	25	8	1276	0.0011	-0.0026
M5	14/03/25	09:57:42	1	8722	350	776.9	238	14.1	23.2	0	21	0	0	18.7	24.4	0	25	8	1277	0.0011	-0.0026
M5	14/03/25	09:57:43	1	8723	350	776.9	238	14.1	23.2	0	21	0	0	18.7	24.4	0	25	7	1278	0.0011	-0.0027
M5	14/03/25	09:57:44	1	8724	349	776.9	237	14.1	23.2	0	21	0	0	18.7	24.4	0	25	7	1279	0.0011	-0.0027
M5	14/03/25	09:57:45	1	8725	349	776.9	237	14.1	23.2	0	21	0	0	18.7	24.4	0	25	7	1280	0.0011	-0.0027
M5	14/03/25	09:57:46	1	8726	350	776.9	237	14.1	23.2	0	21	0	0	18.7	24.4	0	25	7	1281	0.0011	-0.0027
M5	14/03/25	09:57:47	1	8727	349	776.9	237	14.1	23.2	0	21	0	0	18.7	24.4	0	25	7	1282	0.0011	-0.0028
M5	14/03/25	09:57:48	1	8728	349	776.9	237	14.1	23.2	0	21	0	0	18.7	24.4	0	25	6	1283	0.0012	-0.0028
M5	14/03/25	09:57:49	1	8729	349	777	237	14.1	23.2	0	21	0	0	18.7	24.4	0	25	6	1284	0.0012	-0.0028
M5	14/03/25	09:57:50	1	8730	349	776.9	237	14.1	23.2	0	21	0	0	18.7	24.4	0	25	6	1285	0.0012	-0.0028
M5	14/03/25	09:57:51	1	8731	349	776.9	237	14.1	23.2	0	21	0	0	18.7	24.4	0	25	6	1286	0.0012	-0.0029
M5	14/03/25	09:57:52	1	8732	349	776.9	237	14.1	23.2	0	21	0	0	18.7	24.4	0	25	6	1287	0.0012	-0.0029
M5	14/03/25	09:57:53	1	8733	350	776.9	238	14.1	23.2	0	21	0	0	18.7	24.4	0	25	7	1288	0.0012	-0.0029
M5	14/03/25	09:57:54	1	8734	350	776.9	237	14.1	23.2	0	21	0	0	18.7	24.4	0	25	7	1289	0.0012	-0.0029
M5	14/03/25	09:57:55	1	8735	350	776.9	237	14.1	23.2	0	21	0	0	18.7	24.4	0	25	7	1290	0.0012	-0.003
M5	14/03/25	09:57:56	1	8736	350	776.9	237	14.1	23.2	0	21	0	0	18.7	24.4	0	25	7	1291	0.0012	-0.003
M5	14/03/25	09:57:57	1	8737	350	776.9	237	14.1	23.2	0	21	0	0	18.7	24.4	0	25	7	1292	0.0012	-0.003
M5	14/03/25	09:57:58	1	8738	350	776.9	237	14.1	23.2	0	21	0	0	18.7	24.4	0	25	7	1293	0.0013	-0.0031
M5	14/03/25	09:57:59	1	8739	350	777	237	14.1	23.2	0	21	0	0	18.7	24.4	0	25	8	1294	0.0013	-0.0031
M5	14/03/25	09:58:00	1	8740	350	777	237	14.1	23.2	0	21	0	0	18.7	24.4	0	25	8	1295	0.0013	-0.0031
M5	14/03/25	09:58:01	1	8741	350	776.9	237	14	23.2	0	21	0	0	18.7	24.4	0	25	7	1296	0.0013	-0.0032
M5	14/03/25	09:58:02	1	8742	349	776.9	237	14	23.2	0	21	0	0	18.7	24.4	0	25	6	1297	0.0013	-0.0032
M5	14/03/25	09:58:03	1	8743	349	776.9	237	14	23.2	0	21	0	0	18.7	24.4	0	25	6	1298	0.0013	-0.0032
M5	14/03/25	09:58:04	1	8744	349	776.9	237	14	23.2	0	21	0	0	18.7	24.4	0	25	6	1299	0.0013	-0.0032
M5	14/03/25	09:58:05	1	8745	350	777	237	14	23.2	0	21	0	0	18.7	24.4	0	25	7	1300	0.0013	-0.0033
M5	14/03/25	09:58:06	1	8746	351	777	237	14	23.2	0	21	0	0	18.7	24.4	0	25	8	1301	0.0013	-0.0033
M5	14/03/25	09:58:07	1	8747	351	777	237	14	23.2	0	21	0	0	18.7	24.4	0	25	8	1302	0.0013	-0.0033
M5	14/03/25	09:58:08	1	8748	350	776.9	237	14	23.2	0	21	0	0	18.7	24.5	0	25	7	1303	0.0013	-0.0034
M5	14/03/25	09:58:09	1	8749	350	776.9	237	14	23.2	0	21	0	0	18.7	24.5	0	25	7	1304	0.0013	-0.0034
M5	14/03/25	09:58:10	1	8750	350	777	237	14	23.2	0	21	0	0	18.7	24.5	0	25	8	1305	0.0014	-0.0034
M5	14/03/25	09:58:11	1	8751	351	777	237	14	23.2	0	21	0	0	18.7	24.5	0	25	8	1306	0.0014	-0.0035
M5	14/03/25	09:58:12	1	8752	351	776.9	237	14	23.2	0	21	0	0	18.7	24.5	0	25	8	1307	0.0014	-0.0035
M5	14/03/25	09:58:13	1	8753	352	777	237	14	23.2	0	21	0	0	18.7	24.5	0	25	9	1308	0.0014	-0.0035
M5	14/03/25	09:58:14	1	8754	352	777	237	14	23.2	0	21	0	0	18.7	24.5	0	25	9	1309	0.0014	-0.0036
M5	14/03/25	09:58:15	1	8755	352	776.9	237	13.9	23.1	0	21	0	0	18.7	24.5	0	25	9	1310	0.0014	-0.0036
M5	14/03/25	09:58:16	1	8756	352	776.9	237	13.9	23.1	0	21	0	0	18.7	24.4	0	25	9	1311	0.0014	-0.0037
M5	14/03/25	09:58:17	1	8757	352	777	236	13.9	23.2	0	21	0	0	18.7	24.4	0	25	9	1312	0.0014	-0.0037
M5	14/03/25	09:58:18	1	8758	352	777	237	13.9	23.2	0	21	0	0	18.7	24.4	0	25	9	1313	0.0015	-0.0038
M5	14/03/25	09:58:19	1	8759	351	777	237	13.9	23.2	0	21	0	0	18.7	24.4	0	25	9	1314	0.0015	-0.0038
M5	14/03/25	09:58:20	1	8760	350	777	236	13.9	23.2	0	21	0	0	18.7	24.4	0	25	8	1315	0.0015	-0.0038
M5	14/03/25	09:58:21	1	8761	351	777	237	13.9	23.2	0	21	0	0	18.7	24.4	0	25	8	1316	0.0015	-0.0039
M5	14/03/25	09:58:22	1	8762	351	777	237	13.9	23.2	0	21	0	0	18.7	24.4	0	25	8	1317	0.0015	-0.0039
M5	14/03/25	09:58:23	1	8763	351	777	237	13.9	23.2	0	21	0	0	18.7	24.4	0	25	8	1318	0.0015	-0.0039
M5	14/03/25	09:58:24	1	8764	351	777	237	13.9	23.2	0	21	0	0	18.7	24.4	0	25	8	1319	0.0015	-0.004
M5	14/03/25	09:58:25	1	8765	351	777	237	13.9	23.1	0	21	0	0	18.7	24.4	0	25	8	1320	0.0015	-0.004
M5	14/03/25	09:58:26	1	8766	351	777	237	13.9	23.1	0	21	0	0	18.7	24.4	0	25	9	1321	0.0015	-0.004
M5	14/03/25	09:58:27	1	8767	352	777	237	13.9	23.1	0	21	0	0	18.7	24.4	0	25	9	1322	0.0015	-0.0041
M5	14/03/25	09:58:28	1	8768	352	777	237	13.9	23.1	0	21	0	0	18.7	24.4	0	25	10	1323	0.0016	-0.0041
M5	14/03/25	09:58:29	1	8769	352	777	238	13.9	23.1	0	21	0	0	18.7	24.4	0	25	9	1324	0.0016	-0.0042
M5	14/03/25	09:58:30	1	8770	351	777	238	13.9	23.1	0	21	0	0	18.7	24.4	0	25	9	1325	0.0016	-0.0042
M5	14/03/25	09:58:31	1	8771	351	777	239	13.9	23.2	0	21	0	0	18.7	24.4	0	25	8	1326	0.0016	-0.0042
M5	14/03/25	09:58:32	1	8772	350	777	239	13.9	23.2	0	21	0	0	18.7	24.4	0	25	8	1327	0.0016	-0.0042
M5	14/03/25	09:58:33	1	8773	351	777	239	13.8	23.1	0	21	0	0	18.7	24.4	0	25	8	1328	0.0016	-0.0043
M5	14/03/25	09:58:34	1	8774	350	777	239	13.8	23.1	0	21	0	0	18.7	24.4	0	25	8	1329	0.0016	-0.0043
M5	14/03/25	09:58:35	1	8775	350	777	238	13.8	23.1	0	21	0	0	18.7	24.4	0	25	7	1330	0.0016	-0.0043
M5	14/03/25	09:58:36	1	8776	350	777	238	13.8	23.1	0	21	0	0	18.7	24.4	0	25	8	1331	0.0016	-0.0043
M5	14/03/25	09:58:37	1	8777	350	777	237	13.8	23.1	0	21	0	0	18.7	24.4	0	25	8	1332	0.0016	-0.0044
M5	14/03/25	09:58:38	1	8778	350	777	237	13.8	23.1	0	21	0	0	18.7	24.4	0	25	8	1333	0.0017	-0.0044
M5	14/03/25	09:58:39	1	8779	350	776.9	237	13.8	23.1	0	21	0	0	18.7	24.4	0	25	8	1334	0.0017	-0.0044
M5	14/03/25	09:58:40	1	8780	351	776.9	237	13.8	23.1	0	21	0	0	18.7	24.4	0	25	8	1335	0.0017	-0.0044
M5	14/03/25	09:58:41	1	8781	352	777	237	13.8	23.1	0	21	0	0	18.7	24.4	0	25	9	1336	0.0017	-0.0045
M5	14/03/25	09:58:42	1	8782	352	777	237	13.8	23.1	0	21	0	0	18.7	24.4	0	25	10	1337	0.0017	-0.0045
M5	14/03/25	09:58:43	1	8783	352	777	237	13.8	23.1	0	21	0	0	18.7	24.4	0	25	10	1338	0.0017	-0.0045
M5	14/03/25	09:58:44	1	8784	352	777	236	13.8	23.1	0	21	0	0	18.7	24.4	0	25	9	1339	0.0017	-0.0046
M5	14/03/25	09:58:45	1	8785	351	776.9	237	13.9	23.1	0	21	0	0	18.7	24.4	0	25	8	1340	0.0017	-0.0046
M5	14/03/25	09:58:46	1	8786	350	777	236	13.9	23.1	0	21	0	0	18.7	24.4	0	25	8	1341	0.0018	-0.0046
M5	14/03/25	09:58:48	1	8787	351	777	236	13.9	23.1	0	21	0	0	18.7	24.4	0	25	8	1342	0.0018	-0.0046
M5	14/03/25	09:58:49	1	8788	351	777	237	13.9	23.1	0	21	0	0	18.7	24.4	0	25	8	1343	0.0018	-0.0046
M5	14/03/25	09:58:50	1	8789	351	777	237	13.9	23.1	0	21	0	0	18.7	24.4	0	25	8	1344	0.0018	-0.0047
M5	14/03/25	09:58:51	1	8790	351	777	237	13.9	23.1	0	21	0	0	18.7	24.4	0	25	8	1345	0.0018	-0.0047
M5	14/03/25	09:58:52	1	8791	351	777	236	13.9	23.1	0	21	0	0	18.7	24.4	0	25	8	1346	0.0018	-0.0047
M5	14/03/25	09:58:53	1	8792	350	777	236	13.9	23.1	0	21	0	0	18.7	24.4	0	25	8	1347	0.0018	-0.0047
M5	14/03/25	09:58:54	1	8793	351	776.9	236	13.9	23.1	0	21	0	0	18.7	24.4	0	25	8	1348	0.0018	-0.0047
M5	14/03/25	09:58:55	1	8794	351	777	237	13.9	23.1	0	21	0	0	18.7	24.4	0	25	8	1349	0.0018	-0.0048
M5	14/03/25	09:58:56	1	8795	351	777	237	13.9	23.1	0	21	0	0	18.7	24.4	0	25	8	1350	0.0019	-0.0048
M5	14/03/25	09:58:57	1	8796	351	777	237	13.9	23.1	0	21	0	0	18.7	24.4	0	25	9	1351	0.0019	-0.0048
M5	14/03/25	09:58:58	1	8797	351	777	236	13.9	23.1	0	21	0	0	18.7	24.4	0	25	9	1352	0.0019	-0.0048
M5	14/03/25	09:58:59	1	8798	352	777	237	13.9	23.1	0	21	0	0	18.7	24.4	0	25	9	1353	0.0019	-0.0049
M5	14/03/25	09:59:00	1	8799	352	777	237	13.9	23.1	0	21	0	0	18.7	24.4	0	25	9	1354	0.0019	-0.0049
M5	14/03/25	09:59:01	1	8800	351	777	237	13.9	23.1	0	21	0	0	18.7	24.4	0	25	9	1355	0.0019	-0.0049
M5	14/03/25	09:59:02	1	8801	351	776.9	236	13.9	23.1	0	21	0	0	18.7	24.4	0	25	8	1356	0.0019	-0.0049
M5	14/03/25	09:59:03	1	8802	350	776.9	236	13.9	23.1	0	21	0	0	18.7	24.4	0	25	8	1357	0.0019	-0.0049
M5	14/03/25	09:59:04	1	8803	350	777	237	13.9	23.1	0	21	0	0	18.7	24.5	0	25	7	1358	0.0019	-0.005
M5	14/03/25	09:59:05	1	8804	350	777	237	13.9	23.1	0	21	0	0	18.7	24.5	0	25	8	1359	0.0019	-0.005
M5	14/03/25	09:59:06	1	8805	350	777	237	13.9	23.1	0	21	0	0	18.7	24.5	0	25	7	1360	0.002	-0.005
M5	14/03/25	09:59:07	1	8806	350	776.9	237	13.9	23.1	0	21	0	0	18.7	24.5	0	25	7	1361	0.002	-0.005
M5	14/03/25	09:59:08	1	8807	350	777	237	13.9	23.1	0	21	0	0	18.7	24.5	0	25	7	1362	0.002	-0.005
M5	14/03/25	09:59:09	1	8808	350	777	236	13.9	23.1	0	21	0	0	18.7	24.5	0	25	7	1363	0.002	-0.005
M5	14/03/25	09:59:10	1	8809	349	777	237	13.9	23.1	0	21	0	0	18.7	24.5	0	25	7	1364	0.002	-0.005
M5	14/03/25	09:59:11	1	8810	349	777	237	13.9	23.1	0	21	0	0	18.7	24.5	0	25	6	1365	0.002	-0.005
M5	14/03/25	09:59:12	1	8811	349	777	237	13.9	23.1	0	21	0	0	18.7	24.5	0	25	7	1366	0.002	-0.005
M5	14/03/25	09:59:13	1	8812	350	777	237	13.9	23.1	0	21	0	0	18.7	24.5	0	25	8	1367	0.002	-0.005
M5	14/03/25	09:59:14	1	8813	350	777	237	13.9	23.1	0	21	0	0	18.7	24.5	0	25	8	1368	0.002	-0.005
M5	14/03/25	09:59:15	1	8814	350	776.9	236	13.9	23.1	0	21	0	0	18.7	24.5	0	25	7	1369	0.002	-0.005
M5	14/03/25	09:59:16	1	8815	349	776.9	236	13.9	23.1	0	21	0	0	18.7	24.5	0	25	7	1370	0.002	-0.005
M5	14/03/25	09:59:17	1	8816	350	776.9	236	13.9	23.1	0	21	0	0	18.7	24.5	0	25	7	1371	0.002	-0.005
M5	14/03/25	09:59:18	1	8817	350	777	237	13.9	23.1	0	21	0	0	18.7	24.5	0	25	7	1372	0.002	-0.005
M5	14/03/25	09:59:19	1	8818	351	777	237	13.9	23.1	0	21	0	0	18.7	24.5	0	25	8	1373	0.0021	-0.0051
M5	14/03/25	09:59:20	1	8819	351	776.9	237	13.9	23.1	0	21	0	0	18.7	24.5	0	25	8	1374	0.0021	-0.0051
M5	14/03/25	09:59:21	1	8820	351	776.9	237	13.9	23.1	0	21	0	0	18.7	24.5	0	25	8	1375	0.0021	-0.0051
M5	14/03/25	09:59:22	1	8821	351	777	237	13.9	23.1	0	21	0	0	18.7	24.5	0	25	8	1376	0.0021	-0.0051
M5	14/03/25	09:59:23	1	8822	351	777	237	13.9	23.1	0	21	0	0	18.7	24.5	0	25	8	1377	0.0021	-0.0051
M5	14/03/25	09:59:24	1	8823	351	777	237	13.9	23.1	0	21	0	0	18.7	24.5	0	25	8	1378	0.0021	-0.0051
M5	14/03/25	09:59:25	1	8824	350	776.9	237	13.9	23.1	0	21	0	0	18.7	24.5	0	25	8	1379	0.0021	-0.0051
M5	14/03/25	09:59:26	1	8825	350	776.9	237	13.9	23.1	0	21	0	0	18.7	24.5	0	25	7	1380	0.0021	-0.0051
M5	14/03/25	09:59:27	1	8826	350	777	237	13.9	23.1	0	21	0	0	18.7	24.5	0	25	8	1381	0.0021	-0.0052
M5	14/03/25	09:59:28	1	8827	351	777	237	13.9	23.1	0	21	0	0	18.7	24.5	0	25	8	1382	0.0021	-0.0052
M5	14/03/25	09:59:29	1	8828	351	776.9	237	13.9	23.1	0	21	0	0	18.7	24.5	0	25	9	1383	0.0021	-0.0052
M5	14/03/25	09:59:30	1	8829	351	777	237	13.9	23.1	0	21	0	0	18.7	24.5	0	25	9	1384	0.0021	-0.0052
M5	14/03/25	09:59:31	1	8830	351	776.9	237	13.9	23.1	0	21	0	0	18.7	24.5	0	25	8	1385	0.0022	-0.0052
M5	14/03/25	09:59:32	1	8831	351	776.9	236	13.9	23.1	0	21	0	0	18.7	24.5	0	25	8	1386	0.0022	-0.0052
M5	14/03/25	09:59:33	1	8832	351	776.9	236	13.9	23.1	0	21	0	0	18.7	24.5	0	25	9	1387	0.0022	-0.0052
M5	14/03/25	09:59:34	1	8833	352	776.9	237	13.9	23.1	0	21	0	0	18.7	24.5	0	25	9	1388	0.0022	-0.0053
M5	14/03/25	09:59:35	1	8834	352	777	237	13.9	23.1	0	21	0	0	18.7	24.5	0	25	9	1389	0.0022	-0.0053
M5	14/03/25	09:59:36	1	8835	352	776.9	237	13.9	23.1	0	21	0	0	18.7	24.5	0	25	9	1390	0.0022	-0.0053
M5	14/03/25	09:59:37	1	8836	352	777	236	13.9	23.1	0	21	0	0	18.7	24.5	0	25	10	1391	0.0022	-0.0053
M5	14/03/25	09:59:38	1	8837	353	777	236	13.9	23.1	0	21	0	0	18.7	24.5	0	25	10	1392	0.0022	-0.0054
M5	14/03/25	09:59:39	1	8838	353	776.9	236	13.9	23.1	0	21	0	0	18.8	24.5	0	25	11	1393	0.0022	-0.0054
M5	14/03/25	09:59:40	1	8839	353	777	236	13.9	23.1	0	21	0	0	18.8	24.5	0	25	11	1394	0.0023	-0.0054
M5	14/03/25	09:59:41	1	8840	353	777.1	236	13.9	23.1	0	21	0	0	18.8	24.5	0	25	10	1395	0.0023	-0.0054
M5	14/03/25	09:59:42	1	8841	352	777	236	14	23.1	0	21	0	0	18.8	24.5	0	25	9	1396	0.0023	-0.0055
M5	14/03/25	09:59:43	1	8842	351	777	236	14	23.1	0	21	0	0	18.8	24.5	0	25	9	1397	0.0023	-0.0055
M5	14/03/25	09:59:44	1	8843	351	777.1	236	14	23.1	0	21	0	0	18.8	24.6	0	25	9	1398	0.0023	-0.0055
M5	14/03/25	09:59:45	1	8844	352	777	236	14	23.1	0	21	0	0	18.8	24.6	0	25	9	1399	0.0023	-0.0055
M5	14/03/25	09:59:46	1	8845	352	777	236	14	23.1	0	21	0	0	18.8	24.6	0	25	10	1400	0.0023	-0.0055
M5	14/03/25	09:59:47	1	8846	353	777.1	236	14	23.1	0	21	0	0	18.8	24.6	0	25	11	1401	0.0023	-0.0056
M5	14/03/25	09:59:48	1	8847	353	777	236	14	23.1	0	21	0	0	18.8	24.6	0	25	11	1402	0.0023	-0.0056
M5	14/03/25	09:59:49	1	8848	353	776.9	236	14	23.1	0	21	0	0	18.8	24.6	0	25	10	1403	0.0024	-0.0056
M5	14/03/25	09:59:50	1	8849	353	776.9	236	14	23.1	0	21	0	0	18.8	24.6	0	25	10	1404	0.0024	-0.0056
M5	14/03/25	09:59:51	1	8850	353	777	236	14	23.1	0	21	0	0	18.8	24.6	0	25	10	1405	0.0024	-0.0057
M5	14/03/25	09:59:52	1	8851	353	777	236	14	23.1	0	21	0	0	18.8	24.6	0	25	10	1406	0.0024	-0.0057
M5	14/03/25	09:59:53	1	8852	352	777	236	14	23.1	0	21	0	0	18.8	24.5	0	25	10	1407	0.0024	-0.0057
M5	14/03/25	09:59:54	1	8853	353	777.1	236	14	23.1	0	21	0	0	18.8	24.5	0	25	11	1408	0.0024	-0.0057
M5	14/03/25	09:59:55	1	8854	354	777	236	14	23.1	0	21	0	0	18.8	24.5	0	25	11	1409	0.0024	-0.0058
M5	14/03/25	09:59:56	1	8855	354	776.9	236	14	23.1	0	21	0	0	18.8	24.5	0	25	11	1410	0.0025	-0.0058
M5	14/03/25	09:59:57	1	8856	354	776.8	236	14	23.1	0	21	0	0	18.8	24.6	0	25	11	1411	0.0025	-0.0058
M5	14/03/25	09:59:58	1	8857	354	776.9	236	14	23.1	0	21	0	0	18.8	24.6	0	25	11	1412	0.0025	-0.0059
M5	14/03/25	09:59:59	1	8858	353	777	236	14	23.1	0	21	0	0	18.8	24.6	0	25	10	1413	0.0025	-0.0059
M5	14/03/25	10:00:00	1	8859	353	777	236	14	23.1	0	21	0	0	18.8	24.6	0	25	10	1414	0.0025	-0.0059
M5	14/03/25	10:00:01	1	8860	352	777	237	14	23.1	0	21	0	0	18.8	24.6	0	25	10	1415	0.0025	-0.0059
M5	14/03/25	10:00:03	1	8861	353	777	237	14	23.1	0	21	0	0	18.8	24.6	0	25	10	1416	0.0025	-0.006
M5	14/03/25	10:00:04	1	8862	352	777	238	14	23.1	0	21	0	0	18.8	24.6	0	25	10	1417	0.0025	-0.006
M5	14/03/25	10:00:05	1	8863	352	777	239	14	23.1	0	21	0	0	18.8	24.6	0	25	9	1418	0.0025	-0.006
M5	14/03/25	10:00:06	1	8864	351	777	239	14	23.1	0	21	0	0	18.8	24.6	0	25	9	1419	0.0025	-0.006
M5	14/03/25	10:00:07	1	8865	352	777	239	14	23.1	0	21	0	0	18.8	24.6	0	25	9	1420	0.0026	-0.006
M5	14/03/25	10:00:08	1	8866	352	777	239	14	23.1	0	21	0	0	18.8	24.6	0	25	10	1421	0.0026	-0.006
M5	14/03/25	10:00:09	1	8867	352	777	239	13.9	23.1	0	21	0	0	18.8	24.6	0	25	9	1422	0.0026	-0.006
M5	14/03/25	10:00:10	1	8868	352	777	239	13.9	23.1	0	21	0	0	18.8	24.6	0	25	9	1423	0.0026	-0.0061
M5	14/03/25	10:00:11	1	8869	352	777	239	13.9	23.1	0	21	0	0	18.8	24.6	0	25	9	1424	0.0026	-0.0061
M5	14/03/25	10:00:12	1	8870	352	777	239	13.9	23.1	0	21	0	0	0	24.6	0	25	10	1425	0.0026	-0.0061
M5	14/03/25	10:00:13	1	8871	352	777	238	13.8	23.1	0	21	0	0	0	24.6	0	25	9	1426	0.0026	-0.0061
M5	14/03/25	10:00:14	1	8872	352	777	238	13.8	23.1	0	21	0	0	0	24.6	0	25	9	1427	0.0026	-0.0061
M5	14/03/25	10:00:15	1	8873	352	776.9	237	13.8	23.1	0	21	0	0	0	24.6	0	25	9	1428	0.0026	-0.0061
M5	14/03/25	10:00:16	1	8874	351	776.9	237	13.8	23.1	0	21	0	0	0	24.6	0	25	9	1429	0.0026	-0.0061
M5	14/03/25	10:00:17	1	8875	352	776.9	237	13.8	23.1	0	21	0	0	0	24.6	0	25	9	1430	0.0026	-0.0061
M5	14/03/25	10:00:18	1	8876	352	776.9	237	13.8	23.1	0	21	0	0	18.8	24.6	0	25	9	1431	0.0026	-0.0062
M5	14/03/25	10:00:19	1	8877	352	777	237	13.8	23.1	0	21	0	0	18.8	24.6	0	25	10	1432	0.0026	-0.0062
M5	14/03/25	10:00:20	1	8878	352	776.9	237	13.8	23.1	0	21	0	0	18.8	24.6	0	25	9	1433	0.0026	-0.0062
M5	14/03/25	10:00:21	1	8879	352	777	237	13.8	23.1	0	21	0	0	18.8	24.6	0	25	9	1434	0.0026	-0.0062
M5	14/03/25	10:00:22	1	8880	351	776.9	237	13.8	23.1	0	21	0	0	18.8	24.6	0	25	9	1435	0.0026	-0.0062
M5	14/03/25	10:00:23	1	8881	351	776.9	236	13.8	23.1	0	21	0	0	18.8	24.6	0	25	9	1436	0.0027	-0.0062
M5	14/03/25	10:00:24	1	8882	351	777	237	13.8	23.1	0	21	0	0	18.8	24.6	0	25	9	1437	0.0027	-0.0062
M5	14/03/25	10:00:25	1	8883	352	776.9	237	13.8	23.1	0	21	0	0	18.8	24.6	0	25	9	1438	0.0027	-0.0062
M5	14/03/25	10:00:26	1	8884	352	777	237	13.8	23.1	0	21	0	0	18.8	24.6	0	25	9	1439	0.0027	-0.0062
M5	14/03/25	10:00:27	1	8885	352	777	237	13.8	23.1	0	21	0	0	18.8	24.6	0	25	9	1440	0.0027	-0.0062
M5	14/03/25	10:00:28	1	8886	352	776.9	237	13.8	23.1	0	21	0	0	18.8	24.6	0	25	9	1441	0.0027	-0.0062
M5	14/03/25	10:00:29	1	8887	352	776.9	237	13.8	23.1	0	21	0	0	18.8	24.6	0	25	10	1442	0.0027	-0.0062
M5	14/03/25	10:00:30	1	8888	352	776.9	237	13.8	23.1	0	21	0	0	18.8	24.6	0	25	9	1443	0.0027	-0.0063
M5	14/03/25	10:00:31	1	8889	351	776.9	237	13.8	23.1	0	21	0	0	18.8	24.6	0	25	9	1444	0.0027	-0.0063
M5	14/03/25	10:00:32	1	8890	351	777	237	13.8	23.1	0	21	0	0	18.8	24.6	0	25	8	1445	0.0027	-0.0063
M5	14/03/25	10:00:33	1	8891	351	776.9	236	13.8	23	0	21	0	0	18.8	24.6	0	25	8	1446	0.0027	-0.0063
M5	14/03/25	10:00:34	1	8892	351	776.9	237	13.8	23	0	21	0	0	18.8	24.6	0	25	8	1447	0.0027	-0.0063
M5	14/03/25	10:00:35	1	8893	351	776.9	237	13.8	23.1	0	21	0	0	18.8	24.6	0	25	8	1448	0.0027	-0.0063
M5	14/03/25	10:00:36	1	8894	351	777	237	13.8	23.1	0	21	0	0	18.8	24.6	0	25	8	1449	0.0027	-0.0062
M5	14/03/25	10:00:37	1	8895	351	777	237	13.8	23	0	21	0	0	18.8	24.6	0	25	8	1450	0.0027	-0.0063
M5	14/03/25	10:00:38	1	8896	351	776.9	237	13.8	23	0	21	0	0	18.8	24.6	0	25	8	1451	0.0027	-0.0063
M5	14/03/25	10:00:39	1	8897	351	777	237	13.8	23	0	21	0	0	18.8	24.6	0	25	8	1452	0.0028	-0.0063
M5	14/03/25	10:00:40	1	8898	350	777	237	13.8	23	0	21	0	0	18.8	24.6	0	25	8	1453	0.0028	-0.0062
M5	14/03/25	10:00:41	1	8899	350	777	237	13.8	23.1	0	21	0	0	18.8	24.6	0	25	7	1454	0.0028	-0.0062
M5	14/03/25	10:00:42	1	8900	350	777	237	13.8	23.1	0	21	0	0	18.8	24.6	0	25	7	1455	0.0028	-0.0062
M5	14/03/25	10:00:43	1	8901	350	776.9	237	13.8	23.1	0	21	0	0	18.8	24.6	0	25	7	1456	0.0028	-0.0062
M5	14/03/25	10:00:44	1	8902	349	777	237	13.8	23.1	0	21	0	0	18.8	24.6	0	25	6	1457	0.0028	-0.0062
M5	14/03/25	10:00:45	1	8903	350	777	237	13.8	23.1	0	21	0	0	18.8	24.6	0	25	7	1458	0.0028	-0.0062
M5	14/03/25	10:00:46	1	8904	350	777	237	13.8	23.1	0	21	0	0	18.8	24.6	0	25	8	1459	0.0028	-0.0062
M5	14/03/25	10:00:47	1	8905	350	777	236	13.7	23.1	0	21	0	0	18.8	24.6	0	25	8	1460	0.0028	-0.0062
M5	14/03/25	10:00:48	1	8906	351	776.9	236	13.7	23.1	0	21	0	0	18.8	24.6	0	25	8	1461	0.0028	-0.0062
M5	14/03/25	10:00:49	1	8907	350	777	237	13.7	23.1	0	21	0	0	18.8	24.6	0	25	8	1462	0.0028	-0.0062
M5	14/03/25	10:00:50	1	8908	350	777	237	13.7	23.1	0	21	0	0	18.8	24.6	0	25	7	1463	0.0028	-0.0061
M5	14/03/25	10:00:51	1	8909	350	777	237	13.7	23	0	21	0	0	18.8	24.7	0	25	8	1464	0.0028	-0.0062
M5	14/03/25	10:00:52	1	8910	350	777	238	13.7	23	0	21	0	0	18.8	24.7	0	25	8	1465	0.0028	-0.0061
M5	14/03/25	10:00:53	1	8911	351	777	239	13.7	23.1	0	21	0	0	18.8	24.7	0	25	8	1466	0.0028	-0.0061
M5	14/03/25	10:00:54	1	8912	351	777	238	13.7	23.1	0	21	0	0	18.8	24.7	0	25	8	1467	0.0028	-0.0061
M5	14/03/25	10:00:55	1	8913	350	777	238	13.6	23.1	0	21	0	0	18.8	24.7	0	25	8	1468	0.0028	-0.0061
M5	14/03/25	10:00:56	1	8914	350	777	237	13.6	23.1	0	21	0	0	18.8	24.7	0	25	7	1469	0.0028	-0.0061
M5	14/03/25	10:00:57	1	8915	350	776.9	237	13.6	23.1	0	21	0	0	18.8	24.7	0	25	7	1470	0.0028	-0.0061
M5	14/03/25	10:00:58	1	8916	349	776.9	237	13.6	23.1	0	21	0	0	18.8	24.7	0	25	7	1471	0.0028	-0.0061
M5	14/03/25	10:00:59	1	8917	350	776.9	237	13.6	23	0	21	0	0	18.8	24.7	0	25	7	1472	0.0028	-0.0061
M5	14/03/25	10:01:00	1	8918	350	777	237	13.6	23	0	21	0	0	18.8	24.7	0	25	7	1473	0.0028	-0.0061
M5	14/03/25	10:01:01	1	8919	349	777	237	13.6	23	0	21	0	0	18.8	24.7	0	25	7	1474	0.0028	-0.006
M5	14/03/25	10:01:02	1	8920	349	777	238	13.6	23	0	21	0	0	18.8	24.7	0	25	6	1475	0.0028	-0.006
M5	14/03/25	10:01:03	1	8921	348	777	238	13.6	23	0	21	0	0	18.8	24.7	0	25	5	1476	0.0028	-0.006
M5	14/03/25	10:01:04	1	8922	348	777	237	13.6	23	0	21	0	0	18.8	24.7	0	25	5	1477	0.0028	-0.006
M5	14/03/25	10:01:05	1	8923	348	777	237	13.6	23	0	21	0	0	18.8	24.7	0	25	6	1478	0.0028	-0.006
M5	14/03/25	10:01:06	1	8924	349	777	238	13.6	23	0	21	0	0	18.8	24.7	0	25	6	1479	0.0028	-0.0059
M5	14/03/25	10:01:07	1	8925	349	777	238	13.5	23.1	0	21	0	0	18.8	24.7	0	25	6	1480	0.0028	-0.0059
M5	14/03/25	10:01:08	1	8926	348	777	237	13.5	23.1	0	21	0	0	18.8	24.7	0	25	6	1481	0.0028	-0.0059
M5	14/03/25	10:01:09	1	8927	348	777	238	13.5	23	0	21	0	0	18.8	24.8	0	25	5	1482	0.0028	-0.0059
M5	14/03/25	10:01:10	1	8928	348	776.9	237	13.5	23	0	21	0	0	18.8	24.8	0	25	6	1483	0.0028	-0.0058
M5	14/03/25	10:01:11	1	8929	348	777	238	13.5	23	0	21	0	0	18.8	24.8	0	25	6	1484	0.0028	-0.0058
M5	14/03/25	10:01:12	1	8930	348	777	238	13.5	23	0	21	0	0	18.8	24.7	0	25	5	1485	0.0028	-0.0058
M5	14/03/25	10:01:13	1	8931	348	777	238	13.5	23.1	0	21	0	0	18.8	24.7	0	25	6	1486	0.0027	-0.0058
M5	14/03/25	10:01:14	1	8932	348	777	238	13.5	23.1	0	21	0	0	18.8	24.7	0	25	5	1487	0.0027	-0.0057
M5	14/03/25	10:01:15	1	8933	347	777	238	13.4	23.1	0	21	0	0	18.8	24.8	0	25	5	1488	0.0027	-0.0057
M5	14/03/25	10:01:16	1	8934	348	777	238	13.4	23.1	0	21	0	0	18.9	24.8	0	25	5	1489	0.0027	-0.0057
M5	14/03/25	10:01:18	1	8935	347	777	238	13.4	23	0	21	0	0	18.9	24.7	0	25	5	1490	0.0027	-0.0057
M5	14/03/25	10:01:19	1	8936	347	777	238	13.4	23	0	21	0	0	18.9	24.7	0	25	5	1491	0.0027	-0.0056
M5	14/03/25	10:01:20	1	8937	347	777	239	13.4	23	0	21	0	0	18.9	24.7	0	25	5	1492	0.0027	-0.0056
M5	14/03/25	10:01:21	1	8938	348	777	238	13.4	23	0	21	0	0	18.9	24.7	0	25	5	1493	0.0027	-0.0056
M5	14/03/25	10:01:22	1	8939	348	777	238	13.3	23	0	21	0	0	18.9	24.7	0	25	6	1494	0.0027	-0.0056
M5	14/03/25	10:01:23	1	8940	348	777	238	13.3	23	0	21	0	0	18.9	24.7	0	25	6	1495	0.0027	-0.0055
M5	14/03/25	10:01:24	1	8941	347	777	238	13.3	23	0	21	0	0	18.9	24.7	0	25	5	1496	0.0027	-0.0055
M5	14/03/25	10:01:25	1	8942	347	777	238	13.3	23	0	21	0	0	18.9	24.7	0	25	4	1497	0.0027	-0.0055
M5	14/03/25	10:01:26	1	8943	347	777	238	13.3	23	0	21	0	0	18.9	24.7	0	25	5	1498	0.0027	-0.0054
M5	14/03/25	10:01:27	1	8944	347	777	238	13.3	23	0	21	0	0	18.9	24.7	0	25	5	1499	0.0027	-0.0054
M5	14/03/25	10:01:28	1	8945	348	777	237	13.3	23	0	21	0	0	18.9	24.7	0	25	5	1500	0.0027	-0.0054
M5	14/03/25	10:01:29	1	8946	347	777	238	13.3	23	0	21	0	0	18.9	24.7	0	25	4	1501	0.0027	-0.0054
M5	14/03/25	10:01:30	1	8947	346	777	237	13.3	23	0	21	0	0	18.9	24.7	0	25	4	1502	0.0027	-0.0053
M5	14/03/25	10:01:31	1	8948	347	777	237	13.3	23	0	21	0	0	18.9	24.7	0	25	5	1503	0.0027	-0.0053
M5	14/03/25	10:01:32	1	8949	348	777	237	13.2	23	0	21	0	0	18.9	24.7	0	25	5	1504	0.0027	-0.0053
M5	14/03/25	10:01:33	1	8950	347	777	238	13.2	23	0	21	0	0	18.9	24.7	0	25	5	1505	0.0027	-0.0052
M5	14/03/25	10:01:34	1	8951	347	777	238	13.2	23	0	21	0	0	18.9	24.7	0	25	4	1506	0.0026	-0.0052
M5	14/03/25	10:01:35	1	8952	347	777	238	13.2	23	0	21	0	0	18.9	24.7	0	25	5	1507	0.0026	-0.0052
M5	14/03/25	10:01:36	1	8953	348	777	238	13.2	23	0	21	0	0	18.9	24.7	0	25	5	1508	0.0026	-0.0052
M5	14/03/25	10:01:37	1	8954	348	777	238	13.2	23	0	21	0	0	18.9	24.7	0	25	5	1509	0.0026	-0.0051
M5	14/03/25	10:01:38	1	8955	348	777	238	13.1	23.1	0	21	0	0	18.9	24.7	0	25	5	1510	0.0026	-0.0051
M5	14/03/25	10:01:39	1	8956	348	777	238	13.1	23.1	0	21	0	0	18.9	24.7	0	25	5	1511	0.0026	-0.0051
M5	14/03/25	10:01:40	1	8957	348	777	238	13.1	23	0	21	0	0	18.9	24.7	0	25	6	1512	0.0026	-0.0051
M5	14/03/25	10:01:41	1	8958	348	777	238	13.1	23	0	21	0	0	18.9	24.7	0	25	5	1513	0.0026	-0.0051
M5	14/03/25	10:01:42	1	8959	348	777	239	13.1	23	0	21	0	0	18.9	24.7	0	25	5	1514	0.0026	-0.005
M5	14/03/25	10:01:43	1	8960	348	777	238	13.1	23	0	21	0	0	18.9	24.7	0	25	6	1515	0.0026	-0.005
M5	14/03/25	10:01:44	1	8961	349	777	238	13.1	23	0	21	0	0	18.9	24.7	0	25	6	1516	0.0026	-0.005
M5	14/03/25	10:01:45	1	8962	348	777	238	13.1	23	0	21	0	0	18.9	24.7	0	25	5	1517	0.0026	-0.005
M5	14/03/25	10:01:46	1	8963	347	776.9	238	13	23	0	21	0	0	18.9	24.7	0	25	5	1518	0.0026	-0.0049
M5	14/03/25	10:01:47	1	8964	347	777	238	13	23	0	21	0	0	18.9	24.7	0	25	4	1519	0.0026	-0.0049
M5	14/03/25	10:01:48	1	8965	348	777	238	13	23	0	21	0	0	18.9	24.7	0	25	5	1520	0.0026	-0.0049
M5	14/03/25	10:01:49	1	8966	348	777	238	13	23	0	21	0	0	18.9	24.7	0	25	6	1521	0.0026	-0.0049
M5	14/03/25	10:01:50	1	8967	349	777	238	13	23	0	21	0	0	18.9	24.7	0	25	6	1522	0.0026	-0.0049
M5	14/03/25	10:01:51	1	8968	349	777	237	13	23	0	21	0	0	18.9	24.7	0	25	6	1523	0.0026	-0.0048
M5	14/03/25	10:01:52	1	8969	348	777	238	13	23	0	21	0	0	18.9	24.7	0	25	6	1524	0.0026	-0.0048
M5	14/03/25	10:01:53	1	8970	348	777	238	13	23	0	21	0	0	18.9	24.7	0	25	6	1525	0.0026	-0.0048
M5	14/03/25	10:01:54	1	8971	348	777	238	13	23	0	21	0	0	18.9	24.7	0	25	5	1526	0.0026	-0.0048
M5	14/03/25	10:01:55	1	8972	347	777	238	13	23	0	21	0	0	18.9	24.7	0	25	4	1527	0.0026	-0.0048
M5	14/03/25	10:01:56	1	8973	347	777	238	13	23	0	21	0	0	18.9	24.7	0	25	5	1528	0.0026	-0.0047
M5	14/03/25	10:01:57	1	8974	348	777	238	13	23	0	21	0	0	18.9	24.7	0	25	5	1529	0.0026	-0.0047
M5	14/03/25	10:01:58	1	8975	348	777	238	13	23	0	21	0	0	18.9	24.8	0	25	5	1530	0.0026	-0.0047
M5	14/03/25	10:01:59	1	8976	347	777	239	13	23	0	21	0	0	18.9	24.8	0	25	5	1531	0.0026	-0.0046
M5	14/03/25	10:02:00	1	8977	347	777	239	12.9	23	0	21	0	0	18.9	24.8	0	25	5	1532	0.0026	-0.0046
M5	14/03/25	10:02:01	1	8978	347	777	239	12.9	23	0	21	0	0	18.9	24.8	0	25	5	1533	0.0026	-0.0046
M5	14/03/25	10:02:02	1	8979	348	777	239	12.9	23	0	21	0	0	18.9	24.8	0	25	6	1534	0.0025	-0.0046
M5	14/03/25	10:02:03	1	8980	349	777	239	12.9	23	0	21	0	0	18.9	24.8	0	25	6	1535	0.0025	-0.0046
M5	14/03/25	10:02:04	1	8981	348	777	239	12.8	23	0	21	0	0	18.9	24.7	0	25	6	1536	0.0025	-0.0046
M5	14/03/25	10:02:05	1	8982	348	777	239	12.8	23	0	21	0	0	18.9	24.7	0	25	6	1537	0.0025	-0.0045
M5	14/03/25	10:02:06	1	8983	349	777	238	12.8	23	0	21	0	0	18.9	24.7	0	25	6	1538	0.0025	-0.0045
M5	14/03/25	10:02:07	1	8984	349	777	238	12.8	23	0	21	0	0	18.9	24.7	0	25	7	1539	0.0025	-0.0045
M5	14/03/25	10:02:08	1	8985	348	777	238	12.8	23	0	21	0	0	18.9	24.7	0	25	6	1540	0.0025	-0.0045
M5	14/03/25	10:02:09	1	8986	348	777	238	12.8	23	0	21	0	0	18.9	24.7	0	25	5	1541	0.0025	-0.0045
M5	14/03/25	10:02:10	1	8987	348	777	238	12.8	23	0	21	0	0	18.9	24.7	0	25	5	1542	0.0025	-0.0045
M5	14/03/25	10:02:11	1	8988	348	777	238	12.8	23	0	21	0	0	18.9	24.7	0	25	5	1543	0.0025	-0.0044
M5	14/03/25	10:02:12	1	8989	348	777	238	12.7	23	0	21	0	0	18.9	24.7	0	25	5	1544	0.0025	-0.0044
M5	14/03/25	10:02:13	1	8990	348	777	237	12.7	23	0	21	0	0	18.9	24.7	0	25	5	1545	0.0025	-0.0044
M5	14/03/25	10:02:14	1	8991	348	777	237	12.7	23	0	21	0	0	18.9	24.7	0	25	5	1546	0.0025	-0.0044
M5	14/03/25	10:02:15	1	8992	348	777	238	12.7	23	0	21	0	0	18.9	24.7	0	25	5	1547	0.0025	-0.0043
M5	14/03/25	10:02:16	1	8993	348	777	238	12.7	23	0	21	0	0	18.9	24.7	0	25	5	1548	0.0025	-0.0043
M5	14/03/25	10:02:17	1	8994	348	777	238	12.7	23	0	21	0	0	18.9	24.7	0	25	5	1549	0.0025	-0.0043
M5	14/03/25	10:02:18	1	8995	349	777	237	12.7	23	0	21	0	0	18.9	24.7	0	25	6	1550	0.0025	-0.0043
M5	14/03/25	10:02:19	1	8996	349	777	238	12.7	23	0	21	0	0	18.9	24.7	0	25	6	1551	0.0025	-0.0043
M5	14/03/25	10:02:20	1	8997	349	777	238	12.7	23	0	21	0	0	18.9	24.6	0	25	6	1552	0.0025	-0.0043
M5	14/03/25	10:02:21	1	8998	348	777	237	12.7	23	0	21	0	0	18.9	24.6	0	25	6	1553	0.0025	-0.0042
M5	14/03/25	10:02:22	1	8999	348	777	238	12.7	23	0	21	0	0	18.9	24.6	0	25	5	1554	0.0025	-0.0042
M5	14/03/25	10:02:23	1	9000	347	777	238	12.7	23	0	21	0	0	18.9	24.6	0	25	4	1555	0.0025	-0.0042
M5	14/03/25	10:02:24	1	9001	347	777	238	12.6	23	0	21	0	0	18.9	24.6	0	25	4	1556	0.0025	-0.0042
M5	14/03/25	10:02:25	1	9002	348	777	238	12.6	23	0	21	0	0	18.9	24.6	0	25	5	1557	0.0025	-0.0042
M5	14/03/25	10:02:26	1	9003	348	777	238	12.6	23	0	21	0	0	18.9	24.6	0	25	5	1558	0.0025	-0.0041
M5	14/03/25	10:02:27	1	9004	347	777	238	12.6	23	0	21	0	0	18.9	24.6	0	25	5	1559	0.0025	-0.0041
M5	14/03/25	10:02:28	1	9005	347	777	238	12.5	23	0	21	0	0	18.9	24.6	0	25	5	1560	0.0024	-0.0041
M5	14/03/25	10:02:29	1	9006	348	777	238	12.5	23	0	21	0	0	18.9	24.5	0	25	5	1561	0.0024	-0.0041
M5	14/03/25	10:02:30	1	9007	348	777	238	12.5	23	0	21	0	0	18.9	24.5	0	25	6	1562	0.0024	-0.0041
M5	14/03/25	10:02:31	1	9008	348	777	238	12.5	23	0	21	0	0	18.9	24.5	0	25	5	1563	0.0024	-0.004
M5	14/03/25	10:02:33	1	9009	347	777	238	12.5	23	0	21	0	0	18.9	24.5	0	25	5	1564	0.0024	-0.004
M5	14/03/25	10:02:34	1	9010	347	777	238	12.5	23	0	21	0	0	18.9	24.5	0	25	5	1565	0.0024	-0.004
M5	14/03/25	10:02:35	1	9011	348	777	238	12.5	23	0	21	0	0	18.9	24.5	0	25	5	1566	0.0024	-0.004
M5	14/03/25	10:02:36	1	9012	348	777	238	12.5	23	0	21	0	0	18.9	24.5	0	25	5	1567	0.0024	-0.0039
M5	14/03/25	10:02:37	1	9013	348	777	238	12.5	23	0	21	0	0	18.9	24.5	0	25	6	1568	0.0024	-0.0039
M5	14/03/25	10:02:38	1	9014	349	777	238	12.5	23	0	21	0	0	18.9	24.5	0	25	6	1569	0.0024	-0.0039
M5	14/03/25	10:02:39	1	9015	348	777	238	12.5	23	0	21	0	0	18.9	24.5	0	25	6	1570	0.0024	-0.0039
M5	14/03/25	10:02:40	1	9016	348	777	238	12.5	23	0	21	0	0	18.9	24.5	0	25	5	1571	0.0024	-0.0039
M5	14/03/25	10:02:41	1	9017	348	777	238	12.4	23	0	21	0	0	18.9	24.5	0	25	6	1572	0.0024	-0.0039
M5	14/03/25	10:02:42	1	9018	348	777	238	12.4	23	0	21	0	0	18.9	24.5	0	25	5	1573	0.0024	-0.0038
M5	14/03/25	10:02:43	1	9019	347	777	237	12.4	23	0	21	0	0	18.9	24.5	0	25	5	1574	0.0024	-0.0038
M5	14/03/25	10:02:44	1	9020	347	777	237	12.4	23	0	21	0	0	18.9	24.5	0	25	4	1575	0.0024	-0.0038
M5	14/03/25	10:02:45	1	9021	347	777	238	12.4	23	0	21	0	0	18.9	24.5	0	25	5	1576	0.0024	-0.0038
M5	14/03/25	10:02:46	1	9022	348	777	238	12.4	23	0	21	0	0	18.9	24.4	0	25	6	1577	0.0024	-0.0037
M5	14/03/25	10:02:47	1	9023	348	777	239	12.4	23	0	21	0	0	18.9	24.4	0	25	6	1578	0.0024	-0.0037
M5	14/03/25	10:02:48	1	9024	348	777	239	12.4	23	0	21	0	0	18.9	24.4	0	25	6	1579	0.0024	-0.0037
M5	14/03/25	10:02:49	1	9025	348	777	238	12.4	23	0	21	0	0	18.9	24.4	0	25	6	1580	0.0024	-0.0037
M5	14/03/25	10:02:50	1	9026	348	777	238	12.4	23	0	21	0	0	18.9	24.4	0	25	5	1581	0.0024	-0.0037
M5	14/03/25	10:02:51	1	9027	348	777	238	12.4	23	0	21	0	0	18.9	24.4	0	25	5	1582	0.0024	-0.0036
M5	14/03/25	10:02:52	1	9028	348	777	238	12.4	23	0	21	0	0	18.9	24.4	0	25	6	1583	0.0024	-0.0036
M5	14/03/25	10:02:53	1	9029	348	777	238	12.4	23	0	21	0	0	18.9	24.4	0	25	6	1584	0.0024	-0.0036
M5	14/03/25	10:02:54	1	9030	348	777	238	12.4	23	0	21	0	0	18.9	24.4	0	25	6	1585	0.0024	-0.0036
M5	14/03/25	10:02:55	1	9031	349	777	238	12.4	23	0	21	0	0	18.9	24.5	0	25	7	1586	0.0024	-0.0036
M5	14/03/25	10:02:56	1	9032	349	777	238	12.4	23	0	21	0	0	18.9	24.5	0	25	6	1587	0.0024	-0.0036
M5	14/03/25	10:02:57	1	9033	349	777	238	12.4	23	0	21	0	0	18.9	24.5	0	25	6	1588	0.0024	-0.0036
M5	14/03/25	10:02:58	1	9034	348	777	237	12.4	23	0	21	0	0	18.9	24.5	0	25	6	1589	0.0024	-0.0035
M5	14/03/25	10:02:59	1	9035	348	777	237	12.4	23	0	21	0	0	18.9	24.5	0	25	5	1590	0.0024	-0.0035
M5	14/03/25	10:03:00	1	9036	347	777	237	12.4	23	0	21	0	0	18.9	24.5	0	25	5	1591	0.0024	-0.0035
M5	14/03/25	10:03:01	1	9037	348	777	237	12.4	23	0	21	0	0	18.9	24.5	0	25	6	1592	0.0024	-0.0035
M5	14/03/25	10:03:02	1	9038	349	777	238	12.4	23	0	21	0	0	18.9	24.5	0	25	6	1593	0.0024	-0.0035
M5	14/03/25	10:03:03	1	9039	349	777	238	12.4	23	0	21	0	0	18.9	24.5	0	25	6	1594	0.0024	-0.0034
M5	14/03/25	10:03:04	1	9040	349	777	238	12.4	23	0	21	0	0	18.9	24.5	0	25	6	1595	0.0024	-0.0034
M5	14/03/25	10:03:05	1	9041	348	777	238	12.4	23	0	21	0	0	18.9	24.5	0	25	6	1596	0.0024	-0.0034
M5	14/03/25	10:03:06	1	9042	348	777	238	12.4	23	0	21	0	0	18.9	24.5	0	25	5	1597	0.0024	-0.0034
M5	14/03/25	10:03:07	1	9043	348	777	238	12.4	23	0	21	0	0	18.9	24.5	0	25	6	1598	0.0024	-0.0034
M5	14/03/25	10:03:08	1	9044	348	777	238	12.4	23	0	21	0	0	18.9	24.5	0	25	6	1599	0.0024	-0.0034
M5	14/03/25	10:03:09	1	9045	348	777	238	12.4	23	0	21	0	0	18.9	24.5	0	25	5	1600	0.0024	-0.0033
M5	14/03/25	10:03:10	1	9046	347	777	238	12.4	23	0	21	0	0	0	24.5	0	25	5	1601	0.0024	-0.0033
M5	14/03/25	10:03:11	1	9047	348	777	238	12.4	23	0	21	0	0	0	24.4	0	25	5	1602	0.0024	-0.0033
M5	14/03/25	10:03:12	1	9048	348	777	238	12.4	23	0	21	0	0	0	24.4	0	25	6	1603	0.0024	-0.0033
M5	14/03/25	10:03:13	1	9049	348	777	238	12.4	23	0	21	0	0	0	24.4	0	25	6	1604	0.0024	-0.0033
M5	14/03/25	10:03:14	1	9050	347	777	238	12.4	23	0	21	0	0	0	24.4	0	25	5	1605	0.0024	-0.0032
M5	14/03/25	10:03:15	1	9051	348	777	238	12.4	23	0	21	0	0	0	24.4	0	25	5	1606	0.0024	-0.0032
M5	14/03/25	10:03:16	1	9052	348	777	238	12.4	23	0	21	0	0	18.9	24.4	0	25	6	1607	0.0024	-0.0032
M5	14/03/25	10:03:17	1	9053	348	777	238	12.4	22.9	0	21	0	0	18.9	24.4	0	25	5	1608	0.0024	-0.0032
M5	14/03/25	10:03:18	1	9054	348	777	238	12.4	22.9	0	21	0	0	18.9	24.4	0	25	5	1609	0.0024	-0.0032
M5	14/03/25	10:03:19	1	9055	348	777	238	12.4	23	0	21	0	0	18.9	24.4	0	25	6	1610	0.0024	-0.0031
M5	14/03/25	10:03:20	1	9056	348	777	238	12.4	23	0	21	0	0	18.9	24.4	0	25	5	1611	0.0024	-0.0031
M5	14/03/25	10:03:21	1	9057	347	777	238	12.4	23	0	21	0	0	18.9	24.4	0	25	5	1612	0.0024	-0.0031
M5	14/03/25	10:03:22	1	9058	347	777	238	12.4	23	0	21	0	0	18.9	24.4	0	25	4	1613	0.0024	-0.0031
M5	14/03/25	10:03:23	1	9059	347	777	238	12.4	23	0	21	0	0	18.9	24.4	0	25	5	1614	0.0024	-0.0031
M5	14/03/25	10:03:24	1	9060	347	777	238	12.4	23	0	21	0	0	18.9	24.3	0	25	5	1615	0.0024	-0.003
M5	14/03/25	10:03:25	1	9061	347	777	238	12.4	22.9	0	21	0	0	18.9	24.3	0	25	4	1616	0.0023	-0.003
M5	14/03/25	10:03:26	1	9062	347	777	238	12.4	22.9	0	21	0	0	18.9	24.3	0	25	5	1617	0.0023	-0.003
M5	14/03/25	10:03:27	1	9063	347	777	238	12.4	22.9	0	21	0	0	18.9	24.3	0	25	4	1618	0.0023	-0.003
M5	14/03/25	10:03:28	1	9064	347	777	238	12.4	22.9	0	21	0	0	18.9	24.3	0	25	4	1619	0.0023	-0.0029
M5	14/03/25	10:03:29	1	9065	348	777	238	12.4	22.9	0	21	0	0	18.9	24.3	0	25	5	1620	0.0023	-0.0029
M5	14/03/25	10:03:30	1	9066	348	777	238	12.4	22.9	0	21	0	0	18.9	24.3	0	25	6	1621	0.0023	-0.0029
M5	14/03/25	10:03:31	1	9067	348	777	238	12.4	23	0	21	0	0	18.9	24.3	0	25	6	1622	0.0023	-0.0029
M5	14/03/25	10:03:32	1	9068	348	777	238	12.4	23	0	21	0	0	18.9	24.3	0	25	6	1623	0.0023	-0.0029
M5	14/03/25	10:03:33	1	9069	348	777	238	12.4	22.9	0	21	0	0	18.9	24.3	0	25	5	1624	0.0023	-0.0029
M5	14/03/25	10:03:34	1	9070	347	776.9	238	12.4	22.9	0	21	0	0	18.9	24.3	0	25	4	1625	0.0023	-0.0028
M5	14/03/25	10:03:35	1	9071	347	777	238	12.4	22.9	0	21	0	0	18.9	24.3	0	25	4	1626	0.0023	-0.0028
M5	14/03/25	10:03:36	1	9072	347	776.9	238	12.4	22.9	0	21	0	0	18.9	24.3	0	25	5	1627	0.0023	-0.0028
M5	14/03/25	10:03:37	1	9073	348	777	238	12.4	23	0	21	0	0	19	24.3	0	25	5	1628	0.0023	-0.0028
M5	14/03/25	10:03:38	1	9074	348	777	238	12.4	23	0	21	0	0	19	24.3	0	25	6	1629	0.0023	-0.0027
M5	14/03/25	10:03:39	1	9075	347	777	237	12.4	22.9	0	21	0	0	19	24.3	0	25	5	1630	0.0023	-0.0027
M5	14/03/25	10:03:40	1	9076	347	776.9	237	12.4	22.9	0	21	0	0	19	24.3	0	25	4	1631	0.0023	-0.0027
M5	14/03/25	10:03:41	1	9077	346	777	237	12.4	22.9	0	21	0	0	19	24.3	0	25	4	1632	0.0023	-0.0027
M5	14/03/25	10:03:42	1	9078	347	776.9	237	12.4	22.9	0	21	0	0	19	24.3	0	25	4	1633	0.0023	-0.0026
M5	14/03/25	10:03:43	1	9079	347	776.9	238	12.4	22.9	0	21	0	0	19	24.3	0	25	4	1634	0.0023	-0.0026
M5	14/03/25	10:03:44	1	9080	347	777	238	12.4	22.9	0	21	0	0	19	24.3	0	25	4	1635	0.0023	-0.0026
M5	14/03/25	10:03:45	1	9081	347	776.9	238	12.4	23	0	21	0	0	19	24.3	0	25	4	1636	0.0023	-0.0026
M5	14/03/25	10:03:46	1	9082	347	777	238	12.4	23	0	21	0	0	19	24.3	0	25	4	1637	0.0023	-0.0025
M5	14/03/25	10:03:48	1	9083	347	777	238	12.4	23	0	21	0	0	19	24.3	0	25	4	1638	0.0023	-0.0025
M5	14/03/25	10:03:49	1	9084	348	777	238	12.4	23	0	21	0	0	19	24.3	0	25	5	1639	0.0023	-0.0025
M5	14/03/25	10:03:50	1	9085	348	777	238	12.4	22.9	0	21	0	0	19	24.3	0	25	5	1640	0.0023	-0.0025
M5	14/03/25	10:03:51	1	9086	347	777	238	12.4	22.9	0	21	0	0	19	24.3	0	25	4	1641	0.0023	-0.0024
M5	14/03/25	10:03:52	1	9087	346	777	238	12.5	23	0	21	0	0	19	24.3	0	25	4	1642	0.0023	-0.0024
M5	14/03/25	10:03:53	1	9088	347	777	238	12.5	23	0	21	0	0	19	24.3	0	25	4	1643	0.0023	-0.0024
M5	14/03/25	10:03:54	1	9089	347	777	238	12.5	22.9	0	21	0	0	19	24.3	0	25	5	1644	0.0023	-0.0024
M5	14/03/25	10:03:55	1	9090	348	777	238	12.5	22.9	0	21	0	0	19	24.3	0	25	5	1645	0.0023	-0.0023
M5	14/03/25	10:03:56	1	9091	347	777	238	12.5	22.9	0	21	0	0	19	24.3	0	25	5	1646	0.0023	-0.0023
M5	14/03/25	10:03:57	1	9092	346	777	238	12.5	22.9	0	21	0	0	19	24.4	0	25	4	1647	0.0023	-0.0023
M5	14/03/25	10:03:58	1	9093	346	777	238	12.5	22.9	0	21	0	0	19	24.4	0	25	4	1648	0.0023	-0.0023
M5	14/03/25	10:03:59	1	9094	347	777	238	12.5	22.9	0	21	0	0	19	24.4	0	25	5	1649	0.0023	-0.0022
M5	14/03/25	10:04:00	1	9095	347	777	238	12.5	22.9	0	21	0	0	19	24.4	0	25	5	1650	0.0023	-0.0022
M5	14/03/25	10:04:01	1	9096	347	777	238	12.5	22.9	0	21	0	0	19	24.4	0	25	4	1651	0.0023	-0.0022
M5	14/03/25	10:04:02	1	9097	346	777	238	12.5	22.9	0	21	0	0	19	24.4	0	25	3	1652	0.0023	-0.0022
M5	14/03/25	10:04:03	1	9098	346	777	238	12.5	22.9	0	21	0	0	19	24.4	0	25	3	1653	0.0023	-0.0021
M5	14/03/25	10:04:04	1	9099	346	777	238	12.6	22.9	0	21	0	0	19	24.4	0	25	4	1654	0.0023	-0.0021
M5	14/03/25	10:04:05	1	9100	347	777	238	12.6	22.9	0	21	0	0	19	24.4	0	25	4	1655	0.0023	-0.0021
M5	14/03/25	10:04:06	1	9101	347	777	238	12.6	22.9	0	21	0	0	19	24.4	0	25	4	1656	0.0023	-0.0021
M5	14/03/25	10:04:07	1	9102	346	777	238	12.6	22.9	0	21	0	0	19	24.4	0	25	4	1657	0.0023	-0.002
M5	14/03/25	10:04:08	1	9103	346	777	238	12.5	22.9	0	21	0	0	19	24.4	0	25	4	1658	0.0023	-0.002
M5	14/03/25	10:04:09	1	9104	347	777	238	12.5	22.9	0	21	0	0	19	24.4	0	25	4	1659	0.0023	-0.002
M5	14/03/25	10:04:10	1	9105	347	777	238	12.5	22.9	0	21	0	0	19	24.4	0	25	4	1660	0.0023	-0.002
M5	14/03/25	10:04:11	1	9106	347	777	238	12.5	22.9	0	21	0	0	19	24.4	0	25	5	1661	0.0023	-0.0019
M5	14/03/25	10:04:12	1	9107	347	777	238	12.6	22.9	0	21	0	0	19	24.4	0	25	5	1662	0.0023	-0.0019
M5	14/03/25	10:04:13	1	9108	347	777	237	12.6	22.9	0	21	0	0	19	24.4	0	25	5	1663	0.0023	-0.0019
M5	14/03/25	10:04:14	1	9109	347	777	237	12.5	22.9	0	21	0	0	19	24.4	0	25	4	1664	0.0023	-0.0019
M5	14/03/25	10:04:15	1	9110	347	777	238	12.5	22.9	0	21	0	0	19	24.4	0	25	5	1665	0.0022	-0.0019
M5	14/03/25	10:04:16	1	9111	348	777	238	12.5	22.9	0	21	0	0	19	24.4	0	25	5	1666	0.0022	-0.0019
M5	14/03/25	10:04:17	1	9112	348	777	238	12.5	22.9	0	21	0	0	19	24.4	0	25	5	1667	0.0022	-0.0018
M5	14/03/25	10:04:18	1	9113	348	777	238	12.5	22.9	0	21	0	0	19	24.4	0	25	5	1668	0.0022	-0.0018
M5	14/03/25	10:04:19	1	9114	348	777	238	12.5	22.9	0	21	0	0	19	24.5	0	25	6	1669	0.0022	-0.0018
M5	14/03/25	10:04:20	1	9115	347	777	238	12.5	22.9	0	21	0	0	19	24.5	0	25	5	1670	0.0022	-0.0018
M5	14/03/25	10:04:21	1	9116	347	777	238	12.5	22.9	0	21	0	0	19	24.5	0	25	5	1671	0.0022	-0.0018
M5	14/03/25	10:04:22	1	9117	347	776.9	238	12.5	22.9	0	21	0	0	19	24.5	0	25	4	1672	0.0022	-0.0017
M5	14/03/25	10:04:23	1	9118	347	776.9	238	12.5	22.9	0	21	0	0	19	24.5	0	25	4	1673	0.0022	-0.0017
M5	14/03/25	10:04:24	1	9119	347	776.9	238	12.6	22.9	0	21	0	0	19	24.5	0	25	4	1674	0.0022	-0.0017
M5	14/03/25	10:04:25	1	9120	347	776.9	238	12.6	22.9	0	21	0	0	19	24.5	0	25	5	1675	0.0022	-0.0017
M5	14/03/25	10:04:26	1	9121	347	777	238	12.5	22.9	0	21	0	0	19	24.5	0	25	5	1676	0.0022	-0.0017
M5	14/03/25	10:04:27	1	9122	347	777	238	12.5	22.9	0	21	0	0	19	24.5	0	25	5	1677	0.0022	-0.0016
M5	14/03/25	10:04:28	1	9123	347	777	238	12.6	22.9	0	21	0	0	19	24.5	0	25	5	1678	0.0022	-0.0016
M5	14/03/25	10:04:29	1	9124	348	777	238	12.6	22.9	0	21	0	0	19	24.5	0	25	5	1679	0.0022	-0.0016
M5	14/03/25	10:04:30	1	9125	348	777	238	12.6	22.9	0	21	0	0	19	24.5	0	25	5	1680	0.0022	-0.0016
M5	14/03/25	10:04:31	1	9126	347	777	238	12.6	22.9	0	21	0	0	19	24.5	0	25	4	1681	0.0022	-0.0016
M5	14/03/25	10:04:32	1	9127	346	777	238	12.6	22.9	0	21	0	0	19	24.5	0	25	4	1682	0.0022	-0.0015
M5	14/03/25	10:04:33	1	9128	347	776.9	238	12.6	22.9	0	21	0	0	19	24.5	0	25	4	1683	0.0022	-0.0015
M5	14/03/25	10:04:34	1	9129	348	777	238	12.6	22.9	0	21	0	0	19	24.5	0	25	5	1684	0.0022	-0.0015
M5	14/03/25	10:04:35	1	9130	348	777	238	12.6	22.9	0	21	0	0	19	24.5	0	25	5	1685	0.0022	-0.0015
M5	14/03/25	10:04:36	1	9131	348	777	238	12.6	22.9	0	21	0	0	19	24.5	0	25	5	1686	0.0022	-0.0015
M5	14/03/25	10:04:37	1	9132	348	777	238	12.6	22.9	0	21	0	0	19	24.5	0	25	5	1687	0.0022	-0.0015
M5	14/03/25	10:04:38	1	9133	347	776.9	238	12.6	22.9	0	21	0	0	19	24.5	0	25	5	1688	0.0022	-0.0014
M5	14/03/25	10:04:39	1	9134	348	777	238	12.6	22.9	0	21	0	0	19	24.5	0	25	5	1689	0.0022	-0.0014
M5	14/03/25	10:04:40	1	9135	348	777	238	12.6	22.9	0	21	0	0	19	24.5	0	25	6	1690	0.0022	-0.0014
M5	14/03/25	10:04:41	1	9136	349	777	238	12.6	22.9	0	21	0	0	19	24.5	0	25	6	1691	0.0022	-0.0014
M5	14/03/25	10:04:42	1	9137	349	777	238	12.6	22.9	0	21	0	0	19	24.5	0	25	6	1692	0.0022	-0.0014
M5	14/03/25	10:04:43	1	9138	348	776.9	238	12.6	22.9	0	21	0	0	19	24.5	0	25	6	1693	0.0022	-0.0014
M5	14/03/25	10:04:44	1	9139	348	776.9	238	12.6	22.9	0	21	0	0	19	24.5	0	25	5	1694	0.0022	-0.0014
M5	14/03/25	10:04:45	1	9140	348	777	237	12.6	22.9	0	21	0	0	19	24.5	0	25	5	1695	0.0022	-0.0014
M5	14/03/25	10:04:46	1	9141	348	777	238	12.6	22.9	0	21	0	0	19	24.5	0	25	5	1696	0.0022	-0.0013
M5	14/03/25	10:04:47	1	9142	348	777	238	12.6	22.9	0	21	0	0	19	24.5	0	25	5	1697	0.0022	-0.0013
M5	14/03/25	10:04:48	1	9143	348	776.9	238	12.6	22.9	0	21	0	0	19	24.5	0	25	5	1698	0.0022	-0.0013
M5	14/03/25	10:04:49	1	9144	348	776.9	238	12.6	22.9	0	21	0	0	19	24.5	0	25	5	1699	0.0022	-0.0013
M5	14/03/25	10:04:50	1	9145	349	776.9	238	12.6	22.9	0	21	0	0	19	24.5	0	25	6	1700	0.0022	-0.0013
M5	14/03/25	10:04:51	1	9146	348	776.9	238	12.6	22.9	0	21	0	0	19	24.4	0	25	6	1701	0.0022	-0.0013
M5	14/03/25	10:04:52	1	9147	348	776.9	238	12.7	22.9	0	21	0	0	19	24.4	0	25	6	1702	0.0022	-0.0013
M5	14/03/25	10:04:53	1	9148	349	776.9	238	12.7	22.9	0	21	0	0	19	24.4	0	25	6	1703	0.0022	-0.0013
M5	14/03/25	10:04:54	1	9149	348	776.9	238	12.7	22.9	0	21	0	0	19	24.4	0	25	5	1704	0.0022	-0.0012
M5	14/03/25	10:04:55	1	9150	348	777	239	12.7	22.9	0	21	0	0	19	24.4	0	25	5	1705	0.0022	-0.0012
M5	14/03/25	10:04:56	1	9151	348	776.9	238	12.7	22.9	0	21	0	0	19	24.4	0	25	5	1706	0.0022	-0.0012
M5	14/03/25	10:04:57	1	9152	347	776.9	238	12.7	22.9	0	21	0	0	19	24.4	0	25	5	1707	0.0022	-0.0012
M5	14/03/25	10:04:58	1	9153	347	776.9	238	12.7	22.9	0	21	0	0	19	24.4	0	25	4	1708	0.0022	-0.0012
M5	14/03/25	10:04:59	1	9154	348	776.9	238	12.7	22.9	0	21	0	0	19	24.4	0	25	5	1709	0.0022	-0.0011
M5	14/03/25	10:05:00	1	9155	348	776.9	238	12.8	22.9	0	21	0	0	19	24.4	0	25	6	1710	0.0022	-0.0011
M5	14/03/25	10:05:01	1	9156	348	776.9	238	12.8	22.9	0	21	0	0	19	24.4	0	25	6	1711	0.0022	-0.0011
M5	14/03/25	10:05:03	1	9157	348	776.9	238	12.8	22.9	0	21	0	0	19	24.4	0	25	6	1712	0.0022	-0.0011
M5	14/03/25	10:05:04	1	9158	348	777	238	12.8	22.9	0	21	0	0	19	24.4	0	25	6	1713	0.0022	-0.0011
M5	14/03/25	10:05:05	1	9159	348	777	238	12.8	22.9	0	21	0	0	19	24.4	0	25	5	1714	0.0022	-0.0011
M5	14/03/25	10:05:06	1	9160	347	777	238	12.8	22.9	0	21	0	0	19	24.4	0	25	4	1715	0.0022	-0.0011
M5	14/03/25	10:05:07	1	9161	347	777	238	12.8	22.9	0	21	0	0	19	24.4	0	25	4	1716	0.0022	-0.001
M5	14/03/25	10:05:08	1	9162	348	777	238	12.8	22.9	0	21	0	0	19	24.4	0	25	5	1717	0.0022	-0.001
M5	14/03/25	10:05:09	1	9163	347	777	239	12.9	22.9	0	21	0	0	19	24.4	0	25	5	1718	0.0022	-0.001
M5	14/03/25	10:05:10	1	9164	347	777	239	12.9	22.9	0	21	0	0	19	24.4	0	25	4	1719	0.0022	-0.001
M5	14/03/25	10:05:11	1	9165	347	777	238	12.9	22.9	0	21	0	0	19	24.4	0	25	4	1720	0.0022	-0.001
M5	14/03/25	10:05:12	1	9166	348	777	238	12.9	22.9	0	21	0	0	19	24.4	0	25	5	1721	0.0022	-0.0009
M5	14/03/25	10:05:13	1	9167	347	777	238	12.9	22.9	0	21	0	0	19	24.4	0	25	5	1722	0.0022	-0.0009
M5	14/03/25	10:05:14	1	9168	346	777	238	12.9	22.9	0	21	0	0	19	24.4	0	25	4	1723	0.0022	-0.0009
M5	14/03/25	10:05:15	1	9169	346	777	238	12.9	22.9	0	21	0	0	19	24.4	0	25	4	1724	0.0022	-0.0009
M5	14/03/25	10:05:16	1	9170	347	777	238	12.9	22.9	0	21	0	0	19	24.4	0	25	4	1725	0.0022	-0.0009
M5	14/03/25	10:05:17	1	9171	347	777	238	12.8	22.9	0	21	0	0	19	24.4	0	25	4	1726	0.0022	-0.0009
M5	14/03/25	10:05:18	1	9172	347	777	238	12.8	22.9	0	21	0	0	19	24.4	0	25	5	1727	0.0022	-0.0008
M5	14/03/25	10:05:19	1	9173	347	777	239	12.8	22.9	0	21	0	0	19	24.4	0	25	4	1728	0.0022	-0.0008
M5	14/03/25	10:05:20	1	9174	347	777	239	12.8	22.9	0	21	0	0	19	24.4	0	25	4	1729	0.0022	-0.0008
M5	14/03/25	10:05:21	1	9175	347	777	238	12.8	22.9	0	21	0	0	19	24.4	0	25	4	1730	0.0022	-0.0008
M5	14/03/25	10:05:22	1	9176	347	777	238	12.8	22.9	0	21	0	0	19	24.4	0	25	4	1731	0.0022	-0.0008
M5	14/03/25	10:05:23	1	9177	348	777	239	12.7	22.9	0	21	0	0	19	24.4	0	25	5	1732	0.0022	-0.0008
M5	14/03/25	10:05:24	1	9178	348	777	238	12.7	22.9	0	21	0	0	19	24.4	0	25	5	1733	0.0022	-0.0008
M5	14/03/25	10:05:25	1	9179	347	777.3	237	12.7	22.9	0	21	0	0	19	24.4	0	25	4	1734	0.0022	-0.0007
M5	14/03/25	10:05:26	1	9180	347	776.9	238	12.7	22.9	0	21	0	0	19	24.4	0	25	4	1735	0.0022	-0.0007
M5	14/03/25	10:05:27	1	9181	347	776.6	238	12.7	22.9	0	21	0	0	19	24.3	0	25	4	1736	0.0022	-0.0007
M5	14/03/25	10:05:28	1	9182	347	776.4	238	12.7	22.9	0	21	0	0	19	24.2	0	25	4	1737	0.0022	-0.0007
M5	14/03/25	10:05:29	1	9183	348	776.3	238	12.7	22.9	0	21	0	0	19	24	0	25	5	1738	0.0022	-0.0007
M5	14/03/25	10:05:30	1	9184	348	776.3	238	12.7	22.9	0	21	0	0	19	23.8	0	25	5	1739	0.0022	-0.0007
M5	14/03/25	10:05:31	1	9185	348	776.2	238	12.7	22.9	0	21	0	0	19	23.6	0	25	5	1740	0.0022	-0.0007
M5	14/03/25	10:05:32	1	9186	348	776.1	238	12.7	22.9	0	21	0	0	19	23.5	0	25	5	1741	0.0022	-0.0006
M5	14/03/25	10:05:33	1	9187	347	776	238	12.6	22.9	0	21	0	0	19	23.3	0	25	4	1742	0.0021	-0.0006
M5	14/03/25	10:05:34	1	9188	347	775.9	238	12.6	22.9	0	21	0	0	19	23.2	0	25	4	1743	0.0021	-0.0006
M5	14/03/25	10:05:35	1	9189	347	775.7	238	12.6	22.9	0	21	0	0	19	23	0	25	4	1744	0.0021	-0.0006
M5	14/03/25	10:05:36	1	9190	348	775.6	238	12.6	22.9	0	21	0	0	19	22.9	0	25	5	1745	0.0021	-0.0006
M5	14/03/25	10:05:37	1	9191	350	775.6	238	12.6	22.9	0	21	0	0	19	22.8	0	25	7	1746	0.0021	-0.0006
M5	14/03/25	10:05:38	1	9192	350	775.5	238	12.6	22.9	0	21	0	0	19	22.6	0	25	7	1747	0.0021	-0.0006
M5	14/03/25	10:05:39	1	9193	348	775.3	238	12.5	22.9	0	21	0	0	19	22.5	0	25	5	1748	0.0021	-0.0006
M5	14/03/25	10:05:40	1	9194	347	775.2	238	12.5	22.9	0	21	0	0	19	22.4	0	25	5	1749	0.0021	-0.0006
M5	14/03/25	10:05:41	1	9195	348	775	238	12.5	22.9	0	21	0	0	19	22.3	0	25	5	1750	0.0021	-0.0006
M5	14/03/25	10:05:42	1	9196	348	774.8	238	12.5	22.9	0	21	0	0	19	22.2	0	25	5	1751	0.0021	-0.0006
M5	14/03/25	10:05:43	1	9197	347	774.7	237	12.4	22.9	0	21	0	0	19	22.1	0	25	4	1752	0.0021	-0.0006
M5	14/03/25	10:05:44	1	9198	346	774.6	237	12.4	22.9	0	21	0	0	19	22.1	0	25	4	1753	0.0021	-0.0005
M5	14/03/25	10:05:45	1	9199	346	774.4	238	12.4	22.9	0	21	0	0	19	22	0	25	4	1754	0.0021	-0.0005
M5	14/03/25	10:05:46	1	9200	346	774.3	238	12.4	22.9	0	21	0	0	19	21.9	0	25	4	1755	0.0021	-0.0005
M5	14/03/25	10:05:47	1	9201	346	774.2	237	12.4	22.9	0	21	0	0	19	21.8	0	25	3	1756	0.0021	-0.0005
M5	14/03/25	10:05:48	1	9202	346	774.1	237	12.4	22.9	0	21	0	0	19	21.7	0	25	4	1757	0.0021	-0.0005
M5	14/03/25	10:05:49	1	9203	347	774	237	12.3	22.9	0	21	0	0	19	21.6	0	25	5	1758	0.0021	-0.0005
M5	14/03/25	10:05:50	1	9204	348	773.9	238	12.3	22.9	0	21	0	0	19	21.5	0	25	5	1759	0.0021	-0.0005
M5	14/03/25	10:05:51	1	9205	347	773.8	238	12.3	22.9	0	21	0	0	19	21.4	0	25	5	1760	0.002	-0.0005
M5	14/03/25	10:05:52	1	9206	347	773.7	238	12.3	22.9	0	21	0	0	19	21.3	0	25	4	1761	0.002	-0.0004
M5	14/03/25	10:05:53	1	9207	347	773.5	238	12.3	22.9	0	21	0	0	19	21.2	0	25	4	1762	0.002	-0.0004
M5	14/03/25	10:05:54	1	9208	348	773.4	238	12.3	22.9	0	21	0	0	19	21.1	0	25	5	1763	0.002	-0.0004
M5	14/03/25	10:05:55	1	9209	347	773.2	238	12.3	22.9	0	21	0	0	19	21.1	0	25	4	1764	0.002	-0.0004
M5	14/03/25	10:05:56	1	9210	346	773.1	238	12.3	22.9	0	21	0	0	19	21	0	25	3	1765	0.002	-0.0004
M5	14/03/25	10:05:57	1	9211	346	772.9	238	12.2	22.8	0	21	0	0	19	21	0	25	3	1766	0.002	-0.0004
M5	14/03/25	10:05:58	1	9212	346	772.8	238	12.2	22.8	0	21	0	0	19	21	0	25	4	1767	0.002	-0.0003
M5	14/03/25	10:05:59	1	9213	347	772.6	238	12.2	22.8	0	21	0	0	19	21.1	0	25	4	1768	0.002	-0.0003
M5	14/03/25	10:06:00	1	9214	348	772.5	238	12.2	22.8	0	21	0	0	19	21.1	0	25	5	1769	0.002	-0.0003
M5	14/03/25	10:06:01	1	9215	347	772.3	238	12.2	22.9	0	21	0	0	19	21.1	0	25	5	1770	0.002	-0.0003
M5	14/03/25	10:06:02	1	9216	347	772.2	238	12.2	22.9	0	21	0	0	19	21.1	0	25	5	1771	0.002	-0.0003
M5	14/03/25	10:06:03	1	9217	347	772	238	12.2	22.8	0	21	0	0	19	21.1	0	25	4	1772	0.002	-0.0003
M5	14/03/25	10:06:04	1	9218	347	771.8	238	12.2	22.8	0	21	0	0	19	21.1	0	25	4	1773	0.002	-0.0003
M5	14/03/25	10:06:05	1	9219	347	771.6	238	12.2	22.8	0	21	0	0	19	21.1	0	25	4	1774	0.002	-0.0002
M5	14/03/25	10:06:06	1	9220	346	771.5	237	12.2	22.8	0	21	0	0	19	21.1	0	25	4	1775	0.002	-0.0002
M5	14/03/25	10:06:07	1	9221	347	771.4	238	12.2	22.8	0	21	0	0	19	21.1	0	25	4	1776	0.002	-0.0002
M5	14/03/25	10:06:08	1	9222	347	771.3	238	12.2	22.8	0	21	0	0	19	21.1	0	25	5	1777	0.002	-0.0002
M5	14/03/25	10:06:09	1	9223	347	771.2	238	12.2	22.8	0	21	0	0	19	21.1	0	25	5	1778	0.002	-0.0002
M5	14/03/25	10:06:10	1	9224	347	771	237	12.2	22.8	0	21	0	0	19	21.1	0	25	4	1779	0.002	-0.0002
M5	14/03/25	10:06:11	1	9225	348	770.9	237	12.2	22.8	0	21	0	0	19	21	0	25	5	1780	0.002	-0.0002
M5	14/03/25	10:06:12	1	9226	348	770.7	237	12.2	22.8	0	21	0	0	19	21	0	25	5	1781	0.002	-0.0001
M5	14/03/25	10:06:13	1	9227	347	770.6	237	12.3	22.8	0	21	0	0	19	21	0	25	5	1782	0.002	-0.0001
M5	14/03/25	10:06:14	1	9228	346	770.4	236	12.3	22.8	0	21	0	0	19	20.9	0	25	4	1783	0.002	-0.0001
M5	14/03/25	10:06:15	1	9229	346	770.2	236	12.3	22.8	0	21	0	0	19	20.9	0	25	3	1784	0.002	-0.0001
M5	14/03/25	10:06:16	1	9230	346	770.1	237	12.3	22.8	0	21	0	0	19	20.8	0	25	4	1785	0.002	-0.0001
M5	14/03/25	10:06:18	1	9231	347	770	237	12.3	22.8	0	21	0	0	19	20.7	0	25	4	1786	0.002	0
M5	14/03/25	10:06:19	1	9232	346	769.8	237	12.3	22.8	0	21	0	0	19	20.6	0	25	3	1787	0.002	0
M5	14/03/25	10:06:20	1	9233	346	769.7	237	12.3	22.8	0	21	0	0	18.9	20.6	0	25	3	1788	0.002	0
M5	14/03/25	10:06:21	1	9234	346	769.5	237	12.3	22.8	0	21	0	0	18.9	20.6	0	25	3	1789	0.002	0
M5	14/03/25	10:06:22	1	9235	345	769.4	237	12.3	22.8	0	21	0	0	18.9	20.5	0	25	3	1790	0.002	0
M5	14/03/25	10:06:23	1	9236	346	769.2	236	12.3	22.8	0	21	0	0	18.9	20.5	0	25	3	1791	0.002	0.0001
M5	14/03/25	10:06:24	1	9237	346	769.1	237	12.2	22.8	0	21	0	0	18.9	20.4	0	25	3	1792	0.0019	0.0001
M5	14/03/25	10:06:25	1	9238	345	769	237	12.2	22.8	0	21	0	0	18.9	20.4	0	25	3	1793	0.0019	0.0001
M5	14/03/25	10:06:26	1	9239	346	768.9	237	12.2	22.8	0	21	0	0	18.9	20.4	0	25	3	1794	0.0019	0.0001
M5	14/03/25	10:06:27	1	9240	346	768.7	237	12.2	22.8	0	21	0	0	18.9	20.3	0	25	3	1795	0.0019	0.0001
M5	14/03/25	10:06:28	1	9241	346	768.6	237	12.2	22.8	0	21	0	0	18.9	20.3	0	25	3	1796	0.0019	0.0001
M5	14/03/25	10:06:29	1	9242	346	768.4	236	12.2	22.8	0	21	0	0	18.9	20.3	0	25	3	1797	0.0019	0.0002
M5	14/03/25	10:06:30	1	9243	346	768.2	237	12.2	22.8	0	21	0	0	18.9	20.3	0	25	4	1798	0.0019	0.0002
M5	14/03/25	10:06:31	1	9244	347	768.1	237	12.2	22.8	0	21	0	0	18.9	20.3	0	25	4	1799	0.0019	0.0002
M5	14/03/25	10:06:32	1	9245	346	768	236	12.2	22.8	0	21	0	0	18.9	20.2	0	25	4	1800	0.0019	0.0002
M5	14/03/25	10:06:33	1	9246	346	767.8	236	12.2	22.8	0	21	0	0	18.9	20.2	0	25	4	1801	0.0019	0.0002
M5	14/03/25	10:06:34	1	9247	347	767.6	236	12.3	22.8	0	21	0	0	18.9	20.1	0	25	4	1802	0.0019	0.0003
M5	14/03/25	10:06:35	1	9248	346	767.5	236	12.3	22.8	0	21	0	0	18.9	20.1	0	25	3	1803	0.0019	0.0003
M5	14/03/25	10:06:36	1	9249	346	767.4	236	12.3	22.8	0	21	0	0	18.9	20	0	25	3	1804	0.0019	0.0003
M5	14/03/25	10:06:37	1	9250	346	767.2	236	12.3	22.8	0	21	0	0	18.9	20	0	25	3	1805	0.0019	0.0003
M5	14/03/25	10:06:38	1	9251	346	767.1	236	12.3	22.8	0	21	0	0	18.9	20	0	25	3	1806	0.0019	0.0003
M5	14/03/25	10:06:39	1	9252	346	766.9	236	12.3	22.8	0	21	0	0	18.9	19.9	0	25	4	1807	0.0019	0.0004
M5	14/03/25	10:06:40	1	9253	347	766.8	236	12.2	22.8	0	21	0	0	18.9	19.9	0	25	4	1808	0.0019	0.0004
M5	14/03/25	10:06:41	1	9254	346	766.6	237	12.2	22.8	0	21	0	0	18.9	19.9	0	25	4	1809	0.0019	0.0004
M5	14/03/25	10:06:42	1	9255	347	766.4	236	12.2	22.8	0	21	0	0	18.9	19.9	0	25	4	1810	0.0019	0.0004
M5	14/03/25	10:06:43	1	9256	347	766.3	236	12.2	22.8	0	21	0	0	18.9	19.9	0	25	5	1811	0.0019	0.0004
M5	14/03/25	10:06:44	1	9257	347	766.2	236	12.2	22.8	0	21	0	0	18.9	19.9	0	25	4	1812	0.0019	0.0004
M5	14/03/25	10:06:45	1	9258	346	766	237	12.2	22.8	0	21	0	0	18.9	19.9	0	25	4	1813	0.0019	0.0004
M5	14/03/25	10:06:46	1	9259	345	765.8	236	12.3	22.8	0	21	0	0	18.9	19.9	0	25	3	1814	0.0019	0.0005
M5	14/03/25	10:06:47	1	9260	346	765.8	236	12.3	22.8	0	21	0	0	18.9	19.9	0	25	3	1815	0.0019	0.0005
M5	14/03/25	10:06:48	1	9261	347	765.7	236	12.3	22.8	0	21	0	0	18.9	19.9	0	25	4	1816	0.0019	0.0005
M5	14/03/25	10:06:49	1	9262	347	765.5	237	12.3	22.8	0	21	0	0	18.9	19.9	0	25	4	1817	0.0019	0.0005
M5	14/03/25	10:06:50	1	9263	347	765.2	237	12.3	22.8	0	21	0	0	18.9	19.9	0	25	4	1818	0.0019	0.0005
M5	14/03/25	10:06:51	1	9264	346	764.9	237	12.3	22.8	0	21	0	0	18.9	19.9	0	25	4	1819	0.0019	0.0005
M5	14/03/25	10:06:52	1	9265	346	764.7	236	12.3	22.8	0	21	0	0	18.8	19.9	0	25	4	1820	0.0018	0.0005
M5	14/03/25	10:06:53	1	9266	347	764.7	236	12.3	22.8	0	21	0	0	18.8	19.9	0	25	4	1821	0.0018	0.0006
M5	14/03/25	10:06:54	1	9267	347	764.5	235	12.3	22.8	0	21	0	0	18.8	19.8	0	25	5	1822	0.0018	0.0006
M5	14/03/25	10:06:55	1	9268	348	764.5	235	12.3	22.8	0	21	0	0	18.8	19.7	0	25	5	1823	0.0018	0.0006
M5	14/03/25	10:06:56	1	9269	348	764.3	236	12.4	22.8	0	21	0	0	18.8	19.7	0	25	5	1824	0.0019	0.0006
M5	14/03/25	10:06:57	1	9270	348	764.1	236	12.4	22.8	0	21	0	0	18.8	19.7	0	25	5	1825	0.0019	0.0006
M5	14/03/25	10:06:58	1	9271	348	764.1	235	12.6	22.8	0	21	0	0	18.8	19.6	0	25	6	1826	0.0019	0.0006
M5	14/03/25	10:06:59	1	9272	349	764	236	12.6	22.8	0	21	0	0	18.8	19.5	0	25	6	1827	0.0019	0.0006
M5	14/03/25	10:07:00	1	9273	348	763.8	235	12.7	22.8	0	21	0	0	18.8	19.5	0	25	5	1828	0.0019	0.0007
M5	14/03/25	10:07:01	1	9274	346	763.8	235	12.7	22.8	0	21	0	0	18.8	19.5	0	25	4	1829	0.0019	0.0007
M5	14/03/25	10:07:02	1	9275	346	763.6	235	12.8	22.7	0	21	0	0	18.8	19.4	0	25	3	1830	0.0019	0.0007
M5	14/03/25	10:07:03	1	9276	346	763.4	236	12.8	22.7	0	21	0	0	18.8	19.4	0	25	3	1831	0.0019	0.0008
M5	14/03/25	10:07:04	1	9277	347	763	236	12.9	22.8	0	21	0	0	18.8	19.4	0	25	4	1832	0.002	0.0008
M5	14/03/25	10:07:05	1	9278	347	762.9	236	12.9	22.8	0	21	0	0	18.8	19.4	0	25	4	1833	0.0019	0.0008
M5	14/03/25	10:07:06	1	9279	346	762.7	236	13	22.8	0	21	0	0	18.8	19.4	0	25	3	1834	0.002	0.0008
M5	14/03/25	10:07:07	1	9280	345	762.6	236	13	22.8	0	21	0	0	18.8	19.3	0	25	3	1835	0.0019	0.0008
M5	14/03/25	10:07:08	1	9281	345	762.3	235	13	22.8	0	21	0	0	18.8	19.3	0	25	2	1836	0.002	0.0009
M5	14/03/25	10:07:09	1	9282	345	762.2	236	13	22.8	0	21	0	0	18.8	19.2	0	25	2	1837	0.0019	0.0009
M5	14/03/25	10:07:10	1	9283	345	762	237	13	22.7	0	21	0	0	18.8	19.1	0	25	2	1838	0.0019	0.0009
M5	14/03/25	10:07:11	1	9284	345	762	236	13	22.7	0	21	0	0	18.8	19	0	25	3	1839	0.0019	0.0009
M5	14/03/25	10:07:12	1	9285	346	761.8	236	13	22.8	0	21	0	0	18.8	18.9	0	25	3	1840	0.0019	0.001
M5	14/03/25	10:07:13	1	9286	345	761.6	235	13	22.8	0	21	0	0	0	18.7	0	25	2	1841	0.0019	0.001
M5	14/03/25	10:07:14	1	9287	344	761.6	235	13	22.7	0	21	0	0	0	18.6	0	25	1	1842	0.0019	0.001
M5	14/03/25	10:07:15	1	9288	345	761.4	234	13	22.7	0	21	0	0	0	18.6	0	25	2	1843	0.0019	0.001
M5	14/03/25	10:07:16	1	9289	345	761.2	235	13	22.8	0	21	0	0	0	18.6	0	25	2	1844	0.0019	0.0011
M5	14/03/25	10:07:17	1	9290	345	761.1	236	13	22.8	0	21	0	0	0	18.6	0	25	2	1845	0.0019	0.0011
M5	14/03/25	10:07:18	1	9291	345	761	235	13	22.7	0	21	0	0	0	18.5	0	25	2	1846	0.0019	0.0011
M5	14/03/25	10:07:19	1	9292	345	760.9	234	13	22.7	0	21	0	0	18.7	18.4	0	25	2	1847	0.0019	0.0011
M5	14/03/25	10:07:20	1	9293	344	760.7	235	13.1	22.8	0	21	0	0	18.7	18.3	0	25	1	1848	0.0019	0.0011
M5	14/03/25	10:07:21	1	9294	344	760.6	235	13.1	22.8	0	21	0	0	18.7	18.2	0	25	1	1849	0.0019	0.0012
M5	14/03/25	10:07:22	1	9295	344	760.5	236	13	22.7	0	21	0	0	18.7	18.2	0	25	1	1850	0.0019	0.0012
M5	14/03/25	10:07:23	1	9296	345	760.3	236	13	22.7	0	21	0	0	18.7	18.2	0	25	2	1851	0.0019	0.0012
M5	14/03/25	10:07:24	1	9297	347	760.1	236	13	22.7	0	21	0	0	18.7	18.2	0	25	4	1852	0.0019	0.0012
M5	14/03/25	10:07:25	1	9298	346	759.9	235	13	22.7	0	21	0	0	18.7	18.2	0	25	3	1853	0.0019	0.0012
M5	14/03/25	10:07:26	1	9299	344	759.8	234	13	22.7	0	21	0	0	18.7	18.1	0	25	1	1854	0.0019	0.0013
M5	14/03/25	10:07:27	1	9300	344	759.6	235	13	22.7	0	21	0	0	18.7	18.1	0	25	1	1855	0.0019	0.0013
M5	14/03/25	10:07:28	1	9301	343	759.5	235	13	22.7	0	0	0	0	18.7	18	0	25	1	1856	0.0019	0.0013
M5	14/03/25	10:07:29	1	9302	343	759.5	235	13	22.7	0	0	0	0	18.7	18	0	25	1	1857	0.0018	0.0013
M5	14/03/25	10:07:30	1	9303	344	759.3	235	13	22.7	0	0	0	0	18.7	17.9	0	25	1	1858	0.0018	0.0014
M5	14/03/25	10:07:31	1	9304	344	759.2	235	13	22.7	0	0	0	0	18.7	17.9	0	25	1	1859	0.0018	0.0014
M5	14/03/25	10:07:33	1	9305	343	759.2	235	13	22.7	0	0	0	0	18.7	17.9	0	25	0	1860	0.0018	0.0014
M5	14/03/25	10:07:34	1	9306	343	759.1	235	13	22.7	0	0	0	0	18.7	17.9	0	25	0	1861	0.0018	0.0015
M5	14/03/25	10:07:35	1	9307	343	759	235	13	22.7	0	0	0	0	18.7	17.9	0	25	0	1862	0.0018	0.0015
M5	14/03/25	10:07:36	1	9308	344	758.9	235	13	22.7	0	0	0	0	18.6	17.9	0	25	1	1863	0.0018	0.0015
M5	14/03/25	10:07:37	1	9309	344	758.7	235	13	22.7	0	0	0	0	18.6	17.8	0	25	1	1864	0.0018	0.0015
M5	14/03/25	10:07:38	1	9310	343	758.5	235	13	22.7	0	0	0	0	18.6	17.8	0	25	0	1865	0.0018	0.0016
M5	14/03/25	10:07:39	1	9311	343	758.3	235	13	22.7	0	0	0	0	18.6	17.8	0	25	0	1866	0.0018	0.0016
M5	14/03/25	10:07:40	1	9312	343	758.3	235	13	22.7	0	0	0	0	18.6	17.7	0	25	0	1867	0.0018	0.0016
M5	14/03/25	10:07:41	1	9313	343	758.1	234	13	22.7	0	0	0	0	18.6	17.7	0	25	0	1868	0.0018	0.0016
M5	14/03/25	10:07:42	1	9314	344	757.9	235	13	22.7	0	0	0	0	18.6	17.7	0	25	1	1869	0.0018	0.0017
M5	14/03/25	10:07:43	1	9315	344	757.7	235	13	22.7	0	0	0	0	18.6	17.7	0	25	1	1870	0.0018	0.0017
M5	14/03/25	10:07:44	1	9316	344	757.7	235	13	22.7	0	0	0	0	18.6	17.7	0	25	1	1871	0.0018	0.0017
M5	14/03/25	10:07:45	1	9317	344	757.6	235	13	22.7	0	0	0	0	18.6	17.7	0	25	1	1872	0.0017	0.0017
M5	14/03/25	10:07:46	1	9318	344	757.5	235	13	22.7	0	0	0	0	18.6	17.7	0	25	1	1873	0.0017	0.0018
M5	14/03/25	10:07:47	1	9319	344	757.3	234	13	22.7	0	0	0	0	18.6	17.6	0	25	1	1874	0.0017	0.0018
M5	14/03/25	10:07:48	1	9320	344	757.1	235	13	22.7	0	0	0	0	18.6	17.6	0	25	2	1875	0.0017	0.0018
M5	14/03/25	10:07:49	1	9321	344	757	234	13	22.7	0	0	0	0	18.6	17.6	0	25	2	1876	0.0017	0.0018
M5	14/03/25	10:07:50	1	9322	344	756.8	234	13	22.7	0	0	0	0	18.6	17.5	0	25	1	1877	0.0017	0.0019
M5	14/03/25	10:07:51	1	9323	344	756.7	234	13	22.6	0	0	0	0	18.6	17.5	0	25	1	1878	0.0017	0.0019
M5	14/03/25	10:07:52	1	9324	344	756.5	234	13	22.6	0	0	0	0	18.5	17.5	0	25	1	1879	0.0017	0.0019
M5	14/03/25	10:07:53	1	9325	343	756.5	235	13	22.6	0	0	0	0	18.5	17.4	0	25	1	1880	0.0017	0.0019
M5	14/03/25	10:07:54	1	9326	343	756.3	234	13	22.6	0	0	0	0	18.5	17.4	0	25	0	1881	0.0017	0.0019
M5	14/03/25	10:07:55	1	9327	343	756.2	234	13.1	22.7	0	0	0	0	18.5	17.3	0	25	0	1882	0.0017	0.002
M5	14/03/25	10:07:56	1	9328	343	756.1	234	13.1	22.7	0	0	0	0	18.5	17.3	0	25	1	1883	0.0017	0.002
M5	14/03/25	10:07:57	1	9329	343	756.1	234	13.1	22.6	0	0	0	0	18.5	17.2	0	25	1	1884	0.0017	0.002
M5	14/03/25	10:07:58	1	9330	343	756.1	234	13.1	22.6	0	0	0	0	18.5	17.2	0	25	0	1885	0.0017	0.0021
M5	14/03/25	10:07:59	1	9331	343	756	234	13.1	22.6	0	0	0	0	18.5	17.2	0	25	1	1886	0.0017	0.0021
M5	14/03/25	10:08:00	1	9332	345	756.1	234	13.1	22.6	0	0	0	0	18.5	17.2	0	25	2	1887	0.0017	0.0021
M5	14/03/25	10:08:01	1	9333	344	756.1	234	13	22.6	0	0	0	0	18.5	17.2	0	25	2	1888	0.0017	0.0021
M5	14/03/25	10:08:02	1	9334	343	756.1	233	13	22.6	0	0	0	0	18.5	17.2	0	25	1	1889	0.0016	0.0021
M5	14/03/25	10:08:03	1	9335	343	756.1	234	13	22.6	0	0	0	0	18.5	17.1	0	25	1	1890	0.0016	0.0022
M5	14/03/25	10:08:04	1	9336	344	756.2	234	13	22.6	0	0	0	0	18.5	17.1	0	25	2	1891	0.0016	0.0022
M5	14/03/25	10:08:05	1	9337	344	756.2	234	13	22.6	0	0	0	0	18.5	17.1	0	25	2	1892	0.0016	0.0022
M5	14/03/25	10:08:06	1	9338	344	756.2	233	13	22.6	0	0	0	0	18.5	17.1	0	25	1	1893	0.0016	0.0022
M5	14/03/25	10:08:07	1	9339	344	756.3	233	13	22.6	0	0	0	0	18.5	17.1	0	25	1	1894	0.0016	0.0022
M5	14/03/25	10:08:08	1	9340	344	756.3	234	13	22.6	0	0	0	0	18.5	17	0	25	1	1895	0.0016	0.0023
M5	14/03/25	10:08:09	1	9341	344	756.3	234	13	22.6	0	0	0	0	18.5	17.1	0	25	1	1896	0.0016	0.0023
M5	14/03/25	10:08:10	1	9342	344	756.3	234	13	22.6	0	0	0	0	18.5	17.1	0	25	1	1897	0.0016	0.0023
M5	14/03/25	10:08:11	1	9343	344	756.3	234	13	22.6	0	0	0	0	18.5	17.1	0	25	2	1898	0.0016	0.0023
M5	14/03/25	10:08:12	1	9344	344	756.4	234	13	22.6	0	0	0	0	18.5	17.1	0	25	2	1899	0.0016	0.0023
M5	14/03/25	10:08:13	1	9345	345	756.4	234	13	22.6	0	0	0	0	18.4	17.1	0	25	2	1900	0.0016	0.0023
M5	14/03/25	10:08:14	1	9346	344	756.4	234	13	22.6	0	0	0	0	18.4	17.1	0	25	2	1901	0.0016	0.0024
M5	14/03/25	10:08:15	1	9347	343	756.4	234	13	22.6	0	0	0	0	18.4	17.1	0	25	1	1902	0.0016	0.0024
M5	14/03/25	10:08:16	1	9348	343	756.4	234	13	22.6	0	0	0	0	18.4	17.1	0	25	1	1903	0.0016	0.0024
M5	14/03/25	10:08:17	1	9349	343	756.4	234	12.9	22.6	0	0	0	0	18.4	17.1	0	25	1	1904	0.0016	0.0024
M5	14/03/25	10:08:18	1	9350	344	756.4	234	12.9	22.6	0	0	0	0	18.4	17.1	0	25	1	1905	0.0015	0.0024
M5	14/03/25	10:08:19	1	9351	344	756.4	234	13	22.6	0	0	0	0	18.4	17.1	0	25	1	1906	0.0015	0.0025
M5	14/03/25	10:08:20	1	9352	343	756.4	234	13	22.6	0	0	0	0	18.4	17.2	0	25	1	1907	0.0015	0.0025
M5	14/03/25	10:08:21	1	9353	343	756.4	234	13	22.5	0	0	0	0	18.4	17.2	0	25	0	1908	0.0015	0.0025
M5	14/03/25	10:08:22	1	9354	343	756.4	235	13	22.5	0	0	0	0	18.4	17.2	0	25	0	1909	0.0015	0.0025
M5	14/03/25	10:08:23	1	9355	343	756.4	234	13	22.6	0	0	0	0	18.4	17.2	0	25	0	1910	0.0015	0.0026
M5	14/03/25	10:08:24	1	9356	343	756.4	234	13	22.6	0	0	0	0	18.4	17.2	0	25	1	1911	0.0015	0.0026
M5	14/03/25	10:08:25	1	9357	344	756.4	234	13	22.5	0	0	0	0	18.4	17.2	0	25	2	1912	0.0015	0.0026
M5	14/03/25	10:08:26	1	9358	344	756.4	234	13	22.5	0	0	0	0	18.4	17.1	0	25	2	1913	0.0015	0.0026
M5	14/03/25	10:08:27	1	9359	344	756.4	234	13	22.5	0	0	0	0	18.4	17.1	0	25	1	1914	0.0015	0.0026
M5	14/03/25	10:08:28	1	9360	344	756.4	234	13	22.5	0	0	0	0	18.4	17	0	25	1	1915	0.0015	0.0026
M5	14/03/25	10:08:29	1	9361	343	756.4	234	13	22.5	0	0	0	0	18.3	17.1	0	25	1	1916	0.0015	0.0027
M5	14/03/25	10:08:30	1	9362	343	756.4	234	13	22.5	0	0	0	0	18.3	17.1	0	25	0	1917	0.0015	0.0027
M5	14/03/25	10:08:31	1	9363	343	756.4	234	13	22.5	0	0	0	0	18.3	17.1	0	25	0	1918	0.0015	0.0027
M5	14/03/25	10:08:32	1	9364	343	756.4	234	13	22.5	0	0	0	0	18.3	17.1	0	25	0	1919	0.0015	0.0027
M5	14/03/25	10:08:33	1	9365	343	756.4	234	13	22.5	0	0	0	0	18.3	17.1	0	25	1	1920	0.0015	0.0028
M5	14/03/25	10:08:34	1	9366	343	756.4	234	13	22.5	0	0	0	0	18.3	17.1	0	25	0	1921	0.0015	0.0028
M5	14/03/25	10:08:35	1	9367	343	756.3	234	13.1	22.5	0	0	0	0	18.3	17.1	0	25	1	1922	0.0015	0.0028
M5	14/03/25	10:08:36	1	9368	345	756.3	234	13.1	22.5	0	0	0	0	18.3	17.1	0	25	2	1923	0.0015	0.0028
M5	14/03/25	10:08:37	1	9369	344	756.2	234	13.1	22.5	0	0	0	0	18.3	17.2	0	25	2	1924	0.0015	0.0028
M5	14/03/25	10:08:38	1	9370	344	756.1	234	13.1	22.5	0	0	0	0	18.3	17.2	0	25	1	1925	0.0015	0.0029
M5	14/03/25	10:08:39	1	9371	344	756.1	234	13.1	22.5	0	0	0	0	18.3	17.2	0	25	1	1926	0.0015	0.0029
M5	14/03/25	10:08:40	1	9372	344	756	234	13.1	22.5	0	0	0	0	18.3	17.2	0	25	1	1927	0.0015	0.0029
M5	14/03/25	10:08:41	1	9373	344	755.9	234	13.1	22.5	0	0	0	0	18.3	17.2	0	25	2	1928	0.0015	0.0029
M5	14/03/25	10:08:42	1	9374	344	755.8	234	13.1	22.5	0	0	0	0	18.3	17.2	0	25	1	1929	0.0014	0.0029
M5	14/03/25	10:08:43	1	9375	344	755.8	234	13.1	22.5	0	0	0	0	18.3	17.2	0	25	1	1930	0.0014	0.0029
M5	14/03/25	10:08:44	1	9376	344	755.7	234	13.1	22.5	0	0	0	0	18.3	17.2	0	25	2	1931	0.0014	0.003
M5	14/03/25	10:08:45	1	9377	344	755.7	234	13.1	22.5	0	0	0	0	18.3	17.3	0	25	1	1932	0.0014	0.003
M5	14/03/25	10:08:47	1	9378	343	755.7	234	13.1	22.5	0	0	0	0	18.3	17.3	0	25	1	1933	0.0014	0.003
M5	14/03/25	10:08:48	1	9379	343	755.7	233	13.1	22.5	0	0	0	0	18.3	17.2	0	25	1	1934	0.0014	0.003
M5	14/03/25	10:08:49	1	9380	344	755.7	234	13.1	22.5	0	0	0	0	18.3	17.2	0	25	1	1935	0.0014	0.003
M5	14/03/25	10:08:50	1	9381	344	755.6	234	13.1	22.5	0	0	0	0	18.3	17.2	0	25	2	1936	0.0014	0.003
M5	14/03/25	10:08:51	1	9382	344	755.6	234	13.1	22.5	0	0	0	0	18.2	17.2	0	25	1	1937	0.0014	0.0031
M5	14/03/25	10:08:52	1	9383	343	755.6	234	13.1	22.4	0	0	0	0	18.2	17.2	0	25	0	1938	0.0014	0.0031
M5	14/03/25	10:08:53	1	9384	343	755.6	234	13.1	22.4	0	0	0	0	18.2	17.1	0	25	0	1939	0.0014	0.0031
M5	14/03/25	10:08:54	1	9385	344	755.6	234	13.1	22.5	0	0	0	0	18.2	17.1	0	25	2	1940	0.0014	0.0031
M5	14/03/25	10:08:55	1	9386	345	755.6	233	13.1	22.5	0	0	0	0	18.2	17.1	0	25	2	1941	0.0014	0.0031
M5	14/03/25	10:08:56	1	9387	344	755.6	234	13.1	22.4	0	0	0	0	18.2	17	0	25	2	1942	0.0014	0.0031
M5	14/03/25	10:08:57	1	9388	345	755.5	234	13.1	22.4	0	0	0	0	18.2	17	0	25	2	1943	0.0014	0.0031
M5	14/03/25	10:08:58	1	9389	345	755.6	234	13.1	22.4	0	0	0	0	18.2	17	0	25	2	1944	0.0014	0.0031
M5	14/03/25	10:08:59	1	9390	345	755.6	234	13.1	22.4	0	0	0	0	18.2	17	0	25	2	1945	0.0014	0.0032
M5	14/03/25	10:09:00	1	9391	344	755.7	234	13.1	22.4	0	0	0	0	18.2	17	0	25	1	1946	0.0014	0.0032
M5	14/03/25	10:09:01	1	9392	344	755.7	234	13.1	22.4	0	0	0	0	18.2	17	0	25	2	1947	0.0014	0.0032
M5	14/03/25	10:09:02	1	9393	345	755.7	234	13.1	22.4	0	0	0	0	18.2	17	0	25	2	1948	0.0014	0.0032
M5	14/03/25	10:09:03	1	9394	344	755.7	234	13.1	22.4	0	0	0	0	18.2	17	0	25	2	1949	0.0014	0.0032
M5	14/03/25	10:09:04	1	9395	344	755.6	233	13.1	22.4	0	0	0	0	18.2	17	0	25	1	1950	0.0013	0.0032
M5	14/03/25	10:09:05	1	9396	344	755.6	233	13.1	22.4	0	0	0	0	18.2	17	0	25	1	1951	0.0013	0.0032
M5	14/03/25	10:09:06	1	9397	344	755.6	234	13.1	22.4	0	0	0	0	18.2	17	0	25	2	1952	0.0013	0.0033
M5	14/03/25	10:09:07	1	9398	347	755.6	235	13.1	22.4	0	0	0	0	18.1	17	0	25	4	1953	0.0013	0.0033
M5	14/03/25	10:09:08	1	9399	346	755.6	235	13.1	22.4	0	0	0	0	18.1	17	0	25	3	1954	0.0013	0.0033
M5	14/03/25	10:09:09	1	9400	344	755.6	234	13.1	22.4	0	0	0	0	18.1	17	0	25	1	1955	0.0013	0.0033
M5	14/03/25	10:09:10	1	9401	344	755.6	233	13.1	22.4	0	0	0	0	18.1	16.9	0	25	1	1956	0.0013	0.0033
M5	14/03/25	10:09:11	1	9402	344	755.7	234	13.1	22.4	0	0	0	0	18.1	16.9	0	25	1	1957	0.0013	0.0033
M5	14/03/25	10:09:12	1	9403	344	755.7	234	13.1	22.4	0	0	0	0	18.1	16.9	0	25	1	1958	0.0013	0.0033
M5	14/03/25	10:09:13	1	9404	344	755.7	234	13.1	22.4	0	0	0	0	18.1	17	0	25	1	1959	0.0013	0.0033
M5	14/03/25	10:09:14	1	9405	345	755.7	234	13.1	22.4	0	0	0	0	18.1	17	0	25	2	1960	0.0013	0.0033
M5	14/03/25	10:09:15	1	9406	345	755.8	234	13.1	22.4	0	0	0	0	18.1	17.1	0	25	2	1961	0.0013	0.0034
M5	14/03/25	10:09:16	1	9407	344	755.8	234	13.1	22.4	0	0	0	0	18.1	17.1	0	25	2	1962	0.0013	0.0034
M5	14/03/25	10:09:17	1	9408	345	755.8	234	13.1	22.4	0	0	0	0	18.1	17.1	0	25	2	1963	0.0013	0.0034
M5	14/03/25	10:09:18	1	9409	345	755.8	233	13.1	22.3	0	0	0	0	18.1	17.2	0	25	3	1964	0.0013	0.0034
M5	14/03/25	10:09:19	1	9410	345	755.9	233	13.1	22.3	0	0	0	0	18.1	17.2	0	25	3	1965	0.0013	0.0034
M5	14/03/25	10:09:20	1	9411	343	756	234	13.2	22.3	0	0	0	0	18.1	17.2	0	25	1	1966	0.0013	0.0034
M5	14/03/25	10:09:21	1	9412	343	756	233	13.2	22.3	0	0	0	0	18.1	17.3	0	25	0	1967	0.0013	0.0034
M5	14/03/25	10:09:22	1	9413	344	756.1	232	13.3	22.3	0	0	0	0	18.1	17.3	0	25	1	1968	0.0013	0.0035
M5	14/03/25	10:09:23	1	9414	344	756.3	233	13.3	22.3	0	0	0	0	18.1	17.4	0	25	1	1969	0.0013	0.0035
M5	14/03/25	10:09:24	1	9415	343	756.2	233	13.3	22.3	0	0	0	0	18.1	17.4	0	25	0	1970	0.0013	0.0035
M5	14/03/25	10:09:25	1	9416	343	756.4	234	13.3	22.3	0	0	0	0	18.1	17.5	0	25	0	1971	0.0013	0.0035
M5	14/03/25	10:09:26	1	9417	343	756.4	235	13.4	22.3	0	0	0	0	18.1	17.6	0	25	0	1972	0.0013	0.0036
M5	14/03/25	10:09:27	1	9418	344	756.1	235	13.4	22.3	0	0	0	0	18.1	17.7	0	25	2	1973	0.0013	0.0036
M5	14/03/25	10:09:28	1	9419	344	756	234	13.4	22.3	0	0	0	0	18.1	17.8	0	25	2	1974	0.0013	0.0036
M5	14/03/25	10:09:29	1	9420	344	756	234	13.4	22.3	0	0	0	0	18.1	17.9	0	25	1	1975	0.0013	0.0036
M5	14/03/25	10:09:30	1	9421	345	756	234	13.5	22.3	0	0	0	0	18.1	18	0	25	2	1976	0.0013	0.0036
M5	14/03/25	10:09:31	1	9422	344	755.9	234	13.5	22.3	0	0	0	0	18.1	18	0	25	1	1977	0.0013	0.0036
M5	14/03/25	10:09:32	1	9423	344	755.9	234	13.6	22.3	0	0	0	0	18.1	18.1	0	25	2	1978	0.0013	0.0036
M5	14/03/25	10:09:33	1	9424	346	755.9	234	13.6	22.3	0	0	0	0	18.1	18.1	0	25	3	1979	0.0013	0.0037
M5	14/03/25	10:09:34	1	9425	345	755.9	234	13.6	22.3	0	0	0	0	18.1	18.2	0	25	3	1980	0.0013	0.0037
M5	14/03/25	10:09:35	1	9426	344	755.9	234	13.6	22.3	0	0	0	0	18.1	18.2	0	25	2	1981	0.0013	0.0037
M5	14/03/25	10:09:36	1	9427	343	755.9	234	13.7	22.3	0	0	0	0	18.1	18.3	0	25	0	1982	0.0013	0.0037
M5	14/03/25	10:09:37	1	9428	342	755.9	234	13.7	22.3	0	0	0	0	18.1	18.4	0	25	-1	1983	0.0013	0.0037
M5	14/03/25	10:09:38	1	9429	342	755.9	234	13.7	22.3	0	0	0	0	18.1	18.4	0	25	-1	1984	0.0013	0.0037
M5	14/03/25	10:09:39	1	9430	343	755.9	234	13.7	22.3	0	0	0	0	18.1	18.5	0	25	0	1985	0.0013	0.0038
M5	14/03/25	10:09:40	1	9431	343	755.9	233	13.7	22.3	0	0	0	0	18.1	18.5	0	25	0	1986	0.0013	0.0038
M5	14/03/25	10:09:41	1	9432	343	755.9	233	13.7	22.3	0	0	0	0	18.1	18.6	0	25	1	1987	0.0013	0.0038
M5	14/03/25	10:09:42	1	9433	343	755.9	233	13.7	22.3	0	0	0	0	18.1	18.6	0	25	1	1988	0.0013	0.0038
M5	14/03/25	10:09:43	1	9434	344	755.9	233	13.7	22.3	0	0	0	0	18.1	18.6	0	25	1	1989	0.0013	0.0038
M5	14/03/25	10:09:44	1	9435	344	755.9	233	13.7	22.3	0	0	0	0	18.1	18.7	0	25	1	1990	0.0013	0.0038
M5	14/03/25	10:09:45	1	9436	344	755.9	233	13.7	22.3	0	0	0	0	18.1	18.7	0	25	1	1991	0.0013	0.0038
M5	14/03/25	10:09:46	1	9437	344	755.9	233	13.8	22.3	0	0	0	0	18.1	18.8	0	25	1	1992	0.0013	0.0039
M5	14/03/25	10:09:47	1	9438	344	755.9	234	13.8	22.3	0	0	0	0	18.1	18.8	0	25	1	1993	0.0013	0.0039
M5	14/03/25	10:09:48	1	9439	344	755.9	233	13.8	22.3	0	0	0	0	18.1	18.8	0	25	1	1994	0.0013	0.0039
M5	14/03/25	10:09:49	1	9440	344	755.9	233	13.8	22.3	0	0	0	0	18.1	18.9	0	25	1	1995	0.0013	0.0039
M5	14/03/25	10:09:50	1	9441	344	755.9	233	13.8	22.3	0	0	0	0	18.1	18.9	0	25	1	1996	0.0013	0.0039
M5	14/03/25	10:09:51	1	9442	344	755.9	233	13.8	22.3	0	0	0	0	18.1	18.9	0	25	1	1997	0.0013	0.0039
M5	14/03/25	10:09:52	1	9443	344	755.9	233	13.8	22.2	0	0	0	0	18.1	19	0	25	1	1998	0.0013	0.0039
M5	14/03/25	10:09:53	1	9444	344	756	233	13.8	22.2	0	0	0	0	18.1	19	0	25	1	1999	0.0013	0.0039
[truncated: 23 more rows]
